# Supplementary material for: Cell adaptation of the extremophilic red microalga Galdieria sulphuraria to the availability of carbon sources
Source: Front Plant Sci. 2022 Sep 15;13:978246. doi: 10.3389/fpls.2022.978246 (PMC9520601; doi:10.3389/fpls.2022.978246)
Supplement: Supplementary Table 2 — Categorization and abundance of reads. PHOT_1, PHOT_2, and PHOT_3 are samples of Galdieria sulphuraria grown in phototrophy without any carbon source. GLU_1, GLU_2, and GLU_3 and samples of G. sulphuraria grown in heterotrophy in the presence of 25 mM of glucose. GLY_1, GLY_2, and GLY_3 and samples of G. sulphuraria grown in heterotrophy in the presence of 50 mM of glycerol. [file Table_2.XLSX]

## Sheet: Feuil1
		Table S2. Categorization and abundance of reads. PHOT_1, PHOT_2 and PHOT_3 are samples of G. sulphuraria grown in phototrophy without any carbon source. GLU_1, GLU_2 and GLU_3 and samples of G. sulphuraria grown in heterotrophy in the presence of 25mM of glucose. GLY_1, GLY_2 and GLY_3 and samples of G. sulphuraria grown in heterotrophy in the presence of 50mM of glycerol.
		Sample	Raw reads	Raw bases (Gb)	Clean reads	Clean bases (Gb)	Error rate (%)	Mapped reads	% mapped
		GLU_1	28189606	4.23	27935272	4.19	0.03	25753902	92.19%
		GLU_2	20607850	3.09	20419958	3.06	0.03	18835518	92.24%
		GLU_3	28562634	4.28	28295516	4.24	0.03	26206195	92.62%
		GLY_1	22556868	3.38	22359568	3.35	0.03	20802904	93.04%
		GLY_2	20365426	3.05	20182930	3.03	0.03	18579101	92.05%
		GLY_3	22576944	3.39	22403438	3.36	0.03	20938575	93.46%
		PHOT_1	25275726	3.79	25026698	3.75	0.03	23584464	94.24%
		PHOT_2	22707596	3.41	22525382	3.38	0.03	21366301	94.85%
		PHOT_3	21052566	3.16	20894924	3.13	0.03	19916351	95.32%
