# Supplementary material for: Cell adaptation of the extremophilic red microalga Galdieria sulphuraria to the availability of carbon sources
Source: Front Plant Sci. 2022 Sep 15;13:978246. doi: 10.3389/fpls.2022.978246 (PMC9520601; doi:10.3389/fpls.2022.978246)
Supplement: Supplementary Table 3 — DEG analyses of all the comparisons (GluvsGly, HTvsPHOT, GluvsPHOT, GlyvsPHOT). [file Table_3.XLSX]

## Sheet: GLUvsGLY_All
gene_name	log2FoldChange	pvalue	padj	gene_description	tf_family
Gasu_42070	-4.14196	0	0	pyruvate phosphate dikinase (PPDK) / phosphoenolpyruvate synthase	-
Gasu_33650	-1.29686	5.19e-171	1.71e-167	phycobilisome linker polypeptide	-
Gasu_37510	0.889016	3e-155	6.61e-152	hypothetical protein	-
Gasu_19710	-1.48293	2.02e-154	3.33e-151	amino acid transporter%2C AAAP family	Aa_trans
Gasu_65340	-2.68882	3.85e-150	5.09e-147	amino acid permease%2C APC family	-
Gasu_03350	-2.55029	7.05e-143	7.76e-140	MFS transporter%2C PHS family%2C inorganic phosphate transporter	Sugar_tr
Gasu_61710	-4.17671	3.26e-137	3.08e-134	hypothetical protein	-
Gasu_60980	-1.22427	5.27e-129	4.35e-126	NAD-dependent formate dehydrogenase	2-Hacid_dh_C
Gasu_07650	-0.718156	8.36e-126	6.13e-123	hypothetical protein	-
Gasu_52980	0.818464	2.03e-124	1.34e-121	tubulin	Tubulin
Gasu_38110	0.67098	1.68e-123	1.01e-120	hypothetical protein	-
Gasu_07710	-1.47013	2.98e-109	1.64e-106	hypothetical protein	-
Gasu_27020	-1.13185	1.38e-107	7.03e-105	photosystem II PsbU protein	-
Gasu_27040	-0.969474	8.49e-107	4e-104	photosystem II PsbO protein	-
Gasu_29620	-1.80227	3.96e-104	1.74e-101	light-harvesting complex protein	-
Gasu_11400	-1.51825	8.49e-104	3.5e-101	glutathione-independent formaldehyde dehydrogenase	ADH_N
Gasu_36070	-0.708172	3.56e-103	1.38e-100	chaperonin GroES	-
Gasu_42970	-1.15328	3.45e-94	1.26e-91	photosystem I subunit O precursor	-
Gasu_47790	-0.906126	7.21e-94	2.51e-91	hypothetical protein	-
Gasu_57520	-1.76492	7.77e-93	2.57e-90	light-harvesting complex protein	-
Gasu_21580	0.622029	2.36e-92	7.41e-90	cell division cycle 2%2C cofactor of APC complex	WD40
Gasu_35810	-0.741111	2.68e-88	8.04e-86	hypothetical protein	-
Gasu_49900	-2.34467	1.57e-84	4.52e-82	primary-amine oxidase	-
Gasu_34810	-1.13468	2.91e-84	7.99e-82	hypothetical protein	-
Gasu_35720	-1.1068	5.14e-84	1.36e-81	hypothetical protein	-
Gasu_47570	0.82953	1.96e-83	4.98e-81	F-type H+-transporting ATPase subunit delta	-
Gasu_52110	0.755466	3.11e-76	7.61e-74	hypothetical protein	Tetraspannin
Gasu_51030	-0.759501	1.86e-72	4.38e-70	hypothetical protein	-
Gasu_26420	1.05849	3.39e-72	7.71e-70	hypothetical protein	SCP
Gasu_02360	-0.847192	7.33e-69	1.61e-66	beta-Ig-H3/fasciclin	-
Gasu_52910	0.489408	1.72e-66	3.66e-64	hypothetical protein	-
Gasu_59260	-2.09105	2.99e-66	6.16e-64	ARID/BRIGHT DNA binding domain-containing protein	ARID
Gasu_53700	-1.39103	4.33e-65	8.66e-63	carbonic anhydrase	-
Gasu_09880	-0.784829	2.23e-64	4.32e-62	2-isopropylmalate synthase	HMGL-like
Gasu_16200	-0.981498	2.1e-63	3.96e-61	phycobilisome core linker protein (ApcC)	-
Gasu_38270	0.624345	3.04e-63	5.58e-61	14-3-3 protein-like protein	-
Gasu_53720	-0.609825	1.67e-60	2.97e-58	cytochrome-b5 reductase	NAD_binding_1
Gasu_09270	-2.65528	1.71e-60	2.97e-58	hypothetical protein	-
Gasu_64970	-0.953079	2.91e-59	4.93e-57	photosystem II reaction center M precursor	-
Gasu_07700	-1.3387	7.45e-58	1.21e-55	putative acetate transporter	-
Gasu_43120	-0.614979	7.54e-58	1.21e-55	photosystem II oxygen-evolving enhancer protein	-
Gasu_35930	-0.552379	9.68e-58	1.52e-55	mitochondrial carrier%2C phosphate carrier	Mito_carr
Gasu_00270	-0.764051	1.49e-55	2.28e-53	phosphoglycerate kinase	-
Gasu_03900	0.568931	3.87e-55	5.81e-53	S-adenosylmethionine synthetase	-
Gasu_38220	0.815859	4.18e-55	6.13e-53	hypothetical protein	-
Gasu_21380	-0.513711	6.74e-55	9.67e-53	molecular chaperone HtpG	-
Gasu_52180	0.673791	1.03e-54	1.44e-52	hypothetical protein isoform 1	-
Gasu_45290	-3.96895	1.61e-54	2.21e-52	MFS transporter%2C SP family%2C sugar:H+ symporter	Sugar_tr
Gasu_17800	0.424804	2.47e-54	3.33e-52	peroxidase	-
Gasu_55540	0.591417	3.65e-54	4.82e-52	hypothetical protein	-
Gasu_49910	-1.36293	1.75e-53	2.26e-51	hypothetical protein	-
Gasu_07190	-0.712991	2.17e-53	2.76e-51	geranylgeranyl reductase	-
Gasu_41530	0.578434	6.23e-53	7.76e-51	hypothetical protein	-
Gasu_64980	-0.787767	7.12e-53	8.7e-51	hypothetical protein	-
Gasu_59410	-0.493801	2.41e-52	2.89e-50	ubiquinol-cytochrome c reductase iron-sulfur subunit	-
Gasu_34840	-1.3836	3.18e-52	3.75e-50	formamidase	FmdA_AmdA
Gasu_19410	-0.724561	7.48e-52	8.67e-50	AAA-type ATPase family protein / ankyrin repeat family protein	AAA
Gasu_59440	-0.63529	4.63e-51	5.28e-49	histidinol-phosphate aminotransferase	Aminotran_1_2
Gasu_50960	-1.279	2.21e-50	2.47e-48	hypothetical protein	-
Gasu_50450	-0.93761	8.01e-50	8.81e-48	psbB mRNA maturation factor Mbb1 (plastid)	-
Gasu_52100	0.571465	1.49e-48	1.62e-46	hypothetical protein	-
Gasu_09210	-0.560057	3.59e-47	3.82e-45	mitochondrial carrier%2C putative isoform 1	Y_phosphatase
Gasu_48040	-1.07663	3.69e-47	3.87e-45	phosphoenolpyruvate carboxykinase (ATP)	-
Gasu_47560	-0.409416	2.8e-46	2.89e-44	F-type H+-transporting ATPase subunit beta	ATP-synt_ab
Gasu_42560	0.629617	1.71e-45	1.74e-43	hypothetical protein	-
Gasu_58960	-0.549624	3.9e-44	3.9e-42	40S ribosomal protein S2e	Ribosomal_S10
Gasu_60930	0.553694	4.17e-44	4.11e-42	replication factor A1	tRNA_anti
Gasu_12900	-0.711621	5.95e-44	5.78e-42	magnesium chelatase subunit H	-
Gasu_50420	-0.95555	1.28e-43	1.22e-41	photosystem II stability/assembly factor HCF136	-
Gasu_58800	-0.584408	1.48e-43	1.39e-41	putative carotenoid biosynthesis protein%2C crtK-like protein	-
Gasu_31830	2.48536	1.52e-43	1.41e-41	MYB-related transcription factor	Myb_DNA-binding
Gasu_20140	-0.804603	1.58e-43	1.45e-41	phosphoribulokinase	-
Gasu_55210	0.540929	2.96e-43	2.68e-41	hypothetical protein	-
Gasu_26310	0.531981	3.18e-43	2.84e-41	sterol 24-C-methyltransferase	Methyltransf_11
Gasu_02530	-0.579793	5.15e-43	4.53e-41	glutamate-1-semialdehyde 2%2C1-aminomutase	Aminotran_3
Gasu_26370	0.544973	1.26e-42	1.1e-40	phosphoenolpyruvate carboxylase	-
Gasu_15560	-1.1051	5.87e-42	5.04e-40	hypothetical protein	-
Gasu_25890	0.884569	7.75e-42	6.56e-40	E3 ubiquitin-protein ligase HERC1	-
Gasu_34460	-0.753072	1.13e-41	9.41e-40	cytochrome b6-f complex iron-sulfur subunit	-
Gasu_61420	-0.457653	1.41e-41	1.17e-39	60S ribosomal protein L18Ae	-
Gasu_25940	0.872643	1.79e-41	1.46e-39	cell division control protein 42	Ras
Gasu_16120	-0.456942	2.88e-41	2.32e-39	molecular chaperone DnaK	HSP70
Gasu_09840	-0.651025	5.21e-41	4.14e-39	AAA-type ATPase	AAA
Gasu_52230	0.53687	1.3e-40	1.02e-38	splice factor%2C putative isoform 1	RRM_1
Gasu_36010	-0.618717	1.82e-40	1.41e-38	propionyl-CoA carboxylase alpha chain	CPSase_L_D2
Gasu_51660	0.658009	2.3e-40	1.77e-38	hypothetical protein	-
Gasu_18080	-0.856202	9.89e-40	7.51e-38	hypothetical protein	-
Gasu_38250	0.495391	2.28e-39	1.71e-37	isoleucyl-tRNA synthetase isoform 2	-
Gasu_22970	-2.02033	2.5e-39	1.85e-37	amino acid transporter%2C AAAP family	Aa_trans
Gasu_03510	-0.451366	3.79e-39	2.78e-37	cyclin-dependent protein kinase%2C putative	-
Gasu_52010	0.598511	4.38e-39	3.18e-37	chromatin remodeling complex / DNA-dep ATPase	SNF2_N
Gasu_07100	-0.46507	1.02e-38	7.31e-37	chaperonin GroES	-
Gasu_07860	-0.444897	1.19e-38	8.35e-37	hypothetical protein	-
Gasu_59100	-0.526367	1.19e-38	8.35e-37	hypothetical protein	RRM_1
Gasu_15240	-1.14486	2.81e-38	1.95e-36	light-harvesting complex protein	-
Gasu_52940	0.77066	4.68e-38	3.22e-36	syntaxin 1B/2/3 isoform 2	SNARE
Gasu_16650	-0.806741	1.16e-37	7.87e-36	hypothetical protein	-
Gasu_63790	-0.596652	1.27e-37	8.55e-36	hypothetical protein	-
Gasu_61400	-0.550557	1.7e-37	1.13e-35	40S ribosomal protein S11e	-
Gasu_48650	-0.719408	3.32e-37	2.19e-35	isoleucyl-tRNA synthetase	-
Gasu_35400	-0.714395	6.18e-37	4.04e-35	hypothetical protein	RRM_1
Gasu_35920	-0.855091	7.43e-37	4.81e-35	X-Pro dipeptidase isoform 1	Peptidase_M24
Gasu_34310	1.4657	2.2e-36	1.41e-34	hypothetical protein	-
Gasu_34270	0.56762	3.59e-36	2.28e-34	magnesium transporter CorA-like family protein (MRS2-7) isoform 2	ESCRT-III
Gasu_58020	0.620337	5.89e-36	3.7e-34	kinesin family member	Kinesin
Gasu_46170	-0.492389	1.01e-35	6.31e-34	carboxyl-terminal processing protease	-
Gasu_58930	-0.448488	2e-35	1.23e-33	molecular chaperone DnaK	HSP70
Gasu_05610	-2.34016	2.28e-35	1.4e-33	IMP dehydrogenase	CBS
Gasu_26090	0.585869	2.69e-35	1.63e-33	DNA polymerase delta subunit 1	DNA_pol_B
Gasu_02920	-0.474629	2.99e-35	1.8e-33	hypothetical protein	-
Gasu_18020	-0.623278	3.26e-35	1.94e-33	osmotic stress-responsive proline dehydrogenase%2C putative	-
Gasu_09280	-0.537383	5.02e-35	2.96e-33	short-chain dehydrogenase/reductase SDR	-
Gasu_19550	-0.671546	5.81e-35	3.39e-33	acetyl-CoA synthetase	AMP-binding
Gasu_26320	0.460938	6.8e-35	3.94e-33	starch phosphorylase	-
Gasu_52220	0.614541	9.31e-35	5.34e-33	hypothetical protein	-
Gasu_28590	-2.1165	1.04e-34	5.9e-33	glutathione S-transferase isoform 1	GST_N
Gasu_52990	0.532574	1.08e-34	6.11e-33	translation initiation factor eIF-3 subunit 9	RRM_1
Gasu_09490	-0.398303	1.24e-34	6.89e-33	bifunctional acetyl-CoA carboxylase / biotin carboxylase subunit isoform 1	CPSase_L_D2
Gasu_46990	0.451209	1.24e-34	6.89e-33	kinesin family member	Kinesin
Gasu_46210	-0.544553	3.05e-34	1.68e-32	leucyl aminopeptidase	-
Gasu_03450	-0.579415	3.7e-34	2.02e-32	membrane bound O-acyl transferase (MBOAT) family protein isoform 1	MBOAT
Gasu_51920	-0.916059	3.88e-34	2.1e-32	sedoheptulose-1%2C7-bisphosphatase%2C chloroplast	-
Gasu_32730	-0.485124	5.64e-34	3.03e-32	elongation factor EF-G	GTP_EFTU
Gasu_58970	-0.963295	1.06e-33	5.63e-32	leucyl-tRNA synthetase	-
Gasu_03610	-0.406769	1.1e-33	5.82e-32	mitochondrial processing peptidase	-
Gasu_42570	0.624678	1.35e-33	7.07e-32	transcription factor DP-1	E2F_TDP
Gasu_23030	0.430969	1.66e-33	8.63e-32	histone H1	-
Gasu_53080	0.54075	1.96e-33	1.01e-31	E3 SUMO-protein ligase RanBP2	-
Gasu_59210	-0.335688	1.99e-33	1.02e-31	T-complex protein 1 subunit	-
Gasu_22720	0.489761	2.5e-33	1.27e-31	hypothetical protein	-
Gasu_35780	-0.755401	5.67e-33	2.86e-31	acyltransferase	Acyltransferase
Gasu_53640	-0.557238	2.06e-32	1.03e-30	N-acetylglucosaminyltransferase	-
Gasu_37550	-1.12498	2.89e-32	1.43e-30	light-harvesting complex protein	-
Gasu_53510	-0.401324	3.02e-32	1.49e-30	40S ribosomal protein S27e	-
Gasu_58840	-0.509203	3.47e-32	1.69e-30	V-type H+-transporting ATPase subunit a isoform 1	-
Gasu_01220	-0.395827	1.09e-31	5.29e-30	bifunctional phosphoribosylaminoimidazole carboxylase / phosphoribosylaminoimidazole-succinocarboxamide synthase%2C chloroplast or mitochondrial precursor	-
Gasu_09530	-0.475927	1.23e-31	5.94e-30	biotin synthetase	Radical_SAM
Gasu_54480	0.713851	2.02e-31	9.67e-30	adenylyl cyclase-associated protein	-
Gasu_47610	-0.729565	2.05e-31	9.73e-30	ATP-dependent Clp protease ATP-binding subunit ClpX	-
Gasu_17910	-0.671963	2.74e-31	1.29e-29	peroxisomal membrane MPV17/PMP22-like protein	Mpv17_PMP22
Gasu_34370	0.61982	3.45e-31	1.62e-29	metalloendopeptidase	-
Gasu_53060	0.577359	3.58e-31	1.66e-29	cyclin-dependent serine/threonine protein kinase	Pkinase
Gasu_37860	-0.785351	5.78e-31	2.67e-29	hypothetical protein	-
Gasu_18750	-0.688313	8.4e-31	3.85e-29	hypothetical protein	-
Gasu_13290	0.410942	9.11e-31	4.15e-29	cyclin delta-1	-
Gasu_28710	-0.880775	1.32e-30	5.98e-29	hypothetical protein	-
Gasu_03400	-0.510076	1.58e-30	7.08e-29	aspartyl protease	Asp
Gasu_54130	-0.955385	2.18e-30	9.71e-29	hypothetical protein	-
Gasu_42840	0.606539	4.09e-30	1.81e-28	anaphase-promoting complex subunit 1	-
Gasu_02720	-0.478289	7.19e-30	3.17e-28	protein transporter	-
Gasu_03170	-0.873018	7.55e-30	3.3e-28	glycerol kinase	FGGY_N
Gasu_43430	0.365882	9.86e-30	4.28e-28	bifunctional orotate phosphoribosyltransferase / orotidine-5'-phosphate decarboxylase isoform 1	Pribosyltran
Gasu_38230	0.43173	1.1e-29	4.76e-28	guanine nucleotide exchange family protein	Sec7
Gasu_25800	0.404907	3.21e-29	1.37e-27	glycine/serine hydroxymethyltransferase	SHMT
Gasu_09790	-1.06378	3.69e-29	1.57e-27	mitochondrial protein translocase%2C MPT family isoform 1	-
Gasu_26210	0.402785	4.79e-29	2.03e-27	60S ribosomal protein L23e	-
Gasu_60900	0.976369	4.99e-29	2.1e-27	hypothetical protein	-
Gasu_63700	-0.563954	6.14e-29	2.57e-27	fructose-bisphosphate aldolase%2C class I	-
Gasu_36300	-0.557563	1.53e-28	6.34e-27	importin alpha	Arm
Gasu_52960	0.631414	1.99e-28	8.23e-27	tubulin	Tubulin
Gasu_26020	0.722837	4.6e-28	1.89e-26	hypothetical protein	-
Gasu_51970	0.30136	5.58e-28	2.27e-26	hypothetical protein	-
Gasu_56920	-0.753688	6.18e-28	2.5e-26	ferredoxin component (biphenyl dioxygenase%2C Rieske iron-sulfur component related protein)	-
Gasu_59170	-0.472311	8.69e-28	3.5e-26	14-3-3 protein-like protein	-
Gasu_53010	0.52304	1.1e-27	4.39e-26	DNA-directed RNA polymerase I subunit A1	-
Gasu_51570	0.667584	2.4e-27	9.54e-26	transducin family protein / WD-40 repeat family protein	-
Gasu_26180	0.479378	2.99e-27	1.18e-25	puromycin-sensitive aminopeptidase	-
Gasu_31150	-0.650993	3.56e-27	1.4e-25	homogentisate 1%2C2-dioxygenase	-
Gasu_11600	0.598865	3.78e-27	1.48e-25	STAM-binding protein isoform 1	Mov34
Gasu_13800	0.394292	4.83e-27	1.87e-25	tubulin isoform 1	Tubulin
Gasu_61540	0.382163	5.25e-27	2.03e-25	SNARE-interacting protein-like protein	-
Gasu_19790	-0.666862	6.22e-27	2.39e-25	heme oxygenase	-
Gasu_52190	0.700027	7.08e-27	2.7e-25	AAA-type ATPase	AAA
Gasu_56540	0.57855	7.72e-27	2.93e-25	microtubule associated protein (Ase1)%2C putative	-
Gasu_48450	-0.722665	7.8e-27	2.94e-25	peptide-methionine (R)-S-oxide reductase	-
Gasu_10030	-0.400622	8.5e-27	3.19e-25	glutathione reductase (NADPH)	Pyr_redox_2
Gasu_28780	0.506361	8.66e-27	3.23e-25	serine/threonine protein kinase	Pkinase
Gasu_03470	-0.378543	9.75e-27	3.62e-25	alanyl-tRNA synthetase	-
Gasu_38060	0.403697	1.54e-26	5.67e-25	60S ribosomal protein L27e	KOW
Gasu_38210	0.583519	1.73e-26	6.34e-25	serine/threonine protein kinase	Pkinase
Gasu_41730	-0.710958	2.45e-26	8.93e-25	putative signal-transduction protein containing cAMP-binding and CBS domains isoform 1	CBS
Gasu_34490	-0.308659	3.18e-26	1.15e-24	60S ribosomal protein L8e	Ribosomal_L2_C
Gasu_26110	0.68392	5.28e-26	1.9e-24	hypothetical protein	-
Gasu_59640	0.362357	1.17e-25	4.2e-24	histone H3	Histone
Gasu_58190	0.463434	1.38e-25	4.91e-24	UDPglucose 6-dehydrogenase	-
Gasu_23060	-0.86251	1.65e-25	5.86e-24	hypothetical protein	-
Gasu_28120	0.375133	2.25e-25	7.94e-24	hypothetical protein	-
Gasu_26520	0.50912	2.59e-25	9.1e-24	protein transport protein Sec24-like protein isoform 2	-
Gasu_53330	0.840188	2.82e-25	9.87e-24	hypothetical protein	-
Gasu_25910	0.538215	4.16e-25	1.45e-23	dual-specificity tyrosine-(Y)-phosphorylation regulated kinase	Pkinase
Gasu_25340	0.454582	4.36e-25	1.5e-23	hypothetical protein	-
Gasu_35280	-0.431993	4.37e-25	1.5e-23	40S ribosomal protein S25e	-
Gasu_07750	-0.580816	4.95e-25	1.69e-23	myo-inositol 2-dehydrogenase	GFO_IDH_MocA
Gasu_35460	-0.469373	5.65e-25	1.92e-23	dolichyl-diphosphooligosaccharide--protein glycosyltransferase	-
Gasu_46090	-0.508292	5.97e-25	2.02e-23	mitochondrial protein translocase%2C MPT family	-
Gasu_17050	-0.571018	6.71e-25	2.26e-23	vacuolar protein sorting protein DigA	-
Gasu_42740	0.547756	1.02e-24	3.42e-23	DNA repair protein	-
Gasu_09130	-0.698713	1.11e-24	3.7e-23	(S)-2-hydroxy-acid oxidase	FMN_dh
Gasu_07620	-0.354762	1.19e-24	3.93e-23	60S ribosomal protein L35	-
Gasu_34350	0.398077	1.39e-24	4.59e-23	mitochondrial trans-2-enoyl-CoA reductase	ADH_N
Gasu_43360	0.368736	1.59e-24	5.23e-23	serine/threonine protein kinase	Pkinase
Gasu_43070	-0.457326	1.72e-24	5.61e-23	30S ribosomal protein S1 (plastid)	S1
Gasu_48940	-1.18907	1.81e-24	5.9e-23	hypothetical protein	-
Gasu_03760	-0.476281	2.02e-24	6.53e-23	hypothetical protein	LAG1
Gasu_nc0074	-0.808049	2.32e-24	7.46e-23	28S ribosomal RNA	-
Gasu_29830	0.584609	2.85e-24	9.13e-23	N-acetylglucosaminyltransferase	-
Gasu_22830	-0.406358	3.31e-24	1.06e-22	RNA binding S1 domain protein	S1
Gasu_08910	-0.890208	4.62e-24	1.47e-22	hypothetical protein	-
Gasu_45570	-1.78208	6.37e-24	2.01e-22	alcohol dehydrogenase	ADH_N
Gasu_59200	-0.673404	7.19e-24	2.26e-22	hypothetical protein	Aldose_epim
Gasu_58810	-0.621787	7.63e-24	2.39e-22	cystathionine gamma-synthase	Cys_Met_Meta_PP
Gasu_09410	-0.498261	8.2e-24	2.55e-22	branched-chain amino acid aminotransferase	-
Gasu_35310	-0.488842	8.71e-24	2.7e-22	3-isopropylmalate dehydrogenase isoform 1	-
Gasu_51250	0.47638	1.08e-23	3.33e-22	26S proteasome regulatory subunit N5	-
Gasu_59930	0.434405	1.16e-23	3.56e-22	hypothetical protein	-
Gasu_11610	-0.770589	1.32e-23	4.03e-22	light-harvesting complex protein	-
Gasu_35340	-0.389207	1.42e-23	4.31e-22	NADH dehydrogenase (ubiquinone) Fe-S protein 1	-
Gasu_36260	-0.817467	2.4e-23	7.26e-22	mitochondrial alternative oxidase	AOX
Gasu_58690	-0.610761	2.5e-23	7.53e-22	peptidase	-
Gasu_38990	0.487565	2.95e-23	8.86e-22	hypothetical protein	-
Gasu_33520	-0.354223	3.61e-23	1.08e-21	L-ascorbate peroxidase	-
Gasu_49920	-1.05688	4.21e-23	1.25e-21	amino acid/auxin permease%2C AAAP family	Aa_trans
Gasu_57830	0.766655	4.84e-23	1.43e-21	MFS transporter%2C SP family%2C sugar:H+ symporter	Sugar_tr
Gasu_52200	0.479172	7.09e-23	2.09e-21	GTP-binding protein	-
Gasu_14230	-0.345441	7.68e-23	2.25e-21	3-oxoacyl-[acyl-carrier-protein] synthase II	ketoacyl-synt
Gasu_55490	0.454533	9.45e-23	2.76e-21	adenylosuccinate synthase	-
Gasu_53430	0.628702	1.05e-22	3.04e-21	WD and tetratricopeptide repeats protein 1 isoform 2	WD40
Gasu_53300	0.564891	1.19e-22	3.45e-21	hypothetical protein	-
Gasu_53260	0.645456	1.2e-22	3.46e-21	DnaJ homolog subfamily C member 6	-
Gasu_50910	0.670344	1.63e-22	4.67e-21	hypothetical protein	-
Gasu_36090	-0.528054	1.97e-22	5.62e-21	endothelin-converting enzyme	-
Gasu_51950	0.771814	1.98e-22	5.62e-21	hypothetical protein	-
Gasu_28170	-0.550612	2.43e-22	6.87e-21	acetyl-CoA synthetase	AMP-binding
Gasu_39510	-0.983433	2.66e-22	7.5e-21	aspartate aminotransferase	Aminotran_1_2
Gasu_46300	-0.651714	3.84e-22	1.08e-20	ATP-dependent Clp protease adaptor protein ClpS	-
Gasu_17790	0.419301	4.95e-22	1.38e-20	peroxidase	-
Gasu_15740	-0.280234	5.09e-22	1.42e-20	H+-translocating PPase (vacuolar)	-
Gasu_22180	0.502951	5.67e-22	1.57e-20	condensin complex subunit 2	-
Gasu_51810	-0.435253	5.7e-22	1.57e-20	fructose-bisphosphate aldolase%2C class I	-
Gasu_13890	-0.736887	7.58e-22	2.09e-20	putative heat shock protein	DnaJ
Gasu_26050	0.806041	9.36e-22	2.56e-20	DNA primase	-
Gasu_56690	0.48381	1.02e-21	2.79e-20	hypothetical protein	-
Gasu_25850	0.6118	1.05e-21	2.85e-20	zinc ion binding protein	-
Gasu_20660	-1.27938	1.14e-21	3.1e-20	MFS transporter%2C PHS family%2C inorganic phosphate transporter	-
Gasu_59270	-0.497342	1.16e-21	3.13e-20	Trp repressor binding protein	FMN_red
Gasu_09420	-0.447301	1.39e-21	3.74e-20	mitochondrial presequence translocase subunit Tim50	NIF
Gasu_10140	-0.375691	1.97e-21	5.27e-20	ubiquitin	ubiquitin
Gasu_44660	-0.61857	3.58e-21	9.52e-20	hypothetical protein	-
Gasu_54520	0.330815	3.75e-21	9.95e-20	60S ribosomal protein L26e	KOW
Gasu_48410	-0.626931	4.25e-21	1.12e-19	glutathione S-transferase	-
Gasu_55250	0.555819	4.26e-21	1.12e-19	hypothetical protein	-
Gasu_21980	-0.597356	5.19e-21	1.36e-19	hypothetical protein	-
Gasu_53290	0.58134	6.19e-21	1.61e-19	alpha-mannosidase II	-
Gasu_56530	0.524026	7.09e-21	1.84e-19	clathrin assembly protein AP179	-
Gasu_32310	-0.417767	9.36e-21	2.42e-19	RNA-binding protein	RRM_1
Gasu_46140	-0.319839	1.06e-20	2.73e-19	pyruvate dehydrogenase E1 component subunit alpha	-
Gasu_59730	0.432977	1.2e-20	3.08e-19	kinetochore protein NDC8	-
Gasu_08900	-0.441315	1.25e-20	3.2e-19	ABC transporter%2C ATP-binding protein isoform 3	ABC2_membrane
Gasu_59020	-0.463903	1.26e-20	3.21e-19	hypothetical protein	-
Gasu_48130	-0.40649	1.32e-20	3.35e-19	glyceraldehyde-3-phosphate dehydrogenase (NADP+) (phosphorylating)	-
Gasu_53880	-0.534421	1.34e-20	3.4e-19	serine-type peptidase (DEGP1)	-
Gasu_09430	-0.398106	1.52e-20	3.82e-19	arginyl-tRNA synthetase	-
Gasu_24710	0.272157	1.7e-20	4.28e-19	ribonucleoside-diphosphate reductase alpha chain	Ribonuc_red_lgC
Gasu_65890	0.416926	1.71e-20	4.29e-19	sphingolipid delta-4 desaturase	-
Gasu_39730	-0.537371	1.8e-20	4.49e-19	glutamyl-tRNA reductase	-
Gasu_42530	0.36089	1.86e-20	4.61e-19	H+-transporting P-type ATPase	-
Gasu_12360	0.613193	2.04e-20	5.04e-19	tubulin binding protein	-
Gasu_36220	-0.415786	2.12e-20	5.23e-19	ADP-ribosylation factor	Arf
Gasu_22080	0.313047	2.38e-20	5.84e-19	sterol-4alpha-carboxylate 3-dehydrogenase (decarboxylating)	-
Gasu_58860	-0.750702	2.43e-20	5.95e-19	ferroportin 1	-
Gasu_36410	-0.45671	2.62e-20	6.39e-19	phenylalanine-4-hydroxylase	-
Gasu_42090	-0.559795	2.63e-20	6.4e-19	1-deoxy-D-xylulose-5-phosphate synthase	-
Gasu_46420	-0.545527	2.79e-20	6.74e-19	GRB2-related adaptor protein 2	SH3_1
Gasu_09140	-1.01435	2.87e-20	6.92e-19	hypothetical protein	-
Gasu_59400	-0.724105	3.67e-20	8.81e-19	molybdenum cofactor biosynthesis protein C	-
Gasu_50490	0.380907	3.96e-20	9.47e-19	peroxidase	-
Gasu_16240	-0.337	4.14e-20	9.86e-19	protein-tyrosine phosphatase	-
Gasu_07770	-0.508069	4.28e-20	1.02e-18	hypothetical protein	-
Gasu_24530	0.42142	4.83e-20	1.14e-18	G2/mitotic-specific cyclin 1/2	Cyclin_C
Gasu_37840	-0.569097	4.84e-20	1.14e-18	hypothetical protein	-
Gasu_24990	0.417883	5.43e-20	1.28e-18	hypothetical protein	-
Gasu_23540	-1.3896	6.05e-20	1.42e-18	MFS transporter%2C PHS family%2C inorganic phosphate transporter	Sugar_tr
Gasu_59450	-0.567392	6.81e-20	1.59e-18	myb domain-containing protein	Myb_DNA-binding
Gasu_03700	-0.604347	7.25e-20	1.68e-18	ATP-dependent Clp protease ATP-binding subunit ClpB	AAA
Gasu_51450	0.407597	8.06e-20	1.87e-18	HIV-1 Vpr-binding protein isoform 2	-
Gasu_52930	0.406762	9e-20	2.08e-18	hypothetical protein	-
Gasu_43280	-0.3813	9.47e-20	2.18e-18	RNA polymerase primary sigma factor	Sigma70_r2
Gasu_26010	0.740189	9.73e-20	2.23e-18	hypothetical protein	-
Gasu_52020	0.323742	1.23e-19	2.8e-18	40S ribosomal protein S16e	-
Gasu_25470	-0.281077	1.26e-19	2.87e-18	myo-inositol 2-dehydrogenase	GFO_IDH_MocA
Gasu_14810	-0.718601	1.48e-19	3.35e-18	hypothetical protein	-
Gasu_53050	0.394145	1.58e-19	3.57e-18	sugar-phosphate:phosphate translocator%2C DMT family	-
Gasu_51600	0.435069	1.64e-19	3.7e-18	protein phosphatase 2 (formerly 2A)%2C regulatory subunit B''	-
Gasu_03750	-0.549798	1.73e-19	3.89e-18	hypothetical protein	-
Gasu_54500	1.14289	1.9e-19	4.26e-18	protein disulfide isomerase family A	-
Gasu_34470	-0.445714	2.25e-19	5.01e-18	hypothetical protein	-
Gasu_32870	-0.946433	2.92e-19	6.5e-18	methylmalonate-semialdehyde dehydrogenase	Aldedh
Gasu_07450	-0.500055	3.06e-19	6.78e-18	asparaginyl-tRNA synthetase	tRNA-synt_2
Gasu_36000	-0.40237	3.24e-19	7.16e-18	coatomer protein complex%2C subunit gamma	-
Gasu_48570	-0.507547	4.02e-19	8.85e-18	monothiol glutaredoxin	-
Gasu_42860	0.485703	4.03e-19	8.85e-18	putative iron-sulfur cluster scaffold protein	-
Gasu_07760	-0.617658	4.16e-19	9.11e-18	hypothetical protein	-
Gasu_47430	-0.39854	4.29e-19	9.34e-18	succinate-semialdehyde dehydrogenase	Aldedh
Gasu_53320	0.405191	5.11e-19	1.11e-17	Piezo (component of mechanically activated cation channel)	-
Gasu_60100	-0.815546	5.88e-19	1.27e-17	hypothetical protein	-
Gasu_58610	-0.688024	7.24e-19	1.56e-17	hypothetical protein	-
Gasu_54890	-0.395342	8.73e-19	1.88e-17	porphobilinogen synthase	-
Gasu_36370	-1.16654	9.24e-19	1.98e-17	hypothetical protein	-
Gasu_63250	0.378943	1.87e-18	4e-17	histone H2B	Histone
Gasu_12340	0.97845	2.38e-18	5.07e-17	hypothetical protein	-
Gasu_03380	-0.438325	2.76e-18	5.85e-17	hypothetical protein	-
Gasu_26120	0.411872	2.91e-18	6.16e-17	hypothetical protein	-
Gasu_22710	0.378498	2.93e-18	6.17e-17	hypothetical protein	-
Gasu_07730	-0.326613	3.07e-18	6.46e-17	valyl-tRNA synthetase	-
Gasu_54530	0.354798	3.55e-18	7.44e-17	40S ribosomal protein S1e	-
Gasu_36380	-0.284984	4.06e-18	8.48e-17	60S ribosomal protein L17e	-
Gasu_38070	0.539129	4.12e-18	8.58e-17	beta-1%2C4-mannosyl-glycoprotein beta-1%2C4-N-acetylglucosaminyltransferase	-
Gasu_53070	0.469723	5.18e-18	1.08e-16	nucleocytoplasmic transporter	-
Gasu_36360	-0.55764	5.36e-18	1.11e-16	hypothetical protein	Radical_SAM
Gasu_45690	-0.442987	5.53e-18	1.14e-16	hypothetical protein	-
Gasu_56310	0.469806	5.68e-18	1.17e-16	structural maintenance of chromosome (SMC ATPase family)	SMC_N
Gasu_43910	-0.943896	5.8e-18	1.19e-16	thylakoid lumenal protein	Pentapeptide
Gasu_25380	0.495994	5.87e-18	1.2e-16	tubulin family protein	-
Gasu_47200	0.272863	5.89e-18	1.2e-16	T-complex protein 1 subunit isoform 1	-
Gasu_50270	-0.343114	6.23e-18	1.27e-16	protein phosphatase	Metallophos
Gasu_26410	0.39064	6.51e-18	1.32e-16	NADH dehydrogenase (ubiquinone) 1 alpha subcomplex 9	NmrA
Gasu_43620	0.359155	6.62e-18	1.34e-16	hypothetical protein	-
Gasu_53580	-0.308799	7.97e-18	1.6e-16	40S ribosomal protein S24e	Ribosomal_S24e
Gasu_45240	0.544318	9.25e-18	1.86e-16	bifunctional 2-dehydro-3-deoxyphosphogluconate aldolase /4-hydroxy-2-oxoglutarate aldolase	-
Gasu_07470	-0.522844	1e-17	2e-16	nucleotide-sugar transporter%2C DMT family	-
Gasu_09240	-0.504772	1.05e-17	2.09e-16	cyclopropane-fatty-acyl-phospholipid synthase	-
Gasu_35850	-0.309296	1.34e-17	2.67e-16	14-3-3 protein-like protein	-
Gasu_22140	-0.419165	1.43e-17	2.84e-16	glucose inhibited division protein A	-
Gasu_24810	-0.354735	1.53e-17	3.02e-16	3-methylcrotonoyl-CoA carboxylase alpha subunit	CPSase_L_D2
Gasu_26230	0.368274	1.63e-17	3.22e-16	protein transport protein Sec23A	-
Gasu_22320	-0.581477	2.37e-17	4.66e-16	iron-sulfur cluster-binding protein	-
Gasu_38040	0.312811	2.58e-17	5.06e-16	alcohol dehydrogenase (zinc-containing)	ADH_N
Gasu_51310	0.483134	3.19e-17	6.22e-16	hypothetical protein	-
Gasu_35980	-0.565038	3.63e-17	7.06e-16	long-chain acyl-CoA synthetase	AMP-binding
Gasu_26040	0.577454	3.85e-17	7.48e-16	phosphatidate cytidylyltransferase	-
Gasu_26580	0.766393	4e-17	7.75e-16	hypothetical protein	-
Gasu_53620	-0.430276	4.53e-17	8.74e-16	hydroxymethylglutaryl-CoA lyase	HMGL-like
Gasu_57730	-0.756257	6.48e-17	1.25e-15	hypothetical protein	-
Gasu_48930	-0.355808	6.5e-17	1.25e-15	pyruvate kinase	PK
Gasu_18950	-0.295637	8.09e-17	1.55e-15	ATP:ADP antiporter%2C AAA family	-
Gasu_53150	0.635001	8.43e-17	1.61e-15	hypothetical protein	-
Gasu_60850	-0.338734	9.66e-17	1.84e-15	3-oxoacyl-[acyl-carrier-protein] reductase	-
Gasu_09250	-0.547048	1.14e-16	2.15e-15	cyclopropane-fatty-acyl-phospholipid synthase	-
Gasu_53740	-0.378885	1.28e-16	2.42e-15	hypothetical protein	-
Gasu_07720	-0.356785	1.4e-16	2.64e-15	phospholipid-translocating P-type ATPase	-
Gasu_14680	-1.14594	1.73e-16	3.25e-15	MFS transporter%2C SP family%2C sugar:H+ symporter	Sugar_tr
Gasu_07900	-1.75865	1.89e-16	3.55e-15	ANTH domain-containing protein	-
Gasu_11660	-1.24091	2.1e-16	3.94e-15	hypothetical protein	-
Gasu_29930	0.459557	2.44e-16	4.55e-15	hypothetical protein	-
Gasu_25080	0.339197	2.54e-16	4.73e-15	kinesin family member isoform 1	Kinesin
Gasu_54100	-0.452612	2.68e-16	4.98e-15	citrate synthase	Citrate_synt
Gasu_25810	0.610057	2.79e-16	5.15e-15	N-acetylglucosaminyltransferase	-
Gasu_10830	-0.340886	2.87e-16	5.29e-15	ATP-dependent RNA helicase	DEAD
Gasu_43580	0.433327	2.9e-16	5.33e-15	ABC transporter%2C heme transporter%2C ATPase component	ABC_tran
Gasu_54430	0.976252	3.54e-16	6.5e-15	DNA mismatch repair protein MutS	-
Gasu_56570	0.585401	3.72e-16	6.8e-15	sucrose transporter%2C GPH family	MFS_1
Gasu_37870	-0.33902	3.92e-16	7.15e-15	hypothetical protein	-
Gasu_17860	0.279042	4.19e-16	7.62e-15	structural maintenance of chromosome (SMC ATPase family) isoform 1	SMC_N
Gasu_26460	0.434986	4.26e-16	7.72e-15	fatty acid hydroxylase (FAH1)	-
Gasu_22340	-0.616186	4.81e-16	8.69e-15	protoporphyrinogen oxidase	-
Gasu_02970	-0.406359	4.82e-16	8.69e-15	D-amino-acid oxidase	DAO
Gasu_30450	-0.370096	5.18e-16	9.32e-15	spermine oxidase	Amino_oxidase
Gasu_13620	-0.398609	5.96e-16	1.07e-14	heat shock protein	-
Gasu_13140	0.370136	6.25e-16	1.12e-14	kinesin-related protein	-
Gasu_21800	0.31163	6.74e-16	1.2e-14	6-phosphofructokinase isoform 1	PFK
Gasu_43440	0.799036	6.84e-16	1.22e-14	MFS transporter%2C SP family%2C sugar:H+ symporter	Sugar_tr
Gasu_58720	-0.600905	7.29e-16	1.29e-14	hypothetical protein	-
Gasu_58900	-0.394508	7.6e-16	1.35e-14	Rab family%2C other	Ras
Gasu_46340	-0.458494	7.62e-16	1.35e-14	zinc finger (C3HC4-type RING finger) family protein	-
Gasu_55600	0.301176	8.57e-16	1.51e-14	coatomer protein complex%2C subunit beta 2	Coatomer_WDAD
Gasu_35250	-0.773768	9.18e-16	1.61e-14	2-nitropropane dioxygenase family / NPD family	NPD
Gasu_03710	-0.433217	9.38e-16	1.64e-14	branched-chain amino acid aminotransferase	-
Gasu_45160	-0.252953	1.01e-15	1.76e-14	malonyl-CoA decarboxylase	-
Gasu_58560	-0.624095	1.04e-15	1.82e-14	ferrochelatase	-
Gasu_08880	-0.443454	1.1e-15	1.91e-14	glutamate N-acetyltransferase	-
Gasu_29410	0.348061	1.13e-15	1.95e-14	hypothetical protein	-
Gasu_56510	0.625919	1.13e-15	1.96e-14	myb domain-containing protein	Myb_DNA-binding
Gasu_18700	0.490745	1.14e-15	1.97e-14	monovalent cation:H+ antiporter-1%2C CPA1 family	Na_H_Exchanger
Gasu_25980	0.588491	1.17e-15	2.02e-14	RNA-binding protein	-
Gasu_42100	0.196213	1.24e-15	2.13e-14	tubulin	Tubulin
Gasu_59390	-0.522831	1.45e-15	2.49e-14	tocopherol cyclase	-
Gasu_56420	0.654771	1.53e-15	2.61e-14	vacuolar protein sorting 26%2C vps26-like protein	-
Gasu_03220	-0.637222	1.54e-15	2.63e-14	8-amino-7-oxononanoate synthase	Aminotran_1_2
Gasu_54970	-0.638161	1.59e-15	2.7e-14	mRNA (2'-O-methyladenosine-N6-)-methyltransferase	ZZ
Gasu_51960	0.449037	1.61e-15	2.73e-14	hypothetical protein	-
Gasu_46510	-2.05501	1.8e-15	3.04e-14	hypothetical protein	-
Gasu_59370	-0.428905	1.83e-15	3.07e-14	elongation factor EF-Ts (mitochondria)	-
Gasu_13500	0.397585	1.9e-15	3.19e-14	minichromosome maintenance family (MCM)	MCM
Gasu_09770	-0.545025	1.93e-15	3.23e-14	protoporphyrinogen oxidase	Amino_oxidase
Gasu_07780	-0.335946	2.43e-15	4.06e-14	importin alpha	-
Gasu_54440	-3.30413	2.65e-15	4.42e-14	beta-Ig-H3/fasciclin	-
Gasu_48990	-0.357343	2.83e-15	4.7e-14	hypothetical protein	-
Gasu_37280	0.46908	2.91e-15	4.83e-14	hypothetical protein	-
Gasu_52280	0.449181	3.23e-15	5.34e-14	hypothetical protein	DUF89
Gasu_53790	-0.426559	3.3e-15	5.46e-14	alcohol dehydrogenase (NADP+)	ADH_N
Gasu_34520	-0.250054	4.25e-15	6.99e-14	bifunctional quinolinate phosphoribosyltransferase / phosphoglycerate kinase	-
Gasu_26570	0.560693	4.62e-15	7.59e-14	SWR1 complex protein%2C SNF2 family DNA-dependent ATPase	SNF2_N
Gasu_09730	-0.405608	6.77e-15	1.11e-13	hypothetical protein	-
Gasu_19700	-0.868782	6.99e-15	1.14e-13	hypothetical protein	-
Gasu_02760	-0.322777	7e-15	1.14e-13	FtsJ-like methyltransferase family protein	-
Gasu_42870	0.619573	7.12e-15	1.16e-13	hypothetical protein isoform 2	-
Gasu_52270	0.450914	7.69e-15	1.25e-13	AAA-type ATPase	AAA
Gasu_58990	-0.643267	8.17e-15	1.32e-13	tRNA-intron endonuclease	-
Gasu_13670	0.395079	9.03e-15	1.46e-13	sister chromatid cohesion protein PDS5	-
Gasu_16990	-0.376532	1e-14	1.61e-13	mitochondrial protein translocase%2C MPT family	-
Gasu_24830	-1.0476	1.05e-14	1.68e-13	ammonium transporter%2C Amt family	Ammonium_transp
Gasu_09540	-0.593514	1.19e-14	1.9e-13	metallophosphoesterase	Metallophos
Gasu_48850	-0.264495	1.2e-14	1.91e-13	phosphoribosylformylglycinamidine synthase isoform 2	-
Gasu_51580	0.299081	1.24e-14	1.97e-13	60S ribosomal protein L36e	-
Gasu_46290	-0.725982	1.26e-14	2e-13	hypothetical protein	-
Gasu_64140	0.293532	1.34e-14	2.12e-13	translationally controlled tumor protein (TCTP) (p23)-like protein	-
Gasu_53470	-0.381583	1.34e-14	2.13e-13	propionyl-CoA carboxylase beta chain	Carboxyl_trans
Gasu_26450	0.621029	1.36e-14	2.15e-13	microtubule-associated protein%2C RP/EB family	CH
Gasu_09340	-1.2138	1.53e-14	2.41e-13	hypothetical protein	-
Gasu_41620	0.620846	1.57e-14	2.47e-13	hypothetical protein	-
Gasu_09010	-0.480199	1.58e-14	2.48e-13	ATP-dependent HslUV protease%2C peptidase subunit HslV isoform 2	Proteasome
Gasu_03600	-0.39241	1.65e-14	2.59e-13	U3 snoRNP component Sof1p	-
Gasu_58790	-0.54366	1.69e-14	2.64e-13	ribosomal protein S8e family protein	-
Gasu_25930	0.61768	1.7e-14	2.65e-13	hypothetical protein	-
Gasu_60040	-0.346983	1.72e-14	2.67e-13	senescence-associated protein Din1-like protein	Rhodanese
Gasu_08550	-0.549038	1.75e-14	2.71e-13	3-oxoacyl-[acyl-carrier-protein] synthase II	ketoacyl-synt
Gasu_07630	-0.475832	1.9e-14	2.94e-13	cystathionine beta-lyase	Cys_Met_Meta_PP
Gasu_63420	-0.58737	1.93e-14	2.98e-13	MFS transporter%2C PHS family%2C inorganic phosphate transporter	Sugar_tr
Gasu_47580	-0.348652	1.99e-14	3.07e-13	peptide alpha-N-acetyltransferase	-
Gasu_36460	-0.255023	2.08e-14	3.19e-13	glutamate dehydrogenase (NAD(P)+) isoform 1	-
Gasu_53110	0.442758	2.13e-14	3.26e-13	bifunctional methylenetetrahydrofolate dehydrogenase/methenyltetrahydrofolate cyclohydrolase	-
Gasu_03720	-0.481058	2.25e-14	3.43e-13	ribosomal RNA large subunit methyltransferase F	-
Gasu_58710	-0.606261	2.31e-14	3.52e-13	hypothetical protein	-
Gasu_03670	-0.398052	2.45e-14	3.73e-13	hypothetical protein	-
Gasu_34900	-0.368995	2.6e-14	3.95e-13	hypothetical protein	-
Gasu_20470	0.348981	2.95e-14	4.47e-13	minichromosome maintenance family (MCM)	MCM
Gasu_07390	-0.438828	2.99e-14	4.52e-13	transcription factor	-
Gasu_26500	0.416303	3.1e-14	4.67e-13	DNA mismatch repair protein MutS isoform 2	-
Gasu_48780	-0.539603	3.17e-14	4.77e-13	MFS transporter%2C DHA1 family%2C tetracycline:hydrogen antiporter	MFS_1
Gasu_53230	0.648199	3.36e-14	5.04e-13	hypothetical protein	-
Gasu_29960	-1.16341	3.46e-14	5.18e-13	hypothetical protein isoform 1	-
Gasu_09200	-0.372882	3.49e-14	5.21e-13	adenylylsulfate (APS) reductase%2C thioredoxin-independent	-
Gasu_35600	-0.353308	3.6e-14	5.36e-13	sulfate permease%2C SulP family	Sulfate_transp
Gasu_07660	-0.259074	3.6e-14	5.36e-13	tubulin	Tubulin
Gasu_46310	-0.367144	3.62e-14	5.37e-13	DNA gyrase subunit B	DNA_gyraseB
Gasu_20090	-0.269752	4.02e-14	5.96e-13	transketolase	-
Gasu_22840	-1.09602	4.25e-14	6.28e-13	hypothetical protein	-
Gasu_38930	0.304782	4.7e-14	6.92e-13	DNA ligase 4	DNA_ligase_A_M
Gasu_58830	-0.335445	5.14e-14	7.55e-13	minichromosome maintenance family (MCM)	MCM
Gasu_08930	-0.405958	5.29e-14	7.76e-13	heterogeneous nuclear ribonucleoprotein A1/A3	RRM_1
Gasu_52080	0.449974	5.33e-14	7.8e-13	MFS transporter	MFS_1
Gasu_26560	0.517305	6.06e-14	8.85e-13	hypothetical protein	-
Gasu_55410	-0.529844	6.07e-14	8.85e-13	transcription factor	CCT
Gasu_18980	-0.604825	6.84e-14	9.95e-13	hypothetical protein	-
Gasu_46720	-0.645552	7.17e-14	1.04e-12	phytoene dehydrogenase%2C phytoene desaturase	Amino_oxidase
Gasu_28790	0.256364	7.39e-14	1.07e-12	hypothetical protein	LIM
Gasu_42830	0.441315	8.16e-14	1.18e-12	bZIP transcription factor isoform 1	bZIP_1
Gasu_30440	-0.591981	8.62e-14	1.24e-12	formamidase	FmdA_AmdA
Gasu_62010	-0.267067	9.24e-14	1.33e-12	aldehyde dehydrogenase (NAD+)	Aldedh
Gasu_54450	0.507113	9.61e-14	1.38e-12	methyltransferase	-
Gasu_51560	0.40703	9.85e-14	1.41e-12	GMP synthase (glutamine-hydrolysing)	GATase
Gasu_38130	0.455774	9.85e-14	1.41e-12	hydrolase%2C alpha/beta fold family protein	Abhydrolase_1
Gasu_12570	0.453402	1.01e-13	1.44e-12	hypothetical protein	-
Gasu_53190	3.81842	1.02e-13	1.45e-12	hypothetical protein	-
Gasu_41780	0.378983	1.03e-13	1.47e-12	ABC transporter%2C ATP-binding %26 transmembrane domain	ABC_tran
Gasu_63220	-0.365861	1.06e-13	1.5e-12	hypothetical protein isoform 1	WD40
Gasu_41520	0.399061	1.1e-13	1.56e-12	hypothetical protein	RhoGEF
Gasu_03820	-0.464187	1.15e-13	1.63e-12	serine/threonine protein kinase	Pkinase_Tyr
Gasu_44560	-0.368073	1.25e-13	1.76e-12	glycine/serine hydroxymethyltransferase	SHMT
Gasu_52920	0.540741	1.43e-13	2.01e-12	hypothetical protein	G-patch
Gasu_54180	-0.265347	1.44e-13	2.02e-12	ATP-dependent RNA helicase	DEAD
Gasu_60110	-0.559937	1.47e-13	2.06e-12	thylakoid protein	-
Gasu_45280	-0.521815	1.54e-13	2.15e-12	Trp repressor binding protein	FMN_red
Gasu_26130	0.63951	1.79e-13	2.5e-12	GTP-binding protein Era	-
Gasu_19290	-1.13466	1.8e-13	2.5e-12	hypothetical protein	-
Gasu_24900	0.364441	1.8e-13	2.5e-12	tubulin family protein	-
Gasu_25600	-0.388134	1.85e-13	2.57e-12	small chloroplast protein	-
Gasu_29110	0.429028	1.92e-13	2.65e-12	hypothetical protein	-
Gasu_25960	0.694422	1.95e-13	2.69e-12	HSP7-interacting protein	-
Gasu_42750	0.340362	1.97e-13	2.71e-12	glucose-6-phosphate 1-dehydrogenase	G6PD_C
Gasu_09180	-0.375731	1.98e-13	2.72e-12	50S ribosomal protein L1 (mitochondrial)	-
Gasu_63750	-1.71623	1.99e-13	2.72e-12	hypothetical protein	-
Gasu_34340	0.749567	2.11e-13	2.89e-12	hypothetical protein	-
Gasu_27150	-1.13212	2.12e-13	2.9e-12	zinc-finger protein / transcription factor	-
Gasu_50090	-0.347946	2.14e-13	2.91e-12	inorganic pyrophosphatase	Pyrophosphatase
Gasu_09400	-0.461123	2.18e-13	2.97e-12	heme binding protein	-
Gasu_09910	-0.35934	2.25e-13	3.06e-12	emp24/gp25L/p24 family protein	-
Gasu_05070	0.490705	2.27e-13	3.07e-12	hypothetical protein	-
Gasu_40910	0.521539	2.3e-13	3.11e-12	hypothetical protein	-
Gasu_26490	0.602081	2.32e-13	3.13e-12	transducin family protein / WD-40 repeat family protein	-
Gasu_26260	0.336401	2.32e-13	3.13e-12	LL-diaminopimelate aminotransferase	Aminotran_1_2
Gasu_55270	0.39952	2.34e-13	3.14e-12	myo-inositol-1(or 4)-monophosphatase	-
Gasu_09710	-0.353131	2.48e-13	3.32e-12	zinc finger (C3HC4-type RING finger) family protein	-
Gasu_12440	-0.275452	2.57e-13	3.43e-12	acetolactate synthase large subunit	AMP-binding
Gasu_09320	-0.464614	2.73e-13	3.64e-12	myb domain-containing protein	Myb_DNA-binding
Gasu_31930	0.380965	2.73e-13	3.64e-12	hypothetical protein	-
Gasu_22200	-0.519034	2.74e-13	3.64e-12	hypothetical protein	-
Gasu_35960	-0.341384	2.89e-13	3.84e-12	hypothetical protein	-
Gasu_61560	0.508821	2.99e-13	3.96e-12	putative zinc-finger protein	zf-CCCH
Gasu_02750	-0.333011	3.11e-13	4.1e-12	transmembrane BAX inhibitor motif containing 4 isoform 1	-
Gasu_27750	0.463372	3.39e-13	4.47e-12	translation initiation factor eIF-2 beta subunit	-
Gasu_29660	-0.578151	3.55e-13	4.67e-12	hypothetical protein	-
Gasu_26390	0.390771	3.59e-13	4.72e-12	26S proteasome regulatory subunit N11	Mov34
Gasu_02550	-0.324369	3.63e-13	4.75e-12	adenylate kinase	ADK
Gasu_26380	0.34205	3.64e-13	4.76e-12	acetyl-CoA C-acetyltransferase	Thiolase_N
Gasu_25900	0.54767	3.7e-13	4.83e-12	ATP-dependent RNA helicase	DEAD
Gasu_54070	-0.290935	3.76e-13	4.89e-12	hypothetical protein	-
Gasu_53250	0.451519	3.8e-13	4.94e-12	protoheme IX farnesyltransferase	UbiA
Gasu_35750	-0.49735	3.83e-13	4.97e-12	metal transporter%2C ACDP family isoform 1	-
Gasu_53220	0.785043	3.97e-13	5.13e-12	hypothetical protein	PhyH
Gasu_14280	-0.319249	4.46e-13	5.77e-12	photolyase/blue-light receptor (PHR2)	-
Gasu_56660	0.370218	5.55e-13	7.16e-12	tryptophan synthase beta chain	PALP
Gasu_46280	-0.41495	6.76e-13	8.68e-12	phosphoglucomutase	PGM_PMM_III
Gasu_48520	-0.394505	6.76e-13	8.68e-12	hypothetical protein	-
Gasu_38440	0.286434	7.15e-13	9.17e-12	chromatin remodeling complex / DNA-dep ATPase	SNF2_N
Gasu_16800	-0.298774	7.22e-13	9.25e-12	dolichyl-phosphate-mannose-protein mannosyltransferase	-
Gasu_61880	0.507677	7.67e-13	9.8e-12	5'-3' exoribonuclease	-
Gasu_16780	-0.453292	7.93e-13	1.01e-11	hypothetical protein isoform 1	-
Gasu_35260	-0.385416	8.51e-13	1.08e-11	glucose repression regulatory protein TUP1	WD40
Gasu_11680	0.268531	8.57e-13	1.09e-11	SNARE-interacting protein-like protein	Sec1
Gasu_03310	-0.483889	8.58e-13	1.09e-11	UDP-3-O-[3-hydroxymyristoyl] N-acetylglucosamine deacetylase	-
Gasu_22430	0.355481	8.85e-13	1.12e-11	tubulin	Tubulin
Gasu_09590	-0.386753	8.95e-13	1.13e-11	serine/threonine protein kinase	Pkinase
Gasu_55010	-0.29949	9.08e-13	1.14e-11	methylmalonyl-CoA mutase	MM_CoA_mutase
Gasu_56550	0.368546	9.82e-13	1.23e-11	leucine-rich repeat family protein	-
Gasu_nc0025	-0.545565	1.07e-12	1.35e-11	28S ribosomal RNA	-
Gasu_43630	0.700893	1.16e-12	1.45e-11	hypothetical protein	-
Gasu_62150	-1.56726	1.16e-12	1.45e-11	hypothetical protein	-
Gasu_30490	0.270624	1.21e-12	1.51e-11	DNA-binding protein	GATA
Gasu_31430	0.412571	1.22e-12	1.51e-11	hypothetical protein	-
Gasu_07560	-0.489255	1.33e-12	1.66e-11	hypothetical protein	ADH_N
Gasu_58490	-0.371884	1.35e-12	1.68e-11	(S)-2-hydroxy-acid oxidase	FMN_dh
Gasu_51410	0.424517	1.37e-12	1.7e-11	GTP-binding protein	-
Gasu_52240	0.486864	1.41e-12	1.74e-11	protein kinase%2C putative (ISS)	-
Gasu_36610	-0.474708	1.41e-12	1.74e-11	phosphatidylethanolamine n-methyltransferase%2C putative	Methyltransf_11
Gasu_17920	-1.04381	1.6e-12	1.97e-11	MFS transporter%2C PHS family%2C inorganic phosphate transporter	Sugar_tr
Gasu_26220	0.450371	1.99e-12	2.45e-11	E3 ubiquitin-protein ligase HERC2	-
Gasu_56280	0.524367	2e-12	2.45e-11	hypothetical protein	-
Gasu_25830	0.493053	2.13e-12	2.61e-11	A/G-specific adenine glycosylase	HhH-GPD
Gasu_38240	0.513027	2.19e-12	2.67e-11	hypothetical protein	-
Gasu_59310	-0.394968	2.28e-12	2.78e-11	hypothetical protein	-
Gasu_35950	-0.426491	2.3e-12	2.8e-11	hypothetical protein	-
Gasu_34210	-0.461759	2.54e-12	3.08e-11	mitochondrial carrier%2C adenine nucleotidetranslocator	Mito_carr
Gasu_51330	0.42186	2.67e-12	3.24e-11	heat shock transcription	HSF_DNA-bind
Gasu_21060	0.301457	2.73e-12	3.31e-11	hypothetical protein	-
Gasu_09890	-0.555592	2.84e-12	3.43e-11	hypothetical protein	-
Gasu_53750	-0.296271	2.86e-12	3.45e-11	dihydroxy-acid dehydratase	ILVD_EDD
Gasu_41710	0.237097	2.94e-12	3.55e-11	AAA-type ATPase	AAA
Gasu_58210	0.34087	3.23e-12	3.89e-11	acyl-Coenzyme A thioesterase%2C mitochondrial precursor	-
Gasu_31810	-0.458291	3.26e-12	3.91e-11	hypothetical protein	-
Gasu_35550	-0.725899	3.27e-12	3.91e-11	photosystem II Psb27 protein	-
Gasu_57530	0.228498	3.5e-12	4.19e-11	hypothetical protein	-
Gasu_21420	-0.555908	3.56e-12	4.25e-11	general transcription factor IIIA isoform 2	-
Gasu_50360	-0.310311	4.16e-12	4.95e-11	translation initiation factor eIF-4E	-
Gasu_02940	-0.290248	4.79e-12	5.7e-11	transferase%2C transferring glycosyl groups	-
Gasu_35480	-0.420441	5.03e-12	5.97e-11	tRNA/rRNA methyltransferase (SpoU) isoform 1	SpoU_methylase
Gasu_09080	-0.412039	5.06e-12	5.99e-11	hypothetical protein	-
Gasu_37910	-1.19265	5.24e-12	6.2e-11	zinc finger protein CONSTANS-LIKE 2 protein	CCT
Gasu_07600	-0.409633	5.42e-12	6.4e-11	hypothetical protein	-
Gasu_16810	-0.298331	5.44e-12	6.42e-11	molecular chaperone DnaJ	DnaJ_C
Gasu_53240	0.529859	5.53e-12	6.51e-11	translation initiation factor IF-3	-
Gasu_46400	-0.27912	5.67e-12	6.66e-11	carotenoid cis-trans isomerase%2C CrtH-like protein	Amino_oxidase
Gasu_22060	0.314481	5.78e-12	6.78e-11	zinc finger protein ZIC 1/3	FHA
Gasu_38800	0.382823	6.38e-12	7.46e-11	hypothetical protein	-
Gasu_32300	0.299104	6.65e-12	7.77e-11	vacuolar protein sorting 13-like protein	-
Gasu_12350	0.749886	6.87e-12	8.01e-11	hypothetical protein	-
Gasu_13630	-0.451067	6.91e-12	8.05e-11	heme oxygenase	-
Gasu_01180	0.361255	7.02e-12	8.16e-11	aarF domain-containing kinase	ABC1
Gasu_06500	0.428933	7.49e-12	8.68e-11	sarcosine dimethylglycine methyltransferase	Methyltransf_11
Gasu_54400	0.397159	7.5e-12	8.68e-11	translation initiation factor eIF-2 alpha subunit	S1
Gasu_52970	0.389863	7.51e-12	8.68e-11	ubiquitin	ubiquitin
Gasu_35770	-0.33318	8.83e-12	1.02e-10	3-hydroxy-3-methylglutaryl-CoA reductase%2C RND family	-
Gasu_42540	0.213308	9.88e-12	1.14e-10	trifunctional protein carbamoyl-phosphate synthase (glutamine-dependent) / aspartate carbamoyltransferase / dihydroorotase (CAD protein)	CPSase_L_D2
Gasu_33510	-0.30556	1.01e-11	1.16e-10	methylmalonate-semialdehyde dehydrogenase isoform 1	Aldedh
Gasu_53000	0.561811	1.01e-11	1.16e-10	ADP-ribosylation factor	Arf
Gasu_63740	-0.587125	1.02e-11	1.17e-10	oxidoreductase	-
Gasu_46450	-0.303571	1.04e-11	1.19e-10	dTDP-glucose 4%2C6-dehydratase	-
Gasu_36310	-0.36831	1.08e-11	1.23e-10	60S ribosomal protein-related protein	-
Gasu_57820	0.270025	1.12e-11	1.27e-10	S-adenosylmethionine synthetase	-
Gasu_33750	-0.419335	1.12e-11	1.27e-10	indole-3-glycerol phosphate synthase	-
Gasu_07290	-0.328235	1.22e-11	1.39e-10	histidyl-tRNA synthetase	HGTP_anticodon
Gasu_35670	-0.743816	1.29e-11	1.47e-10	serine/threonine protein kinase isoform 2	Pkinase
Gasu_58230	0.805875	1.34e-11	1.52e-10	hypothetical protein	-
Gasu_25840	0.303565	1.43e-11	1.61e-10	trehalose-phosphatase	-
Gasu_16340	1.12582	1.59e-11	1.8e-10	hypothetical protein isoform 1	-
Gasu_51390	0.353501	1.6e-11	1.8e-10	phosphomethylpyrimidine kinase	-
Gasu_34920	0.20748	1.63e-11	1.83e-10	5-methyltetrahydropteroyltriglutamate--homocysteinemethyltransferase	-
Gasu_53570	-0.578642	1.68e-11	1.88e-10	TP53 regulating kinase	Pkinase
Gasu_27780	0.582537	1.7e-11	1.91e-10	hypothetical protein	-
Gasu_46330	-0.707715	1.8e-11	2.02e-10	signal recognition particle protein%2C IISP family	-
Gasu_07530	-0.36044	1.81e-11	2.02e-10	60S ribosomal protein L3	-
Gasu_54930	-0.470008	1.88e-11	2.1e-10	fructose-1%2C6-bisphosphatase I	-
Gasu_56450	0.832098	1.89e-11	2.11e-10	ADP-ribosylation factor	Arf
Gasu_54410	0.36018	1.91e-11	2.12e-10	20S proteasome subunit alpha 1	Proteasome
Gasu_50180	-0.311155	2.06e-11	2.28e-10	ubiquitin-protein ligase (Cullin)	Cullin
Gasu_28760	-0.532696	2.09e-11	2.32e-10	RNA polymerase primary sigma factor	Sigma70_r2
Gasu_53870	-0.504349	2.1e-11	2.33e-10	valyl-tRNA synthetase	-
Gasu_10020	-0.31856	2.19e-11	2.42e-10	hypothetical protein	-
Gasu_42510	0.507489	2.67e-11	2.94e-10	phosphoacetylglucosamine mutase	-
Gasu_57060	-0.394832	2.71e-11	2.98e-10	molecular chaperone GrpE (plastid)	-
Gasu_34360	0.645718	2.72e-11	2.99e-10	signal recognition particle receptor subunit beta	-
Gasu_07830	-0.354891	3.01e-11	3.31e-10	hypothetical protein	-
Gasu_56390	0.462132	3.31e-11	3.62e-10	hypothetical protein isoform 2	-
Gasu_03180	-0.409626	3.38e-11	3.7e-10	glycerol dehydrogenase	-
Gasu_59420	-0.559084	3.4e-11	3.71e-10	putative acetyltransferase	Acetyltransf_1
Gasu_30270	-0.223663	3.48e-11	3.79e-10	translation initiation factor eIF-4F	-
Gasu_07540	-0.412413	3.49e-11	3.8e-10	glutaredoxin 3	-
Gasu_06400	0.338524	3.7e-11	4.02e-10	glycogenin glucosyltransferase-like protein	Glyco_transf_8
Gasu_27650	0.545227	3.86e-11	4.18e-10	hypothetical protein	-
Gasu_56580	0.507863	3.99e-11	4.32e-10	hypothetical protein	DDT
Gasu_25790	0.562451	4.09e-11	4.41e-10	splicing factor-related protein	-
Gasu_38260	0.624508	4.09e-11	4.41e-10	protein phosphatase	Metallophos
Gasu_50170	-0.338843	4.36e-11	4.7e-10	metal ion (Mn2+/Co2+) transporter%2C MIT family	-
Gasu_13870	-0.319823	4.57e-11	4.91e-10	fructose-1%2C6-bisphosphatase I	-
Gasu_03330	-0.481261	4.66e-11	5e-10	zinc finger (C3HC4-type RING finger) family protein	-
Gasu_42680	0.510186	5.08e-11	5.44e-10	hypothetical protein	-
Gasu_53310	0.549289	5.14e-11	5.5e-10	SUMO-specific protease/ cysteine-type peptidase	Peptidase_C48
Gasu_37170	0.28319	5.58e-11	5.96e-10	hypothetical protein	-
Gasu_53550	-0.334868	5.62e-11	6e-10	cleavage and polyadenylation specifity factor protein	-
Gasu_35620	-0.254848	5.75e-11	6.12e-10	proliferating cell nuclear antigen	PCNA_N
Gasu_51850	-0.841226	5.76e-11	6.13e-10	hypothetical protein	-
Gasu_46370	-0.332675	5.88e-11	6.24e-10	39S ribosomal protein L47%2C mitochondrial precursor	-
Gasu_47550	-0.94098	5.93e-11	6.29e-10	hypothetical protein	-
Gasu_44080	-0.303588	6.23e-11	6.59e-10	chloroplast inner membrane import protein Tic22%2C putative	-
Gasu_27710	0.222368	6.25e-11	6.6e-10	sulfite reductase (ferredoxin)	-
Gasu_30510	-0.474323	6.57e-11	6.93e-10	collagen-related protein	VWA
Gasu_42210	-0.232869	6.58e-11	6.93e-10	cytochrome c peroxidase	-
Gasu_49000	-0.524899	6.64e-11	6.99e-10	Myb-like DNA-binding protein BAS1 isoform 1	Myb_DNA-binding
Gasu_14970	-0.658727	6.72e-11	7.06e-10	MFS transporter%2C SP family%2C sugar:H+ symporter	Sugar_tr
Gasu_07610	-0.430408	6.91e-11	7.24e-10	molecular chaperone DnaJ	DnaJ_C
Gasu_56480	0.414332	6.94e-11	7.26e-10	nucleoporin interacting component family protein	-
Gasu_62840	-0.330274	7.03e-11	7.34e-10	histone deacetylase complex subunit Cti6	PHD
Gasu_26190	0.452261	7.07e-11	7.37e-10	oxidoreductase%2C zinc-binding dehydrogenase family protein	ADH_zinc_N
Gasu_62980	-0.337707	7.16e-11	7.46e-10	50S ribosomal protein L15 (plastid)	-
Gasu_38580	0.330028	7.25e-11	7.54e-10	MoxR-like ATPase	AAA_5
Gasu_56590	0.419918	7.54e-11	7.83e-10	pre-mRNA-processing factor 6	-
Gasu_57090	-0.486198	7.59e-11	7.87e-10	isochorismatase hydrolase	Isochorismatase
Gasu_42220	-0.559603	7.98e-11	8.26e-10	hypothetical protein	-
Gasu_48720	-0.401145	8.22e-11	8.5e-10	hypothetical protein	-
Gasu_29560	-0.295315	8.26e-11	8.53e-10	bifunctional 3%2C4-dihydroxy 2-butanone 4-phosphate synthase \ GTP cyclohydrolase II	DHBP_synthase
Gasu_09060	-0.304479	8.51e-11	8.77e-10	hypothetical protein	-
Gasu_35840	-0.515999	8.96e-11	9.22e-10	N-carbamoyl-L-amino-acid hydrolase	Peptidase_M20
Gasu_24910	-0.428828	9.07e-11	9.31e-10	hypothetical protein	-
Gasu_18200	-0.329561	9.62e-11	9.86e-10	ribulose-phosphate 3-epimerase	-
Gasu_46270	-0.44028	1.01e-10	1.03e-09	hypothetical protein	-
Gasu_22630	0.274769	1.02e-10	1.04e-09	translation initiation factor eIF-3 subunit 6	-
Gasu_13040	0.329829	1.03e-10	1.06e-09	protein tyrosine phosphatase	-
Gasu_02540	-0.435722	1.06e-10	1.08e-09	hypothetical protein	-
Gasu_05890	-0.858547	1.08e-10	1.09e-09	MFS transporter%2C SP family%2C sugar:H+ symporter	Sugar_tr
Gasu_09360	-0.25799	1.13e-10	1.15e-09	galactokinase	GHMP_kinases
Gasu_35940	-0.422536	1.15e-10	1.16e-09	hypothetical protein	zf-CCCH
Gasu_53600	-0.517295	1.18e-10	1.19e-09	monodehydroascorbate reductase (NADH)	Pyr_redox_2
Gasu_52150	0.50459	1.25e-10	1.26e-09	hypothetical protein	-
Gasu_13920	0.30498	1.28e-10	1.29e-09	serine/threonine-protein kinase	-
Gasu_14290	0.302248	1.37e-10	1.38e-09	DNA topoisomerase I	-
Gasu_09620	-0.451073	1.38e-10	1.39e-09	hypothetical protein	-
Gasu_59350	-0.377022	1.38e-10	1.39e-09	hydrolase	-
Gasu_53020	0.47675	1.4e-10	1.4e-09	hypothetical protein	-
Gasu_21080	-0.387411	1.48e-10	1.49e-09	hypothetical protein	-
Gasu_57310	-0.196795	1.49e-10	1.49e-09	40S ribosomal protein S12e	-
Gasu_35210	0.460225	1.5e-10	1.49e-09	hypothetical protein	-
Gasu_12430	-0.453589	1.55e-10	1.54e-09	hypothetical protein	-
Gasu_30880	0.26787	1.62e-10	1.61e-09	hypothetical protein	-
Gasu_48400	-0.514818	1.8e-10	1.79e-09	MPBQ/MSBQ methyltransferase	Methyltransf_11
Gasu_38560	0.403875	1.85e-10	1.83e-09	serine/threonine-protein kinase ATR	PI3_PI4_kinase
Gasu_46230	-0.446028	1.86e-10	1.84e-09	MFS transporter%2C PHS family%2C inorganic phosphate transporter	Sugar_tr
Gasu_00260	0.330746	1.86e-10	1.84e-09	kinetochore protein Nuf2	-
Gasu_09960	-0.452568	1.88e-10	1.86e-09	GTP-binding protein	-
Gasu_18090	-0.363344	1.88e-10	1.86e-09	4-hydroxy-3-methylbut-2-enyl diphosphate reductase	-
Gasu_53100	0.526679	2.02e-10	1.99e-09	vacuolar protein sorting vps16%2C putative	-
Gasu_51200	0.343832	2.14e-10	2.1e-09	ribosome biogenesis regulatory protein (RRS1) family protein	-
Gasu_48600	-0.291947	2.18e-10	2.14e-09	periplasmic alpha-amylase precursor-like protein	-
Gasu_50000	-0.478711	2.42e-10	2.37e-09	arsenite-translocating ATPase%2C ArsA family	-
Gasu_62850	-0.298511	2.42e-10	2.37e-09	hypothetical protein	-
Gasu_35570	-0.571901	2.42e-10	2.37e-09	pre-mRNA branch site protein p14	RRM_1
Gasu_51190	0.430192	2.8e-10	2.74e-09	U4/U6 small nuclear ribonucleoprotein PRP31	-
Gasu_36510	-0.190432	3e-10	2.93e-09	40S ribosomal protein S3e	-
Gasu_47330	0.292884	3.07e-10	2.99e-09	myb family transcription factor	-
Gasu_10150	-0.405025	3.38e-10	3.29e-09	emp24/gp25L/p24 family protein	-
Gasu_51840	-0.401532	3.45e-10	3.35e-09	hypothetical protein	-
Gasu_44280	-0.559865	3.47e-10	3.36e-09	thioredoxin f	-
Gasu_33920	-0.471494	3.51e-10	3.39e-09	hypothetical protein	-
Gasu_17320	-0.458665	3.63e-10	3.51e-09	hypothetical protein	-
Gasu_02810	-0.261999	4e-10	3.86e-09	ubiquilin	ubiquitin
Gasu_07850	-0.348339	4.06e-10	3.91e-09	phosphatidylinositide phosphatase	-
Gasu_56400	0.389895	4.07e-10	3.92e-09	outer membrane protein (plastid)	-
Gasu_35830	-0.435631	4.08e-10	3.92e-09	histone acetyltransferase	Bromodomain
Gasu_01160	-0.356975	4.09e-10	3.93e-09	serine--glyoxylate transaminase	Aminotran_5
Gasu_59230	-0.413648	4.13e-10	3.96e-09	hypothetical protein	-
Gasu_48440	-0.275106	4.2e-10	4.01e-09	hypothetical protein	-
Gasu_38330	0.37053	4.23e-10	4.04e-09	archaeal ATPase	-
Gasu_23470	-0.523339	4.32e-10	4.12e-09	MFS transporter%2C SP family%2C sugar:H+ symporter	Sugar_tr
Gasu_47950	0.339994	4.38e-10	4.17e-09	charged multivesicular body protein 2A	ESCRT-III
Gasu_58010	0.420011	4.38e-10	4.17e-09	zinc finger (C3HC4-type RING finger) family protein	-
Gasu_53890	-0.325916	4.54e-10	4.31e-09	3-methylcrotonyl-CoA carboxylase beta subunit isoform 1	Carboxyl_trans
Gasu_27160	-0.485404	4.59e-10	4.35e-09	chlorophyll synthase	UbiA
Gasu_38200	-0.391828	4.73e-10	4.48e-09	Ran-binding protein	-
Gasu_25870	0.508039	4.93e-10	4.66e-09	hypothetical protein	-
Gasu_03780	-0.298168	4.99e-10	4.71e-09	hypothetical protein	-
Gasu_36740	-0.40951	5.09e-10	4.8e-09	hydrolase family protein / HAD-superfamily protein isoform 2	-
Gasu_50330	-0.444584	5.18e-10	4.88e-09	V-type H+-transporting ATPase subunit g	-
Gasu_32620	-0.832	5.19e-10	4.88e-09	aquaglyceroporin related protein%2C MIP family	-
Gasu_23230	0.193219	5.25e-10	4.93e-09	dynamin GTPase	-
Gasu_41290	0.342581	5.33e-10	5e-09	hypothetical protein	-
Gasu_15230	-1.90939	5.95e-10	5.57e-09	light-harvesting complex protein	-
Gasu_26550	0.576339	6.22e-10	5.81e-09	transcription initiation factor TFIIB	TFIIB_Zn_Ribbon
Gasu_49370	-0.497917	6.38e-10	5.96e-09	hypothetical protein	-
Gasu_07800	-0.445093	6.96e-10	6.49e-09	hypothetical protein	-
Gasu_12870	-0.171043	7.01e-10	6.53e-09	chaperonin GroEL	-
Gasu_48370	0.524791	7.37e-10	6.85e-09	hypothetical protein	-
Gasu_46070	-3.41481	7.47e-10	6.93e-09	hypothetical protein	-
Gasu_38290	0.515583	7.9e-10	7.33e-09	hypothetical protein	-
Gasu_23440	0.233999	7.97e-10	7.38e-09	casein kinase 1	Pkinase
Gasu_07340	-0.385525	8.18e-10	7.56e-09	hypothetical protein	-
Gasu_51320	0.402898	8.22e-10	7.59e-09	O-acyl transferase%2C membrane bound	MBOAT
Gasu_00240	-0.341667	9.04e-10	8.34e-09	hypothetical protein	NmrA
Gasu_09700	-0.360717	9.27e-10	8.54e-09	hypothetical protein	-
Gasu_36340	-0.473618	9.39e-10	8.64e-09	hypothetical protein	-
Gasu_21390	-0.417564	9.46e-10	8.69e-09	hypothetical protein	-
Gasu_53280	0.715657	9.62e-10	8.82e-09	NAD-dependent histone deacetylase SIR2	SIR2
Gasu_23430	0.269915	1.02e-09	9.34e-09	ribonuclease Z	-
Gasu_42610	0.313221	1.04e-09	9.55e-09	anaphase-promoting complex subunit 8	-
Gasu_57910	0.453577	1.08e-09	9.84e-09	hypothetical protein	-
Gasu_41570	0.372554	1.11e-09	1.01e-08	transcription factor E2F isoform 2	E2F_TDP
Gasu_48490	-0.304212	1.17e-09	1.06e-08	V-type H+-transporting ATPase subunit h isoform 1	V-ATPase_H
Gasu_13380	-0.195669	1.21e-09	1.1e-08	carbamoyl-phosphate synthase large subunit	CPSase_L_D2
Gasu_09610	-0.467538	1.21e-09	1.1e-08	serine/threonine protein kinase	Pkinase
Gasu_35410	-0.686626	1.23e-09	1.12e-08	hypothetical protein	Rhomboid
Gasu_45710	-0.201329	1.24e-09	1.13e-08	mitochondrial carrier%2C adenine nucleotidetranslocator	Mito_carr
Gasu_17630	0.181314	1.28e-09	1.16e-08	actin	Actin
Gasu_46320	-0.548643	1.29e-09	1.16e-08	signal recognition particle subunit SRP54	-
Gasu_51490	0.302187	1.31e-09	1.18e-08	inositolphosphorylceramide synthase-like protein	-
Gasu_35500	-0.380653	1.34e-09	1.21e-08	hypothetical protein	-
Gasu_34300	0.774367	1.34e-09	1.21e-08	short-chain dehydrogenase/reductase (SDR) family protein	adh_short
Gasu_15790	-0.457136	1.45e-09	1.3e-08	hypothetical protein	-
Gasu_09030	-0.28542	1.46e-09	1.31e-08	transducin family protein / WD-40 repeat family protein	-
Gasu_43590	0.291343	1.52e-09	1.36e-08	hypothetical protein	CbiA
Gasu_51480	0.594585	1.52e-09	1.36e-08	3-isopropylmalate dehydratase large subunit	Aconitase
Gasu_60010	-0.577845	1.55e-09	1.38e-08	glycerol kinase	FGGY_N
Gasu_18050	-0.260034	1.61e-09	1.44e-08	thiamine biosynthesis protein ThiC	-
Gasu_53090	0.452801	1.64e-09	1.46e-08	lipase class 3 family protein	Lipase_3
Gasu_32970	0.308982	1.74e-09	1.55e-08	hypothetical protein	-
Gasu_23410	0.328081	1.78e-09	1.58e-08	molecular chaperone DnaJ	DnaJ
Gasu_31060	0.369874	1.9e-09	1.68e-08	kinetochore protein Spc25%2C animal type	-
Gasu_47900	-0.537472	2.08e-09	1.84e-08	hypothetical protein	-
Gasu_07200	-0.206797	2.09e-09	1.85e-08	40S ribosomal protein S9e	S4
Gasu_04470	0.315436	2.09e-09	1.85e-08	DNA polymerase epsilon subunit 1	DNA_pol_B_exo
Gasu_56120	-0.712426	2.1e-09	1.85e-08	PBS lyase HEAT domain protein repeat-containing protein	-
Gasu_60960	-0.446951	2.16e-09	1.9e-08	nucleobase:cation symporter-1%2C NCS1 family	-
Gasu_38280	0.4102	2.21e-09	1.94e-08	esterase / lipase	-
Gasu_60490	-0.731652	2.21e-09	1.95e-08	hypothetical protein isoform 2	-
Gasu_57900	0.357482	2.23e-09	1.96e-08	two-component response regulator	CCT
Gasu_30770	-0.336509	2.27e-09	1.99e-08	preprotein translocase%2C Oxa1 family	-
Gasu_07520	-0.315618	2.32e-09	2.03e-08	vesicle-associated membrane protein-associated protein A	Motile_Sperm
Gasu_20180	0.2513	2.39e-09	2.09e-08	phospholipid-translocating P-type ATPase	E1-E2_ATPase
Gasu_35710	-0.424069	2.4e-09	2.09e-08	hypothetical protein	-
Gasu_01010	-0.465737	2.41e-09	2.1e-08	acetyl-CoA synthetase	AMP-binding
Gasu_51360	0.509812	2.43e-09	2.11e-08	hypothetical protein isoform 1	-
Gasu_01520	-0.435292	2.43e-09	2.12e-08	glycerate kinase	-
Gasu_51340	0.396493	2.6e-09	2.26e-08	hypothetical protein	-
Gasu_58850	-0.439519	2.6e-09	2.26e-08	tight junction plaque protein Symplekin-like protein	-
Gasu_10120	-1.00663	2.64e-09	2.29e-08	peroxisomal biogenesis factor 11	-
Gasu_53360	0.292169	2.68e-09	2.32e-08	ATP-dependent Clp protease%2C protease subunit	-
Gasu_05350	0.386554	2.7e-09	2.33e-08	ferredoxin--NADP+ reductase	-
Gasu_21780	0.414088	2.73e-09	2.36e-08	myb proto-oncogene protein	Myb_DNA-binding
Gasu_52030	0.466307	2.75e-09	2.37e-08	mannosyl-oligosaccharide alpha-1%2C2-mannosidase	-
Gasu_37500	0.423309	2.8e-09	2.41e-08	hypothetical protein isoform 2	R3H
Gasu_32800	-0.245757	2.8e-09	2.41e-08	omega-6 fatty acid desaturase (delta-12 desaturase)	-
Gasu_25970	0.441255	2.82e-09	2.43e-08	small nuclear ribonucleoprotein E	LSM
Gasu_29040	-0.188845	2.85e-09	2.45e-08	60S ribosomal protein L21e	-
Gasu_59890	0.529844	2.87e-09	2.46e-08	hypothetical protein	-
Gasu_60550	0.451586	2.96e-09	2.53e-08	GNS1/SUR4 membrane family protein	ELO
Gasu_00920	-0.33563	3.02e-09	2.58e-08	hypothetical protein	-
Gasu_54460	0.325116	3.05e-09	2.6e-08	aspartyl protease	Asp
Gasu_44640	0.269414	3.56e-09	3.03e-08	cytoplasmic linker associated protein	-
Gasu_05920	-0.227812	3.57e-09	3.04e-08	stearoyl-CoA desaturase (delta-9 desaturase)	-
Gasu_52260	0.436085	3.61e-09	3.07e-08	nuclear transcription factor Y%2C gamma	-
Gasu_48390	-0.47047	3.64e-09	3.09e-08	nitrilase	CN_hydrolase
Gasu_50010	-0.275209	3.72e-09	3.16e-08	hypothetical protein	-
Gasu_26060	0.675491	3.89e-09	3.29e-08	methylase-like protein	-
Gasu_13280	0.397243	3.99e-09	3.37e-08	hypothetical protein	-
Gasu_53490	-0.483164	4.19e-09	3.54e-08	ATP-dependent Clp protease adaptor protein ClpS	-
Gasu_58220	0.325822	4.29e-09	3.62e-08	bifunctional aspartyl-tRNA(Asn) / glutamyl-tRNA (Gln) amidotransferase subunit A	Amidase
Gasu_56350	0.601615	4.31e-09	3.63e-08	hypothetical protein	-
Gasu_43810	-0.370381	4.37e-09	3.68e-08	hydroxymethylbilane synthase	-
Gasu_60080	-0.647518	4.43e-09	3.72e-08	inorganic phosphate transporter (Pho88)	-
Gasu_30840	-0.486446	4.44e-09	3.73e-08	mRNA binding / poly(U) binding protein	Epimerase
Gasu_31460	-0.70297	4.67e-09	3.91e-08	selenium-binding protein	-
Gasu_34330	0.44895	4.84e-09	4.05e-08	NAD-dependent epimerase/dehydratase	-
Gasu_56560	0.371254	4.93e-09	4.12e-08	ubiquitin-conjugating enzyme E2 variant	UQ_con
Gasu_14030	-0.238975	5.39e-09	4.5e-08	starch synthase	Glycos_transf_1
Gasu_27390	-0.263057	5.55e-09	4.63e-08	DNA polymerase phi subunit	-
Gasu_35240	-0.501647	5.58e-09	4.64e-08	divalent anion:Na+ symporter%2C DASS family	Na_sulph_symp
Gasu_48810	-0.297496	5.66e-09	4.71e-08	isocitrate dehydrogenase (NAD+)	-
Gasu_53200	0.508823	6.09e-09	5.06e-08	hypothetical protein isoform 1	-
Gasu_55630	0.283191	6.13e-09	5.08e-08	serine/threonine protein kinase	Pkinase
Gasu_53140	0.56156	6.16e-09	5.11e-08	myb domain-containing protein	Myb_DNA-binding
Gasu_58940	-0.697275	6.45e-09	5.34e-08	O-sialoglycoprotein endopeptidase	Peptidase_M22
Gasu_58780	-0.356799	6.56e-09	5.42e-08	DNA polymerase alpha subunit B	-
Gasu_64070	0.655981	6.57e-09	5.42e-08	peroxidase	-
Gasu_60940	0.56912	6.73e-09	5.55e-08	hypothetical protein	-
Gasu_49970	-0.316045	7.01e-09	5.77e-08	hypothetical protein	-
Gasu_11590	0.274739	7.07e-09	5.82e-08	phospholipid scramblase-like protein	Scramblase
Gasu_63070	-0.463927	7.23e-09	5.94e-08	GTP-binding protein	-
Gasu_41250	0.407722	7.35e-09	6.03e-08	origin recognition complex subunit 5	-
Gasu_27720	0.391287	7.48e-09	6.13e-08	transducin family protein / WD-40 repeat family protein	-
Gasu_26440	0.57138	7.65e-09	6.25e-08	ESCRT-I complex subunit VPS28	-
Gasu_42590	0.342755	7.65e-09	6.25e-08	hypothetical protein	-
Gasu_36050	-0.558545	8.2e-09	6.7e-08	mRNA-decapping enzyme subunit 2	NUDIX
Gasu_25180	-0.481264	8.4e-09	6.85e-08	methylmalonyl-CoA epimerase	-
Gasu_44590	0.289545	8.57e-09	6.98e-08	separase	-
Gasu_51370	0.322721	8.82e-09	7.17e-08	hypothetical protein	-
Gasu_31050	0.290138	8.85e-09	7.18e-08	5'-AMP-activated protein kinase-related protein	-
Gasu_09810	-0.233265	9.14e-09	7.41e-08	hypothetical protein	-
Gasu_10180	-0.342714	9.22e-09	7.47e-08	serine/threonine protein kinase	Pkinase
Gasu_27670	0.369993	9.57e-09	7.74e-08	transducin family protein / WD-40 repeat family protein	-
Gasu_07910	-0.162281	1.01e-08	8.18e-08	adenosylhomocysteinase	-
Gasu_56600	0.473096	1.02e-08	8.19e-08	hypothetical protein	-
Gasu_17870	-0.187745	1.02e-08	8.19e-08	60S acidic ribosomal protein P0	-
Gasu_37480	0.279383	1.04e-08	8.36e-08	tubulin	Tubulin
Gasu_30090	0.177471	1.05e-08	8.42e-08	T-complex protein 1 subunit	-
Gasu_15120	-0.470268	1.09e-08	8.76e-08	hypothetical protein	-
Gasu_11080	-0.371809	1.11e-08	8.88e-08	mitochondrial protein translocase%2C MPT family	-
Gasu_05040	-0.321553	1.11e-08	8.93e-08	hypothetical protein	-
Gasu_45590	-0.307988	1.17e-08	9.33e-08	glutaryl-CoA dehydrogenase	-
Gasu_03770	-0.274863	1.23e-08	9.82e-08	dolichyl-phosphate beta-glucosyltransferase	Glycos_transf_2
Gasu_32580	-0.505901	1.25e-08	1e-07	MFS transporter%2C SP family%2C sugar:H+ symporter	Sugar_tr
Gasu_04950	0.446118	1.27e-08	1.02e-07	zinc finger CCCH-type containing 3 isoform 2	-
Gasu_35910	-0.464005	1.38e-08	1.1e-07	RabGAP/TBC domain-containing protein	TBC
Gasu_09570	-0.4218	1.44e-08	1.14e-07	E3 ubiquitin-protein ligase MARCH3	-
Gasu_54420	0.389664	1.56e-08	1.24e-07	hypothetical protein	-
Gasu_50200	-0.401047	1.57e-08	1.25e-07	hypothetical protein	-
Gasu_44960	-0.242662	1.59e-08	1.26e-07	tyrosinase	-
Gasu_15360	-0.253128	1.6e-08	1.27e-07	peroxisomal membrane MPV17/PMP22-like protein isoform 1	Mpv17_PMP22
Gasu_24860	-0.313705	1.68e-08	1.33e-07	ubiquitin-conjugating enzyme E2	UQ_con
Gasu_55460	0.33236	1.74e-08	1.37e-07	serine/threonine protein kinase	Pkinase
Gasu_08940	-0.436718	1.74e-08	1.37e-07	alpha-1%2C2-mannosyltransferase	Glyco_transf_22
Gasu_54550	0.341132	1.75e-08	1.38e-07	V-type H+-transporting ATPase subunit c	-
Gasu_13170	0.223728	1.76e-08	1.39e-07	mitochondrial carrier	cNMP_binding
Gasu_08820	-0.350326	1.79e-08	1.41e-07	N-acetylglucosaminyltransferase	-
Gasu_27740	0.39495	1.82e-08	1.43e-07	phosphatase isoform 2	NIF
Gasu_52440	0.287633	1.88e-08	1.47e-07	condensin complex subunit 3	-
Gasu_10210	-3.01229	1.89e-08	1.48e-07	hypothetical protein	-
Gasu_22020	0.343131	1.89e-08	1.48e-07	hypothetical protein	-
Gasu_35700	-0.471223	1.9e-08	1.49e-07	hypothetical protein	-
Gasu_36080	-0.399666	1.94e-08	1.51e-07	SNARE-interacting protein-like protein	Sec1
Gasu_13360	0.246798	1.96e-08	1.53e-07	SWI/SNF related-matrix-associated actin-dependent regulator ofchromatin subfamily C	SWIRM
Gasu_38680	1.37684	2.15e-08	1.67e-07	hypothetical protein	bZIP_1
Gasu_60920	1.0538	2.18e-08	1.7e-07	mitochondrial carrier%2C iron import	Mito_carr
Gasu_59190	-0.326834	2.31e-08	1.8e-07	MFS transporter%2C PAT family isoform 2	-
Gasu_04490	0.52284	2.33e-08	1.81e-07	hypothetical protein	-
Gasu_44900	-0.397951	2.34e-08	1.81e-07	glutathione S-transferase	GST_N
Gasu_26540	0.666385	2.34e-08	1.81e-07	hypothetical protein	-
Gasu_59180	-0.27565	2.38e-08	1.84e-07	putative ferritin%2C chloroplast precursor	Ferritin
Gasu_42760	-0.673092	2.43e-08	1.87e-07	serine rich Pumilio family RNA binding domain pr otein	PUF
Gasu_50400	-0.369568	2.5e-08	1.93e-07	protochlorophyllide reductase	adh_short
Gasu_62520	0.311192	2.5e-08	1.93e-07	signal recognition particle subunit SRP72	-
Gasu_34760	0.359202	2.51e-08	1.93e-07	DnaJ homolog subfamily C member 9	DnaJ
Gasu_35270	-0.427696	2.54e-08	1.95e-07	GCN5-related N-acetyltransferase	-
Gasu_30180	-0.54254	2.58e-08	1.98e-07	NAD dependent epimerase/dehydratase family protein	Epimerase
Gasu_58440	-0.576556	2.58e-08	1.98e-07	seryl-tRNA synthetase	tRNA-synt_2b
Gasu_19250	0.319461	2.61e-08	2e-07	kinesin family member	Kinesin
Gasu_03590	-0.289285	2.69e-08	2.05e-07	hypothetical protein	-
Gasu_53390	0.415035	2.75e-08	2.1e-07	ethanolaminephosphotransferase	CDP-OH_P_transf
Gasu_21810	0.319088	2.84e-08	2.17e-07	hypothetical protein	-
Gasu_10990	-0.39126	2.88e-08	2.2e-07	acylaminoacyl-peptidase-related protein	-
Gasu_27760	0.468836	2.95e-08	2.24e-07	sugar-phosphate:phosphate translocator%2C DMT family isoform 2	-
Gasu_03740	-0.52208	3.02e-08	2.3e-07	potassium channel beta subunit	Aldo_ket_red
Gasu_35690	-0.425914	3.11e-08	2.36e-07	pre-mRNA-splicing factor SYF2	-
Gasu_53650	-0.226424	3.15e-08	2.39e-07	starch phosphorylase isoform 2	-
Gasu_51400	0.42108	3.19e-08	2.41e-07	hypothetical protein	-
Gasu_03270	-0.25031	3.19e-08	2.41e-07	alanine transaminase	Aminotran_1_2
Gasu_41180	0.272761	3.23e-08	2.44e-07	hypothetical protein isoform 1	-
Gasu_16140	-0.305105	3.27e-08	2.47e-07	leukotriene-A4 hydrolase	-
Gasu_03370	-0.206244	3.29e-08	2.48e-07	ubiquitin-protein ligase	-
Gasu_26240	0.421694	3.35e-08	2.52e-07	iron-sulfur protein ISA2-like protein	-
Gasu_26280	0.463701	3.67e-08	2.77e-07	hypothetical protein	-
Gasu_02580	-0.656689	3.76e-08	2.83e-07	DNA repair protein isoform 1	-
Gasu_14910	-0.461195	3.83e-08	2.87e-07	hypothetical protein	-
Gasu_13160	-0.616652	3.92e-08	2.94e-07	hypothetical protein	-
Gasu_09510	-0.352867	3.99e-08	2.99e-07	hypothetical protein	-
Gasu_59090	-0.275547	4.06e-08	3.04e-07	phosphoserine phosphatase	-
Gasu_38120	0.490008	4.16e-08	3.11e-07	hypothetical protein	-
Gasu_03480	-0.341424	4.42e-08	3.31e-07	helicase domain-containing protein	-
Gasu_25590	-0.259948	4.45e-08	3.32e-07	molecular chaperone DnaJ	DnaJ_C
Gasu_20260	-0.416542	4.48e-08	3.34e-07	anion exchanger%2C AE family	-
Gasu_02460	-0.283812	4.54e-08	3.38e-07	zinc finger (GATA type) family protein	GATA
Gasu_48240	-0.289626	4.58e-08	3.41e-07	mitochondrial carrier (BOU / S-adenosylmethionine carrier)	Mito_carr
Gasu_31760	0.285489	4.63e-08	3.44e-07	kinesin family member	Kinesin
Gasu_16410	0.332456	4.74e-08	3.51e-07	hypothetical protein	-
Gasu_64910	0.36985	4.74e-08	3.51e-07	archaeal ATPase	-
Gasu_38300	1.08363	4.77e-08	3.53e-07	hypothetical protein	-
Gasu_48550	-0.540072	4.87e-08	3.6e-07	alpha/beta fold family hydrolase	-
Gasu_64160	0.373808	4.98e-08	3.68e-07	5'-3' exoribonuclease	-
Gasu_22610	0.228445	5.2e-08	3.84e-07	ubiquitin carboxyl-terminal hydrolase 7	UCH
Gasu_05200	0.201888	5.72e-08	4.21e-07	hypothetical protein	-
Gasu_36640	-0.199025	5.73e-08	4.22e-07	hypothetical protein	C2
Gasu_42620	0.363754	5.87e-08	4.32e-07	V-type H+-transporting ATPase subunit f	-
Gasu_03430	-0.445262	5.94e-08	4.36e-07	hypothetical protein isoform 2	-
Gasu_14490	-0.478211	5.95e-08	4.37e-07	F-type H+-transporting ATPase subunit gamma	-
Gasu_37030	-0.536992	5.97e-08	4.37e-07	cytochrome p450	p450
Gasu_29810	0.637765	6.03e-08	4.42e-07	hypothetical protein	-
Gasu_10060	-0.340223	6.33e-08	4.63e-07	double-strand break repair protein MRE11	Metallophos
Gasu_09950	-0.234839	6.43e-08	4.7e-07	hypothetical protein	-
Gasu_63190	0.33828	6.55e-08	4.78e-07	archaeal ATPase / transposase	-
Gasu_24220	-0.201806	7.02e-08	5.11e-07	Zn-dependent peptidase	-
Gasu_27080	-0.399241	7.54e-08	5.49e-07	hypothetical protein	-
Gasu_58750	-0.305043	7.59e-08	5.52e-07	peptidase M48	-
Gasu_03320	-0.301879	7.71e-08	5.6e-07	cyclase HisF	-
Gasu_34280	0.522037	7.72e-08	5.6e-07	hypothetical protein isoform 1	-
Gasu_04410	0.234475	7.96e-08	5.77e-07	serine/threonine-protein kinase ATR	PI3_PI4_kinase
Gasu_16910	-0.362524	8.11e-08	5.87e-07	transcription initiation factor TFIID subunit D4	WD40
Gasu_09260	-0.357962	8.43e-08	6.1e-07	phosphoserine phosphatase	-
Gasu_44650	-0.515404	8.57e-08	6.19e-07	ATP-binding protein involved in chromosome partitioning	-
Gasu_30810	0.576248	8.93e-08	6.44e-07	archaeal ATPase	-
Gasu_07920	-0.311373	9.35e-08	6.74e-07	hypothetical protein	-
Gasu_01960	-0.556398	9.37e-08	6.75e-07	oxidoreductase	-
Gasu_52160	0.462951	9.43e-08	6.78e-07	calcium-binding EF hand family protein	Exo_endo_phos
Gasu_05230	0.355314	9.55e-08	6.86e-07	SNF2 domain-containing protein	SNF2_N
Gasu_09120	-0.503033	9.58e-08	6.87e-07	DNA/RNA-binding protein translin/TB-RBP-like protein	-
Gasu_17270	-0.347806	9.89e-08	7.09e-07	50S ribosomal protein L17 (plastid)	-
Gasu_26480	0.42796	1.01e-07	7.26e-07	cytochrome c-type biogenesis protein CcmE	-
Gasu_37240	-0.202632	1.02e-07	7.31e-07	hypothetical protein	-
Gasu_42960	0.231527	1.03e-07	7.35e-07	hypothetical protein isoform 2	RRM_1
Gasu_56340	0.203905	1.05e-07	7.52e-07	GTP-binding protein isoform 1	-
Gasu_09820	-0.351611	1.09e-07	7.76e-07	actin	Actin
Gasu_35450	-0.524041	1.1e-07	7.8e-07	glycosyl transferase family 1	-
Gasu_12790	-0.182814	1.11e-07	7.93e-07	chaperonin GroEL	-
Gasu_53530	-0.28972	1.12e-07	7.99e-07	tRNA (guanine-N2-)-methyltransferase	TRM
Gasu_04350	-0.527878	1.15e-07	8.14e-07	hypothetical protein	-
Gasu_37370	0.294857	1.16e-07	8.24e-07	ABC transporter%2C sulfate transport%2C ATP-binding protein	ABC_tran
Gasu_11990	0.262972	1.16e-07	8.25e-07	hypothetical protein	-
Gasu_02840	-0.183533	1.21e-07	8.54e-07	6-phosphogluconate dehydrogenase (decarboxylating)	NAD_binding_2
Gasu_23940	0.330208	1.23e-07	8.7e-07	hypothetical protein	-
Gasu_26840	-0.264068	1.24e-07	8.76e-07	glycerate dehydrogenase/ poly(U) binding protein	2-Hacid_dh_C
Gasu_57810	0.827793	1.25e-07	8.8e-07	peptidyl-prolyl cis-trans isomerase B (cyclophilin B)	Pro_isomerase
Gasu_38810	0.535179	1.25e-07	8.82e-07	hypothetical protein	-
Gasu_50140	-0.217274	1.31e-07	9.22e-07	chromatin remodeling complex / DNA-dep ATPase	SNF2_N
Gasu_46930	-0.336846	1.31e-07	9.23e-07	C4-dicarboxylate transporter/malic acid transport protein%2C TDT family	C4dic_mal_tran
Gasu_03210	-0.752917	1.33e-07	9.31e-07	hypothetical protein	-
Gasu_03360	-0.307189	1.41e-07	9.86e-07	hypothetical protein	-
Gasu_41600	0.291052	1.44e-07	1.01e-06	hypothetical protein	-
Gasu_21500	-0.541805	1.48e-07	1.03e-06	cell division cycle 14	DSPc
Gasu_33540	-0.550444	1.51e-07	1.05e-06	nucleobase:cation symporter-1%2C NCS1 family	-
Gasu_60560	0.256019	1.57e-07	1.1e-06	threonyl-tRNA synthetase	tRNA-synt_2b
Gasu_56300	0.285947	1.58e-07	1.1e-06	chloride peroxidase	Abhydrolase_1
Gasu_06120	-1.18348	1.6e-07	1.12e-06	hypothetical protein	-
Gasu_45030	-0.274161	1.61e-07	1.12e-06	hypothetical protein	RRN3
Gasu_09830	-0.359081	1.61e-07	1.12e-06	peroxisomal biogenesis factor 11	-
Gasu_35660	-0.546064	1.62e-07	1.13e-06	MFS transporter	MFS_1
Gasu_55610	0.177761	1.65e-07	1.14e-06	translocation protein%2C Sec family	-
Gasu_18630	0.402956	1.65e-07	1.14e-06	hypothetical protein	-
Gasu_52090	0.383039	1.72e-07	1.19e-06	nuclear cap-binding protein subunit 1	-
Gasu_64330	-0.368135	1.77e-07	1.22e-06	prostaglandin-E synthase / electron carrier/ protein disulfide oxidoreductase	-
Gasu_41950	-0.300989	1.8e-07	1.25e-06	ABC transporter%2C iron complex transport%2C substrate-binding protein	-
Gasu_35800	-0.484538	1.86e-07	1.29e-06	hypothetical protein	-
Gasu_36620	-0.240339	1.87e-07	1.29e-06	peptide chain release factor eRF subunit 1	-
Gasu_29820	0.384198	1.9e-07	1.31e-06	DNA-directed RNA polymerase III subunit C3	HTH_9
Gasu_39620	-0.316787	1.94e-07	1.34e-06	ABC transporter%2C subfamily B%2C ATP-binding %26 transmembrane domain isoform 1	ABC_membrane
Gasu_40950	0.263377	1.95e-07	1.34e-06	replication factor C subunit 3/5	-
Gasu_25990	0.385593	1.97e-07	1.35e-06	AAA-type ATPase isoform 2	AAA
Gasu_11630		2e-07	1.37e-06	light-harvesting complex protein	-
Gasu_62740	-0.37309	2e-07	1.37e-06	protein kinase / protein phosphatase 2C	Pkinase
Gasu_01470	0.296569	2.05e-07	1.41e-06	hypothetical protein	-
Gasu_41540	0.262964	2.17e-07	1.48e-06	DNA repair protein SPR18-like protein	SMC_N
Gasu_13110	-0.352366	2.19e-07	1.5e-06	pyruvate dehydrogenase kinase	HATPase_c
Gasu_65220	0.476643	2.27e-07	1.55e-06	hypothetical protein	-
Gasu_16930	-0.636146	2.29e-07	1.56e-06	heat shock transcription	HSF_DNA-bind
Gasu_34880	-0.535917	2.31e-07	1.57e-06	hypothetical protein	-
Gasu_60510	-0.427919	2.31e-07	1.57e-06	haloacid dehalogenaselike hydrolase	-
Gasu_58820	-0.33476	2.31e-07	1.57e-06	hypothetical protein	-
Gasu_03030	-0.353047	2.33e-07	1.58e-06	beta-galactosidase	-
Gasu_51510	0.485068	2.43e-07	1.65e-06	DNA damage-binding protein 2	-
Gasu_51290	0.423578	2.43e-07	1.65e-06	hypothetical protein	-
Gasu_57330	0.266161	2.44e-07	1.65e-06	structure-specific recognition protein 1	-
Gasu_07480	-0.356901	2.52e-07	1.7e-06	ATP-dependent RNA helicase	DEAD
Gasu_37060	0.273115	2.53e-07	1.71e-06	MAP kinase tyrosine/serine/threonine phosphatase	DSPc
Gasu_19120	-0.236491	2.62e-07	1.77e-06	nucleic acid binding protein	-
Gasu_38500	0.352214	2.62e-07	1.77e-06	para-aminobenzoate synthetase component I	GATase
Gasu_52550	0.228372	2.73e-07	1.84e-06	methylenetetrahydrofolate reductase (NADPH)	-
Gasu_43990	0.325108	2.74e-07	1.84e-06	anaphase-promoting complex subunit 2	Cullin
Gasu_20680	0.286194	2.76e-07	1.85e-06	hypothetical protein	-
Gasu_58030	0.25304	2.87e-07	1.93e-06	AAA-type ATPase	AAA
Gasu_36390	-0.299242	2.97e-07	1.99e-06	tryptophan 2%2C3-dioxygenase	-
Gasu_26200	0.490818	2.97e-07	1.99e-06	ApaG domain protein	-
Gasu_18620	-0.362358	2.98e-07	2e-06	hypothetical protein	-
Gasu_50380	-0.294351	2.99e-07	2e-06	hypothetical protein	-
Gasu_04650	-0.173932	3.04e-07	2.03e-06	glyceraldehyde 3-phosphate dehydrogenase (phosphorylating)	-
Gasu_46060	-0.302553	3.05e-07	2.03e-06	archaeal ATPase	-
Gasu_24570	-0.182439	3.07e-07	2.05e-06	voltage-dependent anion channel%2C MPP family	-
Gasu_50130	-0.308131	3.1e-07	2.07e-06	hypothetical protein	-
Gasu_31560	-0.190892	3.13e-07	2.08e-06	H+-transporting P-type ATPase	E1-E2_ATPase
Gasu_02910	-0.392585	3.21e-07	2.14e-06	glycosyltransferase family 5 protein	-
Gasu_20510	-0.330012	3.22e-07	2.14e-06	hypothetical protein	-
Gasu_35580	-0.577939	3.31e-07	2.2e-06	syntaxin 6	-
Gasu_32100	0.201344	3.32e-07	2.2e-06	ribonucleotide reductase small subunit	-
Gasu_44250	-0.169822	3.4e-07	2.25e-06	serine/threonine protein kinase	Pkinase
Gasu_55400	0.265323	3.44e-07	2.28e-06	nuclear receptor co-repressor 1	Myb_DNA-binding
Gasu_33460	0.490169	3.46e-07	2.29e-06	heparan-alpha-glucosaminide N-acetyltransferase isoform 1	-
Gasu_42250	-1.92413	3.46e-07	2.29e-06	ESCRT-I complex subunit TSG11	-
Gasu_08860	-0.26206	3.48e-07	2.3e-06	hypothetical protein	-
Gasu_38520	0.375378	3.55e-07	2.34e-06	hypothetical protein	-
Gasu_25820	0.385222	3.62e-07	2.38e-06	hemolysin-related protein	CBS
Gasu_06850	0.31037	3.65e-07	2.4e-06	hypothetical protein	-
Gasu_45720	0.271924	3.76e-07	2.47e-06	ankyrin repeat containing protein	-
Gasu_45350	-0.619434	3.82e-07	2.51e-06	hypothetical protein	-
Gasu_59280	-0.294506	3.85e-07	2.52e-06	RNA-binding S1 domain-containing protein	S1
Gasu_59120	-0.568319	3.87e-07	2.53e-06	ribonuclease P	-
Gasu_15340	-0.299912	3.88e-07	2.54e-06	long chain fatty acid elongase	ELO
Gasu_01280	-0.531255	3.92e-07	2.56e-06	hypothetical protein	-
Gasu_38880	0.360187	3.95e-07	2.58e-06	late endosome to vacuole transport-related protein	-
Gasu_59130	-0.466995	3.99e-07	2.6e-06	hypothetical protein	-
Gasu_24280	0.319533	4.1e-07	2.67e-06	DNA ligase 1	DNA_ligase_A_M
Gasu_60570	0.519311	4.2e-07	2.74e-06	hypothetical protein isoform 1	-
Gasu_51630	0.508319	4.25e-07	2.76e-06	hypothetical protein	-
Gasu_48840	-0.298855	4.3e-07	2.8e-06	hypothetical protein	-
Gasu_18650	0.240401	4.33e-07	2.81e-06	DNA polymerase alpha subunit A	DNA_pol_B
Gasu_25450	0.312261	4.46e-07	2.89e-06	hypothetical protein	-
Gasu_22390	0.348598	4.48e-07	2.9e-06	serine/threonine protein kinase%2C aurora kinase	Pkinase
Gasu_61820	-0.199273	4.63e-07	3e-06	glycine dehydrogenase	-
Gasu_53970	-0.204568	4.66e-07	3.01e-06	serine/threonine protein kinase	Pkinase
Gasu_16960	-0.206331	4.9e-07	3.17e-06	Trp repressor binding protein	FMN_red
Gasu_26170	0.422805	4.96e-07	3.2e-06	DNA binding / transcription factor	ARID
Gasu_16820	-0.26775	5.06e-07	3.26e-06	metal ion binding protein	-
Gasu_42260	-0.265251	5.15e-07	3.32e-06	3R-hydroxymyristoyl ACP dehydrase isoform 1	-
Gasu_58920	-0.33	5.23e-07	3.37e-06	eukaryotic translation initiation factor eIF-4A	DEAD
Gasu_03810	-0.32378	5.32e-07	3.42e-06	sucrose-phosphate synthase	Glycos_transf_1
Gasu_64830	0.792466	5.37e-07	3.45e-06	hypothetical protein	-
Gasu_33760	0.302439	5.38e-07	3.45e-06	hypothetical protein	-
Gasu_16840	-0.263356	5.41e-07	3.47e-06	hypothetical protein	GRAM
Gasu_00540	-0.221322	5.58e-07	3.58e-06	malate dehydrogenase	-
Gasu_58770	-0.508004	5.69e-07	3.64e-06	kynureninase	Aminotran_5
Gasu_47600	-0.275742	5.73e-07	3.66e-06	GTP-binding protein	-
Gasu_48660	-0.358059	5.75e-07	3.67e-06	molybdopterin biosynthesis protein MoeB	-
Gasu_35680	-0.533547	5.81e-07	3.71e-06	DNA ligase 1	DNA_ligase_A_M
Gasu_48430	-0.237858	5.93e-07	3.78e-06	serine-type endopeptidase isoform 2	-
Gasu_32390	0.179252	6.02e-07	3.83e-06	glutaminyl-tRNA synthetase	-
Gasu_05170	0.32226	6.06e-07	3.86e-06	protein-L-isoaspartate(D-aspartate) O-methyltransferase	BTB
Gasu_35420	-0.805675	6.29e-07	4e-06	RNA polymerase primary sigma factor	Sigma70_r2
Gasu_21660	-0.442309	6.31e-07	4.01e-06	sugar-phosphate:phosphate translocator%2C DMT family	-
Gasu_58700	-0.607414	6.35e-07	4.03e-06	hydrolase%2C alpha/beta fold family protein	Abhydrolase_1
Gasu_63910	-0.502473	6.38e-07	4.04e-06	AAA-type ATPase	AAA
Gasu_56650	0.422406	6.39e-07	4.04e-06	transcription initiation factor IIF beta subunit (TFIIF-beta) family protein	-
Gasu_62180	0.714896	6.39e-07	4.04e-06	hypothetical protein	-
Gasu_53040	0.508503	6.51e-07	4.11e-06	hypothetical protein	-
Gasu_56380	-0.605212	6.61e-07	4.18e-06	hypothetical protein	-
Gasu_35490	-0.412331	6.63e-07	4.18e-06	mitochondrial carrier	-
Gasu_25330	0.290308	6.73e-07	4.24e-06	vacuolar protein sorting 11-like protein	-
Gasu_59240	-0.350337	6.76e-07	4.26e-06	eukaryotic translation initiation factor SUI1 family protein	SUI1
Gasu_61570	0.294973	6.78e-07	4.27e-06	histone H3	Histone
Gasu_52120	0.422625	6.88e-07	4.33e-06	hypothetical protein	-
Gasu_51210	0.432385	7.04e-07	4.42e-06	nicotinamidase isoform 2	Isochorismatase
Gasu_27270	-0.430516	7.14e-07	4.47e-06	electron carrier/ oxidoreductase	-
Gasu_23280	0.2769	7.35e-07	4.6e-06	ribosomal protein S7 isoform 1	-
Gasu_17070	-0.796309	7.44e-07	4.66e-06	hypothetical protein	-
Gasu_08690	-0.280448	7.53e-07	4.71e-06	protein kinase C substrate 8K-H	-
Gasu_06660	-0.581026	7.61e-07	4.75e-06	myb domain-containing protein	Myb_DNA-binding
Gasu_63100	-3.71964	7.64e-07	4.77e-06	MFS transporter%2C SP family%2C sugar:H+ symporter	Sugar_tr
Gasu_56460	0.310272	8.26e-07	5.15e-06	pre-mRNA-splicing factor CDC5/CEF1	-
Gasu_33120	0.207998	8.29e-07	5.17e-06	hypothetical protein	-
Gasu_58530	0.200896	8.32e-07	5.17e-06	hypothetical protein	-
Gasu_38160	0.170059	8.37e-07	5.2e-06	hypothetical protein	-
Gasu_51790	-0.378008	8.39e-07	5.21e-06	acetyl coenzyme A-transferase	-
Gasu_02490	-0.264543	8.5e-07	5.27e-06	ubiquitin-like 1-activating enzyme E1 B isoform 2	-
Gasu_08210	0.162317	8.63e-07	5.35e-06	adenosine kinase	PfkB
Gasu_13430	0.369206	9.23e-07	5.72e-06	hypothetical protein	-
Gasu_56230	0.449892	9.36e-07	5.79e-06	RNA polymerase III transcription factor TFIIIC-like protein	-
Gasu_19850	-0.314061	9.46e-07	5.85e-06	hypothetical protein	-
Gasu_24700	0.132609	9.67e-07	5.97e-06	hypothetical protein	-
Gasu_34320	0.605457	1.03e-06	6.36e-06	purine transporter isoform 1	-
Gasu_58890	-0.42243	1.05e-06	6.45e-06	hypothetical protein	-
Gasu_28610	-0.355401	1.08e-06	6.63e-06	hypothetical protein	-
Gasu_59050	-0.42305	1.08e-06	6.64e-06	splicing factor 3B subunit 2	-
Gasu_05080	0.343488	1.09e-06	6.67e-06	serine/threonine protein kinase isoform 1	Pkinase
Gasu_47530	0.228168	1.11e-06	6.79e-06	hypothetical protein	Peptidase_M24
Gasu_51380	0.373002	1.13e-06	6.96e-06	hypothetical protein	-
Gasu_16680	0.568576	1.18e-06	7.25e-06	hypothetical protein	-
Gasu_03550	-0.380096	1.19e-06	7.27e-06	NAD+ kinase	NAD_kinase
Gasu_26080	0.554907	1.2e-06	7.32e-06	phosphoribosylformimino-5-aminoimidazole carboxamide ribotide isomerase	-
Gasu_61910	0.732648	1.23e-06	7.5e-06	alkane 1-monooxygenase	-
Gasu_13090	0.26947	1.25e-06	7.64e-06	sec34-like family protein isoform 1	-
Gasu_20080	0.254339	1.26e-06	7.66e-06	FtsJ-like methyltransferase family protein	-
Gasu_22330	-0.422448	1.26e-06	7.7e-06	exosome complex component RRP45	RNase_PH
Gasu_10700	-0.301016	1.31e-06	7.98e-06	2-oxoglutarate dehydrogenase E1 component	-
Gasu_03680	-0.319478	1.34e-06	8.13e-06	transducin family protein / WD-40 repeat family protein	WD40
Gasu_nc0024	-0.244443	1.39e-06	8.45e-06	18S ribosomal RNA	-
Gasu_40970	0.254458	1.42e-06	8.65e-06	hypothetical protein isoform 1	OTU
Gasu_22220	-0.218251	1.49e-06	9.02e-06	hypothetical protein	KH_1
Gasu_36130	-0.429022	1.49e-06	9.02e-06	archaeal ATPase	-
Gasu_41060	0.289455	1.51e-06	9.13e-06	hypothetical protein	-
Gasu_60320	0.686925	1.56e-06	9.42e-06	hypothetical protein	-
Gasu_51350	0.415414	1.56e-06	9.46e-06	hypothetical protein	-
Gasu_11690	0.326502	1.58e-06	9.57e-06	hypothetical protein	-
Gasu_53480	-0.190383	1.61e-06	9.7e-06	nucleotide-sugar transporter%2C DMT family	-
Gasu_17010	-0.195752	1.63e-06	9.82e-06	NADPH oxidase	FAD_binding_8
Gasu_59340	-0.48672	1.65e-06	9.94e-06	hypothetical protein	-
Gasu_28800	0.328332	1.72e-06	1.03e-05	BET3 vesicular transport protein	TRAPP_Bet3
Gasu_50860	-0.208775	1.74e-06	1.05e-05	serine/threonine protein kinase	Pkinase_Tyr
Gasu_20720	-0.455584	1.76e-06	1.06e-05	hypothetical protein	-
Gasu_55350	0.361099	1.86e-06	1.12e-05	glutamate 5-kinase	AA_kinase
Gasu_23500	0.205387	1.9e-06	1.14e-05	hypothetical protein	-
Gasu_53800	-0.365502	1.93e-06	1.15e-05	hypothetical protein	-
Gasu_25020	-0.361771	1.94e-06	1.16e-05	MFS transporter%2C PHS family%2C inorganic phosphate transporter	Sugar_tr
Gasu_38080	0.274307	1.95e-06	1.17e-05	serine-type endopeptidase	-
Gasu_21460	-0.236349	1.97e-06	1.18e-05	RNA cytosine methyltransferase	-
Gasu_25770	0.698134	1.99e-06	1.19e-05	hypothetical protein	-
Gasu_49540	-0.174159	2.02e-06	1.21e-05	hypothetical protein	Arm
Gasu_08750	-0.256064	2.02e-06	1.21e-05	soluble NSF attachment protein	-
Gasu_00250	0.15885	2.07e-06	1.23e-05	DNA topoisomerase II	DNA_gyraseB
Gasu_10320	0.310009	2.08e-06	1.23e-05	hypothetical protein	-
Gasu_27400	-0.441059	2.08e-06	1.23e-05	hypothetical protein	-
Gasu_45540	-0.254901	2.08e-06	1.23e-05	ubiquitin-protein ligase/ zinc ion binding protein	-
Gasu_20820	0.307357	2.08e-06	1.23e-05	hypothetical protein	-
Gasu_03830	-0.54011	2.1e-06	1.25e-05	hypothetical protein	-
Gasu_47450	0.202842	2.12e-06	1.26e-05	coatomer protein complex%2C subunit beta	-
Gasu_31580	-0.559803	2.14e-06	1.27e-05	alanine--glyoxylate transaminase / serine--pyruvate aminotransferase	Aminotran_5
Gasu_35820	-0.442951	2.19e-06	1.3e-05	transducin family protein / WD-40 repeat family protein	-
Gasu_33800	0.223435	2.19e-06	1.3e-05	alpha-galactosidase	-
Gasu_31420	-0.191977	2.2e-06	1.3e-05	asparagine synthase (glutamine-hydrolysing)	-
Gasu_53590	-0.224143	2.22e-06	1.31e-05	ubiquitin carboxyl-terminal hydrolase 2/33	UCH
Gasu_23970	-0.461044	2.22e-06	1.31e-05	NADH:ubiquinone oxidoreductase complex I intermediate-associated protein 30	-
Gasu_59920	0.173411	2.23e-06	1.31e-05	Miro (mitochondrial Rho) protein (GTPase/ calcium ion binding)	Ras
Gasu_61030	-1.19616	2.25e-06	1.32e-05	MFS transporter%2C SP family%2C sugar:H+ symporter	Sugar_tr
Gasu_15670	-0.87739	2.28e-06	1.34e-05	hypothetical protein	-
Gasu_66150	-0.393909	2.37e-06	1.39e-05	Mg2+ uptake permease (NIPA)%2C DMT family	DUF803
Gasu_59110	-0.289992	2.4e-06	1.41e-05	hypothetical protein	-
Gasu_17650	-0.402972	2.49e-06	1.46e-05	glycine C-acetyltransferase	Aminotran_1_2
Gasu_22160	0.19593	2.52e-06	1.47e-05	myo-inositol 2-dehydrogenase	GFO_IDH_MocA
Gasu_37430	-0.365918	2.52e-06	1.47e-05	magnesium-protoporphyrin O-methyltransferase	-
Gasu_43600	0.179261	2.55e-06	1.49e-05	hypothetical protein	-
Gasu_11410	0.256548	2.59e-06	1.51e-05	DNA-binding protein%2C putative	-
Gasu_38150	-0.271441	2.6e-06	1.51e-05	transcription factor	bZIP_1
Gasu_49780	0.143084	2.6e-06	1.52e-05	nucleic acid binding protein	-
Gasu_13910	0.314271	2.62e-06	1.52e-05	cytoplasmic linker associated protein	-
Gasu_30950	0.293513	2.65e-06	1.54e-05	chondroitin-glucuronate 5-epimerase	SET
Gasu_04390	-0.20637	2.7e-06	1.57e-05	3-isopropylmalate dehydratase large subunit	Aconitase
Gasu_08990	-0.251706	2.75e-06	1.6e-05	mitochondrial carrier (BOU / S-adenosylmethionine carrier)	Mito_carr
Gasu_42440	-0.24125	2.86e-06	1.66e-05	alcohol dehydrogenase (zinc-containing)	ADH_zinc_N
Gasu_03100	-0.221675	2.91e-06	1.69e-05	metal ion (Mn2+/Co2+) transporter%2C MIT family	-
Gasu_55570	0.238809	2.93e-06	1.7e-05	glycosyl transferase family 1	-
Gasu_34890	0.362218	2.93e-06	1.7e-05	ubiquitin-conjugating enzyme E2	UQ_con
Gasu_00300	0.383576	2.96e-06	1.71e-05	cornichon family protein	-
Gasu_55470	0.361192	2.97e-06	1.72e-05	30S ribosomal protein S12 (plastid)	Ribosomal_S12
Gasu_03910	0.383597	2.99e-06	1.73e-05	peptidyl-prolyl cis-trans isomerase B (cyclophilin B)	Pro_isomerase
Gasu_47130	-0.439512	3.08e-06	1.78e-05	hypothetical protein	-
Gasu_32920	0.31602	3.1e-06	1.79e-05	putative DNA helicase required for mitotic chromosome segregation CHL1	-
Gasu_35380	-0.280309	3.27e-06	1.88e-05	hypothetical protein	-
Gasu_56270	0.549321	3.29e-06	1.89e-05	hypothetical protein	-
Gasu_64410	-0.343164	3.37e-06	1.93e-05	hypothetical protein	-
Gasu_19000	-0.256062	3.37e-06	1.94e-05	mitochondrial ribosomal protein L21 precursor	-
Gasu_52050	0.443889	3.42e-06	1.96e-05	hypothetical protein	-
Gasu_28740	-0.268251	3.45e-06	1.98e-05	2-oxoisovalerate dehydrogenase E2 component (dihydrolipoyl transacylase)	Biotin_lipoyl
Gasu_46250	-0.243928	3.51e-06	2.01e-05	splicing factor 3A subunit 1	-
Gasu_42310	0.316542	3.54e-06	2.02e-05	vacuolar protein sorting-associated protein VTA1	DUF605
Gasu_35510	-0.414831	3.55e-06	2.03e-05	F-box and WD-4 domain protein 1/11	WD40
Gasu_50320	-0.373612	3.62e-06	2.07e-05	ribosomal protein L28 family protein isoform 2	-
Gasu_56410	0.486647	3.65e-06	2.08e-05	tRNA/rRNA cytosine-C5-methylase NOL1-like protein	-
Gasu_48680	-0.304762	3.69e-06	2.1e-05	hypothetical protein	-
Gasu_19480	-0.213957	3.73e-06	2.13e-05	ABC transporter%2C ATP-binding protein	ABC_tran
Gasu_09230	-0.27791	3.81e-06	2.17e-05	hypothetical protein isoform 1	-
Gasu_09720	-0.381323	3.82e-06	2.17e-05	hypothetical protein	-
Gasu_63090	-0.304979	3.86e-06	2.19e-05	hypothetical protein	-
Gasu_07690	-2.70977	3.94e-06	2.24e-05	putative acetate transporter	-
Gasu_20900	0.174779	4.05e-06	2.3e-05	pyrophosphate--fructose-6-phosphate 1-phosphotransferase	PFK
Gasu_51500	0.204784	4.09e-06	2.32e-05	hypothetical protein	RRM_1
Gasu_27660	0.341235	4.2e-06	2.38e-05	transducin family protein / WD-40 repeat family protein	WD40
Gasu_50250	-0.22607	4.24e-06	2.4e-05	ubiquitin-conjugating enzyme E2 isoform 2	UQ_con
Gasu_28570	0.399048	4.28e-06	2.42e-05	hypothetical protein	Fringe
Gasu_03790	-0.24853	4.29e-06	2.42e-05	U3 snoRNP component Utp13p-like protein	WD40
Gasu_03580	-0.142716	4.3e-06	2.42e-05	T-complex protein 1 subunit	-
Gasu_00110	0.258896	4.35e-06	2.45e-05	ubiquitin carboxyl-terminal hydrolase 14	UCH
Gasu_53120	0.498933	4.46e-06	2.51e-05	SPla/RYanodine receptor (SPRY) domain-containing protein	SPRY
Gasu_32120	0.161495	4.48e-06	2.52e-05	hypothetical protein	-
Gasu_15200	-0.394526	4.54e-06	2.55e-05	tRNA nucleotidyltransferase (CCA-adding enzyme)	-
Gasu_16920	-0.277307	4.62e-06	2.6e-05	NADH dehydrogenase (ubiquinone) Fe-S protein 5	-
Gasu_11120	-0.216703	4.63e-06	2.6e-05	succinyl-CoA synthetase alpha subunit	CoA_binding
Gasu_05250	0.253946	4.79e-06	2.68e-05	hypothetical protein	-
Gasu_07400	-0.309771	4.81e-06	2.7e-05	hypothetical protein	-
Gasu_53340	0.313522	4.83e-06	2.7e-05	hypothetical protein	-
Gasu_49040	-0.312692	4.84e-06	2.71e-05	isopentenyl-diphosphate delta-isomerase	NUDIX
Gasu_35320	-0.52981	4.86e-06	2.72e-05	hypothetical protein	-
Gasu_36430	-0.271497	4.88e-06	2.73e-05	L-asparaginase	Asparaginase_2
Gasu_03090	-0.42646	4.9e-06	2.73e-05	hypothetical protein	-
Gasu_51640	0.549172	5.06e-06	2.82e-05	hypothetical protein	-
Gasu_36850	0.253045	5.06e-06	2.82e-05	dipeptidyl-peptidase	-
Gasu_00620	-0.1965	5.12e-06	2.85e-05	fumarate hydratase%2C class II isoform 1	-
Gasu_29910	0.325465	5.13e-06	2.85e-05	cyclin-dependent serine/threonine protein kinase isoform 1	Pkinase
Gasu_26100	0.579356	5.13e-06	2.85e-05	hypothetical protein	-
Gasu_07810	-0.455261	5.17e-06	2.87e-05	COP9 signalosome complex subunit 8	-
Gasu_53560	-0.287835	5.2e-06	2.89e-05	peptidyl-prolyl cis-trans isomerase B (cyclophilin B)	Pro_isomerase
Gasu_34500	-0.151898	5.22e-06	2.9e-05	stress-induced-phosphoprotein 1	TPR_1
Gasu_31920	0.406183	5.23e-06	2.9e-05	hypothetical protein	-
Gasu_25430	0.278733	5.31e-06	2.94e-05	glutathione S-transferase	-
Gasu_51650	0.463349	5.49e-06	3.04e-05	hypothetical protein	-
Gasu_42920	0.162	5.51e-06	3.04e-05	ubiquitin-activating enzyme E1	-
Gasu_56200	0.230687	5.52e-06	3.05e-05	40S ribosomal protein S21	-
Gasu_64150	0.371501	5.54e-06	3.06e-05	hypothetical protein	-
Gasu_48560	-0.311673	5.56e-06	3.06e-05	mitochondrial carrier (BOU / S-adenosylmethionine carrier)	Mito_carr
Gasu_16980	-0.35618	5.66e-06	3.12e-05	ascorbate peroxidase	-
Gasu_59330	-0.284659	5.68e-06	3.13e-05	hypothetical protein	-
Gasu_01800	0.279964	5.78e-06	3.18e-05	sphingomyelin phosphodiesterase	Exo_endo_phos
Gasu_38180	0.235969	5.78e-06	3.18e-05	aspartate aminotransferase	Aminotran_1_2
Gasu_03660	-0.323414	5.82e-06	3.19e-05	mRNA guanylyltransferase	-
Gasu_18010	-0.284435	5.86e-06	3.21e-05	vacuolar sorting protein 29 isoform 2	-
Gasu_27350	-0.244894	6.08e-06	3.33e-05	protein-S-isoprenylcysteine O-methyltransferase	-
Gasu_08440	-0.338251	6.1e-06	3.34e-05	hydroxyacylglutathione hydrolase	Lactamase_B
Gasu_05180	0.204294	6.17e-06	3.37e-05	argininosuccinate lyase	-
Gasu_65680	0.527316	6.32e-06	3.45e-05	hypothetical protein	-
Gasu_57190	-1.55513	6.42e-06	3.51e-05	putative acetate transporter	-
Gasu_50680	-0.338047	6.49e-06	3.54e-05	MFS transporter%2C anion:cation symporter (ACS) family	MFS_1
Gasu_51590	0.347632	6.5e-06	3.55e-05	pre-mRNA-splicing factor RBM22/SLT11	RRM_1
Gasu_26140	0.391115	6.53e-06	3.56e-05	arsenite methyltransferase	-
Gasu_58760	-1.03301	6.6e-06	3.59e-05	3-hydroxyanthranilate 3%2C4 dioxygenase isoform 1	-
Gasu_25780	0.348903	6.63e-06	3.61e-05	short-chain dehydrogenase/reductase (SDR) family protein	adh_short
Gasu_66100	-0.561159	6.7e-06	3.64e-05	hypothetical protein	-
Gasu_nc0095	-0.544164	6.87e-06	3.73e-05	28S ribosomal RNA	-
Gasu_59360	-0.235409	6.9e-06	3.75e-05	F-type H+-transporting ATPase subunit epsilon	-
Gasu_17610	-0.182355	7.03e-06	3.81e-05	pyruvate dehydrogenase E2 component (dihydrolipoamideacetyltransferase)	Biotin_lipoyl
Gasu_22350	-0.571124	7.04e-06	3.81e-05	choline dehydrogenase	-
Gasu_27700	0.270537	7.09e-06	3.84e-05	4a-hydroxytetrahydrobiopterin dehydratase	-
Gasu_32710	0.32322	7.17e-06	3.88e-05	MFS transporter	MFS_1
Gasu_29650	-0.248951	7.2e-06	3.89e-05	hypothetical protein	-
Gasu_62790	0.997757	7.32e-06	3.95e-05	hypothetical protein	-
Gasu_34260	0.363689	7.35e-06	3.97e-05	tubulin folding cofactor B	-
Gasu_26610	0.59374	7.44e-06	4.01e-05	hypothetical protein	-
Gasu_11620	0.252242	7.49e-06	4.03e-05	hypothetical protein	-
Gasu_16830	-0.183836	7.6e-06	4.09e-05	metal ion binding protein	-
Gasu_58910	-0.418109	7.71e-06	4.15e-05	hypothetical protein	-
Gasu_53350	0.634598	7.9e-06	4.24e-05	zinc finger (C3HC4-type RING finger) family protein	-
Gasu_12630	-0.291511	7.91e-06	4.25e-05	geranylgeranyl pyrophosphate synthetase	-
Gasu_23210	-0.134596	7.93e-06	4.25e-05	2-oxoglutarate dehydrogenase E1 component	-
Gasu_12160	-0.162055	7.96e-06	4.26e-05	pyridoxine biosynthesis protein	-
Gasu_32460	-0.306516	7.97e-06	4.27e-05	aldo/keto reductase	Aldo_ket_red
Gasu_23040	0.190175	7.99e-06	4.28e-05	agmatine deiminase	-
Gasu_10660	0.267567	8.04e-06	4.3e-05	hypothetical protein	-
Gasu_50850	-0.153059	8.37e-06	4.47e-05	nuclear transport factor 2 (NTF2) family protein / RNA recognition motif (RRM)-containing protein	RRM_1
Gasu_38140	-0.197917	8.49e-06	4.53e-05	ATP-dependent RNA helicase	Sec63
Gasu_09150	-0.42875	8.5e-06	4.54e-05	hypothetical protein	-
Gasu_63060	-0.403357	8.74e-06	4.66e-05	hypothetical protein	-
Gasu_37730	-0.461426	8.77e-06	4.67e-05	2-C-methyl-D-erythritol 4-phosphate cytidylyltransferase	-
Gasu_47400	0.353296	8.77e-06	4.67e-05	hypothetical protein	-
Gasu_26330	0.418466	8.78e-06	4.67e-05	calcineurin subunit B	-
Gasu_44470	-0.29766	8.86e-06	4.7e-05	hypothetical protein	-
Gasu_16940	-0.226253	8.97e-06	4.76e-05	armadillo/beta-catenin repeat family protein	-
Gasu_34720	-0.383917	8.98e-06	4.76e-05	hypothetical protein	-
Gasu_42810	0.391316	9.15e-06	4.85e-05	bifunctional polynucleotide phosphatase/kinase	-
Gasu_58040	0.183975	9.3e-06	4.93e-05	ubiquitin	ubiquitin
Gasu_02220	-0.210192	9.54e-06	5.05e-05	fructose-1%2C6-bisphosphatase I	-
Gasu_31400	-0.679771	9.6e-06	5.08e-05	MFS transporter%2C SP family%2C sugar:H+ symporter	Sugar_tr
Gasu_50030	-0.389241	9.66e-06	5.1e-05	hypothetical protein	-
Gasu_26920	0.218563	9.7e-06	5.12e-05	hypothetical protein	-
Gasu_19350	-0.418544	9.77e-06	5.15e-05	methionyl-tRNA synthetase isoform 1	-
Gasu_45080	-0.193291	9.88e-06	5.21e-05	hypothetical protein	CCT
Gasu_64940	0.531698	1.01e-05	5.34e-05	hypothetical protein	-
Gasu_36690	-0.362466	1.02e-05	5.35e-05	LYR motif-containing protein 1	-
Gasu_35590	-0.667201	1.05e-05	5.5e-05	hypothetical protein	-
Gasu_35290	-1.73216	1.06e-05	5.54e-05	actin	Actin
Gasu_01030	-0.31383	1.06e-05	5.56e-05	CoA-transferase family protein	CoA_transf_3
Gasu_50510	-3.03231	1.07e-05	5.59e-05	hypothetical protein	-
Gasu_09550	-0.394466	1.09e-05	5.69e-05	serine/threonine protein kinase	Pkinase
Gasu_03410	-0.23148	1.09e-05	5.72e-05	thymidylate synthase/dihydrofolate reductase	-
Gasu_36840	0.573524	1.12e-05	5.83e-05	glycosyltransferase	-
Gasu_36400	-0.504944	1.12e-05	5.85e-05	hypothetical protein	-
Gasu_36060	-0.478812	1.12e-05	5.85e-05	hypothetical protein	-
Gasu_13310	0.348329	1.13e-05	5.91e-05	hypothetical protein isoform 1	SPRY
Gasu_17030	0.151404	1.15e-05	5.98e-05	molecular chaperone DnaK	HSP70
Gasu_57690	-0.381672	1.17e-05	6.1e-05	hypothetical protein	Methyltransf_11
Gasu_00760	0.291953	1.2e-05	6.27e-05	beta-chimaerin	RhoGAP
Gasu_10890	-0.176313	1.22e-05	6.35e-05	endomembrane protein-like protein	-
Gasu_03540	-0.186979	1.23e-05	6.4e-05	hypothetical protein	-
Gasu_59840	0.222697	1.24e-05	6.43e-05	hypothetical protein	HSP70
Gasu_46350	-0.329083	1.24e-05	6.45e-05	histone-lysine N-methyltransferase isoform 2	SET
Gasu_50350	-0.302769	1.26e-05	6.53e-05	hypothetical protein	-
Gasu_16320	0.541029	1.26e-05	6.55e-05	dTDP-4-dehydrorhamnose reductase	Epimerase
Gasu_45740	0.315519	1.27e-05	6.58e-05	ufm1-conjugating enzyme 1	-
Gasu_02000	-0.179161	1.31e-05	6.79e-05	hypothetical protein	-
Gasu_16720	0.668567	1.33e-05	6.85e-05	hypothetical protein	-
Gasu_18420	-0.379094	1.33e-05	6.86e-05	chloroplast ribosomal protein S21 precursor	-
Gasu_55290	0.305908	1.33e-05	6.89e-05	hypothetical protein	Chromo
Gasu_02900	-0.207605	1.34e-05	6.89e-05	hypothetical protein	-
Gasu_20290	0.296107	1.34e-05	6.9e-05	hypothetical protein	-
Gasu_05100	0.262138	1.34e-05	6.91e-05	DNA mismatch repair protein MLH1	-
Gasu_59480	-0.44617	1.37e-05	7.03e-05	replication factor C subunit 3/5	AAA
Gasu_25760	0.214076	1.38e-05	7.11e-05	omega-6 fatty acid desaturase (delta-12 desaturase)	-
Gasu_55450	0.232595	1.39e-05	7.14e-05	hypothetical protein	-
Gasu_29440	0.262855	1.4e-05	7.18e-05	SDA1 family protein	-
Gasu_30480	0.421988	1.41e-05	7.24e-05	hypothetical protein isoform 2	-
Gasu_53710	-0.37038	1.47e-05	7.53e-05	peroxisomal membrane protein peroxin10 isoform 1	-
Gasu_61280	0.42589	1.48e-05	7.59e-05	archaeal ATPase	-
Gasu_48460	-0.367902	1.49e-05	7.62e-05	methylated-DNA-[protein]-cysteine S-methyltransferase	DNA_binding_1
Gasu_24730	0.350668	1.49e-05	7.63e-05	hypothetical protein isoform 2	-
Gasu_51620	0.425381	1.5e-05	7.69e-05	uracil phosphoribosyltransferase	-
Gasu_11880	0.34596	1.52e-05	7.74e-05	hypothetical protein	-
Gasu_09920	-0.230075	1.52e-05	7.76e-05	ubiquitin carboxyl-terminal hydrolase 25/28	UCH
Gasu_36650	-0.275195	1.54e-05	7.83e-05	hypothetical protein	-
Gasu_55560	0.224756	1.58e-05	8.03e-05	hypothetical protein	-
Gasu_56870	-0.463834	1.58e-05	8.03e-05	aarF domain-containing kinase	ABC1
Gasu_57380	0.232481	1.6e-05	8.13e-05	mRNA (guanine-N7-)-methyltransferase	-
Gasu_34770	0.219092	1.65e-05	8.4e-05	cell division cycle 2-like protein 1%2C cofactor of APC complex	WD40
Gasu_13230	0.298741	1.66e-05	8.45e-05	hypothetical protein isoform 1	-
Gasu_58060	0.197573	1.68e-05	8.54e-05	dihydrolipoamide dehydrogenase	Pyr_redox_2
Gasu_51980	0.866919	1.69e-05	8.56e-05	hypothetical protein	-
Gasu_28830	-0.223311	1.7e-05	8.62e-05	UDP-glucose/GDP-mannose dehydrogenase isoform 2	-
Gasu_35300	-0.401231	1.72e-05	8.69e-05	hypothetical protein	-
Gasu_36270	-0.554082	1.73e-05	8.73e-05	hypothetical protein	-
Gasu_43510	-0.250829	1.75e-05	8.83e-05	peptide-methionine (S)-S-oxide reductase	PMSR
Gasu_05110	0.30273	1.76e-05	8.88e-05	hypothetical protein	-
Gasu_57930	0.385964	1.77e-05	8.92e-05	ATP-dependent RNA helicase	DEAD
Gasu_59300	-0.222114	1.79e-05	9.05e-05	stromal membrane-associated protein	-
Gasu_53770	-0.362978	1.8e-05	9.07e-05	hypothetical protein isoform 1	-
Gasu_26360	0.471709	1.8e-05	9.09e-05	transferase%2C transferring glycosyl groups / transferase%2C transferring hexosyl groups isoform 1	-
Gasu_33850	-1.06677	1.82e-05	9.14e-05	hypothetical protein	-
Gasu_50110	-0.354152	1.87e-05	9.42e-05	signal recognition particle subunit SRP14	-
Gasu_06740	-0.423787	1.88e-05	9.45e-05	peroxiredoxin Q/BCP	-
Gasu_64240	0.515065	1.93e-05	9.68e-05	hypothetical protein	-
Gasu_25750	0.532563	1.93e-05	9.69e-05	hypothetical protein	-
Gasu_31440	0.151545	1.95e-05	9.77e-05	hypothetical protein	-
Gasu_01440	-0.209893	2.04e-05	0.000102168	mitochondrial carrier (BOU / S-adenosylmethionine carrier)	Mito_carr
Gasu_44090	0.32803	2.1e-05	0.000104947	DNA repair and recombination protein RAD26	Helicase_C
Gasu_04720	-1.20865	2.1e-05	0.000105098	hypothetical protein	-
Gasu_35890	-0.366072	2.1e-05	0.000105098	PAF1 complex protein	-
Gasu_38050	0.357627	2.12e-05	0.000105733	UDP-N-acetylglucosamine pyrophosphorylase	-
Gasu_46200	-0.281619	2.14e-05	0.000106569	GTP-binding protein	-
Gasu_25950	0.552406	2.16e-05	0.000107485	transducin family protein / WD-40 repeat family protein	-
Gasu_21000	-0.172941	2.16e-05	0.000107536	ATP-dependent Lon protease	AAA
Gasu_10450	0.174327	2.17e-05	0.00010804	CCR4-NOT transcription complex subunit 1	Not1
Gasu_53030	0.414198	2.19e-05	0.000109135	hypothetical protein	-
Gasu_08130	0.233547	2.22e-05	0.000110338	serine/threonine-protein kinase TTK/MPS1	Pkinase
Gasu_41790	0.178094	2.24e-05	0.00011134	aspartyl protease isoform 2	Asp
Gasu_22070	0.184504	2.24e-05	0.000111406	nucleotidyltransferase	CAF1
Gasu_35900	-0.373711	2.26e-05	0.000112215	DNA polymerase delta subunit 4	-
Gasu_09350	-0.306577	2.28e-05	0.000113011	NADPH2:quinone reductase isoform 1	ADH_N
Gasu_26950	-0.158781	2.3e-05	0.000113936	photolyase/blue-light receptor	-
Gasu_06800	0.238474	2.3e-05	0.000113944	hypothetical protein	-
Gasu_07790	-0.411117	2.32e-05	0.00011481	hypothetical protein	-
Gasu_02440	-0.252701	2.32e-05	0.000114901	DNA-directed RNA polymerase II subunit D	RNA_pol_Rpb4
Gasu_54470	0.229306	2.34e-05	0.000115691	hypothetical protein	-
Gasu_56240	0.336715	2.35e-05	0.000116024	carboxypeptidase M	-
Gasu_35730	-0.350732	2.39e-05	0.000117851	hypothetical protein	-
Gasu_41870	-0.274843	2.4e-05	0.000118139	NADH dehydrogenase isoform 1	Pyr_redox_2
Gasu_03440	-0.429796	2.42e-05	0.000119016	long-chain acyl-CoA synthetase	AMP-binding
Gasu_26250	0.481665	2.42e-05	0.000119038	hypothetical protein	-
Gasu_35530	-0.332838	2.44e-05	0.000120018	ubiquitin-conjugating enzyme E2	UQ_con
Gasu_58260	0.34193	2.46e-05	0.000120811	ubiquitin carboxyl-terminal hydrolase L3	-
Gasu_40850	0.206691	2.49e-05	0.000122368	beta-galactosidase	-
Gasu_64630	-0.244702	2.49e-05	0.000122368	Cu2+-exporting P-type ATPase	HMA
Gasu_54140	-0.242131	2.55e-05	0.000124906	threonine synthase	PALP
Gasu_26530	0.618905	2.56e-05	0.00012527	hypothetical protein	-
Gasu_07250	-0.270266	2.56e-05	0.00012527	alpha/beta hydrolase	-
Gasu_47160	0.318126	2.58e-05	0.000126125	nucleotidyltransferase	CTP_transf_2
Gasu_48420	-0.389925	2.63e-05	0.000128661	SUMO-specific protease/ cysteine-type peptidase	Peptidase_C48
Gasu_27680	0.446261	2.66e-05	0.000129707	D-tyrosyl-tRNA(Tyr) deacylase	-
Gasu_17000	0.211095	2.66e-05	0.000129946	kinesin family member	Kinesin
Gasu_20190	0.284841	2.68e-05	0.000130532	ubiquitin-conjugating enzyme E2	UQ_con
Gasu_62160	-0.608299	2.72e-05	0.000132432	tripeptidyl-peptidase I	-
Gasu_00090	-0.372051	2.75e-05	0.000133985	photosystem II oxygen-evolving complex 23kDa protein	-
Gasu_57890	0.555203	2.79e-05	0.000135709	charged multivesicular body protein 6	ESCRT-III
Gasu_08920	-0.243955	2.81e-05	0.000136697	sucrose transporter%2C GPH family	MFS_1
Gasu_39250	-0.184492	2.82e-05	0.00013685	ketol-acid reductoisomerase	-
Gasu_08520	-0.161704	2.89e-05	0.000140077	ethanolaminephosphotransferase	CDP-OH_P_transf
Gasu_50240	-0.331771	2.94e-05	0.000142519	cornichon family protein	-
Gasu_38460	-0.238257	2.96e-05	0.000143271	D-lactate dehydrogenase (cytochrome)	FAD_binding_4
Gasu_00910	0.338123	2.97e-05	0.000143693	DNA methyltransferase 1-associated protein 1	-
Gasu_10670	-0.535853	2.97e-05	0.000143845	hypothetical protein	-
Gasu_09970	-0.197323	2.97e-05	0.000143845	peptidase M20	Peptidase_M20
Gasu_11580	0.254093	2.98e-05	0.000144257	dihydrodipicolinate reductase	DapB_N
Gasu_65460	-0.761885	3e-05	0.000144944	hypothetical protein	-
Gasu_30530	-0.231727	3e-05	0.000144944	peptidylprolyl isomerase	FKBP_C
Gasu_51990	0.485529	3.08e-05	0.000148439	hypothetical protein	-
Gasu_49600	0.23538	3.09e-05	0.00014912	citrate synthase	Citrate_synt
Gasu_61610	-0.316005	3.1e-05	0.000149141	transducin family protein / WD-40 repeat family protein	-
Gasu_12780	0.222936	3.1e-05	0.000149188	nucleotide binding / ubiquitin-protein ligase	-
Gasu_01070	-0.512947	3.11e-05	0.000149565	ATP synthase mitochondrial F1 complex assembly factor 2	-
Gasu_36670	-0.165302	3.16e-05	0.000151769	hypothetical protein	-
Gasu_16900	-0.246806	3.16e-05	0.000151942	20S proteasome subunit alpha 7	Proteasome
Gasu_53820	-0.234667	3.18e-05	0.000152749	AP-1 complex subunit sigma 1/2	-
Gasu_nc0070	-1.57448	3.23e-05	0.000154991	tRNA-Ala	-
Gasu_29320	-0.226393	3.24e-05	0.000155173	beta-amylase	-
Gasu_01990	-0.162107	3.25e-05	0.000155594	chloroplast inner membrane protein Tic11	-
Gasu_53270	0.674853	3.26e-05	0.000156133	hypothetical protein	-
Gasu_41040	0.20007	3.32e-05	0.000158631	fumarylacetoacetase	FAA_hydrolase
Gasu_24110	-0.631007	3.43e-05	0.000163677	glutathione S-transferase	GST_N
Gasu_19670	-0.281517	3.49e-05	0.000166424	hypothetical protein	-
Gasu_06730	0.339387	3.49e-05	0.000166602	hypothetical protein	-
Gasu_63810	-0.469211	3.51e-05	0.000167242	ATP synthase protein I-like protein	-
Gasu_02830	-0.278471	3.51e-05	0.000167242	methyltransferase	Methyltransf_11
Gasu_59040	-0.301906	3.56e-05	0.000169652	hypothetical protein isoform 2	-
Gasu_50410	-0.478553	3.62e-05	0.000172113	methionyl-tRNA formyltransferase	-
Gasu_36040	-0.532494	3.65e-05	0.000173474	hypothetical protein isoform 1	START
Gasu_58070	0.41848	3.73e-05	0.000177121	hypothetical protein	-
Gasu_11510	-0.262108	3.74e-05	0.000177553	protease IV	Peptidase_S49
Gasu_26150	0.333243	3.8e-05	0.000180393	transcription elongation factor SPT4-like protein	-
Gasu_11740	-0.263823	3.81e-05	0.000180676	hypothetical protein	-
Gasu_33180	0.153036	3.81e-05	0.000180676	splicing factor%2C arginine/serine-rich 7	RRM_1
Gasu_60830	0.280753	3.82e-05	0.00018101	hypothetical protein	-
Gasu_48910	-0.377967	3.83e-05	0.000181062	thylakoid lumen 15.0 kDa protein	-
Gasu_22500	0.198956	3.88e-05	0.000183621	pre-mRNA-splicing factor ATP-dependent RNA helicase	HA2
Gasu_12120	-0.441256	3.93e-05	0.000185848	hypothetical protein	-
Gasu_48630	0.219517	3.94e-05	0.000185944	N-acetylglucosaminyltransferase	-
Gasu_42120	-0.355462	3.95e-05	0.000186074	aluminum resistance protein	-
Gasu_18660	0.238392	3.95e-05	0.000186074	Cu2+-exporting P-type ATPase	E1-E2_ATPase
Gasu_09650	-0.399068	3.95e-05	0.000186074	galactosyltransferase isoform 2	-
Gasu_03130	-0.277372	3.96e-05	0.000186537	formate acetyltransferase activating enzyme	-
Gasu_44440	-0.137008	3.98e-05	0.000187132	40S ribosomal protein S5e	-
Gasu_49800	0.253125	4.03e-05	0.000189181	hypothetical protein isoform 2	-
Gasu_24800	0.279193	4.09e-05	0.000191846	hypothetical protein	Fringe
Gasu_46380	-0.1671	4.1e-05	0.000192387	splicing factor 3B subunit 1	-
Gasu_10440	0.202674	4.16e-05	0.000195243	hypothetical protein	-
Gasu_32360	-0.185592	4.27e-05	0.000200123	hypothetical protein	-
Gasu_58980	-0.396896	4.28e-05	0.000200219	hypothetical protein	-
Gasu_03190	-0.286676	4.3e-05	0.000201134	4-hydroxybenzoyl-CoA thioesterase	-
Gasu_13660	0.236272	4.3e-05	0.000201134	hypothetical protein	PHD
Gasu_33600	-0.170558	4.33e-05	0.00020251	GTP-binding protein	-
Gasu_35630	-0.380899	4.41e-05	0.000205787	topoisomerase (DNA) II binding protein 1	-
Gasu_64620	-0.869119	4.42e-05	0.000206273	hypothetical protein	-
Gasu_42780	0.301366	4.46e-05	0.000207903	ubiquitin carboxyl-terminal hydrolase 16/45	UCH
Gasu_48150	-0.384192	4.5e-05	0.000209611	ribosome recycling factor (plastid)	-
Gasu_36250	-0.281443	4.53e-05	0.000210749	hypothetical protein	-
Gasu_60130	-0.315632	4.65e-05	0.000216155	hypothetical protein	-
Gasu_30900	0.286739	4.74e-05	0.000220384	hypothetical protein isoform 1	-
Gasu_03990	0.216367	4.75e-05	0.000220863	WD-40 repeat family protein / beige-related protein	Beach
Gasu_53180	2.83263	4.76e-05	0.00022097	MFS transporter%2C SP family%2C sugar:H+ symporter	Sugar_tr
Gasu_21400	-0.290954	4.78e-05	0.00022146	GTP-binding protein	-
Gasu_18390	0.191815	4.78e-05	0.00022146	programmed cell death 6-interacting protein	-
Gasu_49510	0.293623	4.79e-05	0.000222062	E3 ubiquitin-protein ligase RNF115/126	-
Gasu_03290	-0.468829	4.91e-05	0.000227546	lipoate-protein ligase A	BPL_LipA_LipB
Gasu_53660	-0.234438	4.94e-05	0.000228795	hypothetical protein	-
Gasu_40840	0.259378	5.02e-05	0.000232282	ubiquitin family protein	-
Gasu_08020	-0.367501	5.04e-05	0.00023311	NAD-dependent epimerase/dehydratase	Epimerase
Gasu_02520	-0.239551	5.1e-05	0.000235569	proton-dependent oligopeptide transporter%2C POT family	-
Gasu_62880	-0.934408	5.21e-05	0.000240384	xanthine dehydrogenase molybdenum-binding subunit	-
Gasu_16890	-0.357612	5.21e-05	0.000240384	short-chain dehydrogenase/reductase SDR	adh_short
Gasu_51530	0.118409	5.24e-05	0.000241337	molecular chaperone DnaK	HSP70
Gasu_44130	0.267449	5.5e-05	0.000253217	dolichyldiphosphatase	-
Gasu_50370	-0.209039	5.54e-05	0.000254698	hypothetical protein	-
Gasu_08970	-0.338486	5.58e-05	0.000256564	glycosyl transferase%2C group 2 family protein	Glycos_transf_2
Gasu_53680	-0.205879	5.6e-05	0.000257176	monothiol glutaredoxin	-
Gasu_07740	-0.182832	5.63e-05	0.00025847	hypothetical protein	-
Gasu_13780	0.146136	5.66e-05	0.00025966	tubulin	Tubulin
Gasu_17940	-0.299165	5.73e-05	0.000262792	zinc transporter%2C ZIP family	-
Gasu_50730	-0.164237	5.86e-05	0.00026854	U4/U6 small nuclear ribonucleoprotein SNU13	-
Gasu_61110	0.876202	5.92e-05	0.00027087	hypothetical protein	-
Gasu_45860	0.208454	6e-05	0.000274774	hypothetical protein	-
Gasu_61200	-0.226326	6.05e-05	0.000276808	cytochrome-b5 reductase	-
Gasu_55260	-0.326937	6.18e-05	0.000282615	phosphatidylethanolamine-binding family protein	-
Gasu_38890	0.435801	6.26e-05	0.000286056	tyrosyl-DNA phosphodiesterase 1	Tyr-DNA_phospho
Gasu_38820	0.26089	6.31e-05	0.000287741	hypothetical protein	-
Gasu_23360	0.283132	6.36e-05	0.000290143	hypothetical protein	-
Gasu_04200	-0.113686	6.39e-05	0.000291323	F-type H+-transporting ATPase subunit alpha	ATP-synt_ab
Gasu_36350	-0.29954	6.4e-05	0.000291522	transducin family protein / WD-40 repeat family protein	-
Gasu_56260	0.451483	6.46e-05	0.000294061	single-strand selective monofunctional uracil DNA glycosylase	-
Gasu_31180	0.116573	6.5e-05	0.00029563	T-complex protein 1 subunit	-
Gasu_59000	-0.60159	6.65e-05	0.000302032	hypothetical protein	-
Gasu_34990	0.232352	6.67e-05	0.000302761	hypothetical protein	-
Gasu_02140	-0.353068	6.83e-05	0.000309802	psbB mRNA maturation factor Mbb1 (plastid)	-
Gasu_02710	-0.258292	6.91e-05	0.00031331	cytochrome c-type biogenesis protein	-
Gasu_50160	-0.248608	6.91e-05	0.00031331	zinc finger (C3HC4-type RING finger) family protein	-
Gasu_59290	-0.39599	6.95e-05	0.00031481	CCR4-NOT transcription complex subunit 9	-
Gasu_00930	0.295075	6.96e-05	0.000314942	hypothetical protein	-
Gasu_27500	0.284353	7e-05	0.000316727	beta-galactosidase	-
Gasu_51780	-0.250798	7.01e-05	0.000316903	ribose 5-phosphate isomerase	Rib_5-P_isom_A
Gasu_54960	-0.783979	7.03e-05	0.000317494	electron carrier protein (proton gradient regulation 5) isoform 1	-
Gasu_03110	-0.293099	7.06e-05	0.000318462	hypothetical protein isoform 2	-
Gasu_43680	0.298764	7.38e-05	0.00033273	hypothetical protein	-
Gasu_17020	0.183914	7.39e-05	0.000332981	molecular chaperone DnaJ isoform 1	DnaJ_C
Gasu_52370	0.307526	7.39e-05	0.000332981	hypothetical protein	-
Gasu_56620	0.326943	7.53e-05	0.00033906	ATP-dependent RNA helicase	DEAD
Gasu_15730	-0.331194	7.61e-05	0.000342077	amino acid transporter%2C AAAP family isoform 1	Aa_trans
Gasu_24150	0.206672	7.61e-05	0.000342077	hypothetical protein	UBX
Gasu_57670	-0.180383	7.62e-05	0.000342077	mitochondrial protein translocase%2C MPT family	-
Gasu_39520	-0.305151	7.69e-05	0.000344972	YggT family protein	-
Gasu_28000	0.165759	7.76e-05	0.00034787	26S proteasome regulatory subunit N2	-
Gasu_09500	-0.280176	7.77e-05	0.000348473	GTP-binding protein	-
Gasu_12760	-0.127207	7.82e-05	0.000350478	60S ribosomal protein L4	-
Gasu_30010	-0.242889	7.88e-05	0.000352659	hypothetical protein	-
Gasu_58080	0.254841	7.9e-05	0.000353124	hypothetical protein	DUF803
Gasu_06710	0.314085	7.9e-05	0.000353124	hypothetical protein	-
Gasu_45230	-0.334734	7.91e-05	0.000353246	hypothetical protein	-
Gasu_53670	-0.325392	7.91e-05	0.000353246	putative hydrolase of HD superfamily isoform 2	-
Gasu_65110	-0.377888	7.94e-05	0.000354451	hypothetical protein	-
Gasu_29860	0.261985	7.98e-05	0.000355769	sucrose transporter%2C GPH family	MFS_1
Gasu_18690	0.14175	8.01e-05	0.000356709	cyclin A	Cyclin_C
Gasu_64170	-0.659997	8.13e-05	0.000361883	hypothetical protein	-
Gasu_61890	0.384607	8.21e-05	0.000365205	phytoene synthase	-
Gasu_24840	-0.29765	8.22e-05	0.000365657	cytochrome p450 monooxygenase	p450
Gasu_09100	-0.1995	8.24e-05	0.000366237	hypothetical protein	GTP_EFTU
Gasu_07110	-0.436465	8.33e-05	0.000369623	hypothetical protein	-
Gasu_45660	0.276989	8.33e-05	0.000369623	serine/threonine protein kinase isoform 2	Pkinase
Gasu_55590	0.334428	8.4e-05	0.000372683	hypothetical protein	-
Gasu_38590	0.208844	8.62e-05	0.000382069	calmodulin	-
Gasu_20540	-0.313815	8.66e-05	0.000383726	mitochondrial carrier (BOU / S-adenosylmethionine carrier)	Mito_carr
Gasu_31470	-0.344856	8.72e-05	0.000385773	phosphatidylinositol N-acetylglucosaminyltransferase	-
Gasu_26300	0.433333	8.73e-05	0.00038607	ribonuclease P subunit Rpp3	-
Gasu_34550	-0.231728	8.74e-05	0.000386094	sucrose transporter%2C GPH family	MFS_1
Gasu_45000	-0.171797	8.74e-05	0.000386094	aminopeptidase N	-
Gasu_51420	0.284773	8.98e-05	0.000396086	FMN-binding pyridoxamine 5'-phosphate oxidase-related protein	-
Gasu_59150	-0.457023	8.98e-05	0.000396086	hypothetical protein	EBP
Gasu_59220	-0.205242	8.99e-05	0.000396086	proteasome family protein isoform 2	-
Gasu_30830	-0.337477	9.03e-05	0.000397462	shikimate kinase	SKI
Gasu_40980	0.170495	9.03e-05	0.000397462	serine/threonine protein kinase	Pkinase
Gasu_06440	-0.354012	9.26e-05	0.000407097	lipid-A-disaccharide synthase	-
Gasu_10520	0.316223	9.26e-05	0.000407097	hypothetical protein isoform 1	-
Gasu_49760	0.317214	9.33e-05	0.000409756	ribosomal large subunit pseudouridine synthase B	S4
Gasu_60230	-0.247022	9.36e-05	0.000410924	5' nucleotidase family protein	-
Gasu_60500	-0.209844	9.45e-05	0.000414794	ABC transporter%2C multidrug-resistance%2C ATP-binding %26 transmembrane domain	ABC_membrane
Gasu_06210	-2.18413	9.47e-05	0.000415105	hypothetical protein	-
Gasu_10070	-0.223451	9.48e-05	0.000415246	elongation factor EF-G	GTP_EFTU
Gasu_07280	-0.153746	9.52e-05	0.000416794	hypothetical protein	-
Gasu_20520	-0.645369	9.53e-05	0.000417206	peptidase M48	-
Gasu_54900	0.197403	9.58e-05	0.000418865	glycosyl transferase family 1	-
Gasu_22910	0.166094	9.68e-05	0.000422996	DNA polymerase zeta subunit	DNA_pol_B
Gasu_29130	0.177186	9.69e-05	0.000422996	DNA binding / methyl-CpG binding protein isoform 2	PHD
Gasu_63270	-0.375508	9.86e-05	0.000430196	arsenate reductase	LMWPc
Gasu_30640	-0.335603	9.88e-05	0.000430899	coenzyme F420 hydrogenase beta subunit	-
Gasu_49010	-0.248461	0.000100063	0.000436118	DNA excision repair protein ERCC-2	-
Gasu_48080	0.240426	0.000100694	0.000438576	hypothetical protein	-
Gasu_35790	-0.485492	0.000100864	0.000438872	hypothetical protein	-
Gasu_01330	-0.132567	0.000100895	0.000438872	60S ribosomal protein L27Ae	-
Gasu_26270	0.299806	0.000102023	0.00044349	U6 snRNA-associated Sm-like protein LSm6 isoform 1	-
Gasu_54620	1.8376	0.000102412	0.000444885	agmatine deiminase	-
Gasu_55770	-0.166888	0.000102824	0.00044638	mitochondrial processing peptidase	-
Gasu_49810	0.179266	0.000103751	0.000450109	protein HIRA/HIR1 isoform 1	WD40
Gasu_08230	0.282074	0.000104016	0.000450963	phosphatidyl-N-methylethanolamine N-methyltransferase	-
Gasu_57870	-0.201269	0.000107128	0.000463727	Cu2+-exporting P-type ATPase	E1-E2_ATPase
Gasu_32210	0.158432	0.000107169	0.000463727	translocon-associated protein alpha subunit	-
Gasu_15940	-0.201968	0.00010717	0.000463727	acetyl-CoA synthetase	AMP-binding
Gasu_50900	0.233576	0.000108589	0.000469558	hypothetical protein	-
Gasu_59670	0.200768	0.000109151	0.000471679	translation initiation factor eIF-3 subunit 4	RRM_1
Gasu_04830	-0.184236	0.000109442	0.000472626	alanine--glyoxylate transaminase / serine--pyruvate aminotransferase	Aminotran_5
Gasu_58740	-0.2967	0.000111645	0.000481825	serine/threonine protein kinase isoform 2	Pkinase
Gasu_48870	-0.20405	0.000111947	0.000482812	glycosyl transferase family protein	Glycos_transf_2
Gasu_39130	0.985449	0.000112238	0.000483643	hypothetical protein	-
Gasu_08840	-0.263819	0.000112286	0.000483643	serine/threonine protein kinase	Pkinase_Tyr
Gasu_29370	-0.164207	0.000115114	0.000495502	beta-carotene 15%2C15-dioxygenase%2C putative isoform 2	RPE65
Gasu_32250	0.243426	0.000115822	0.000498222	myo-inositol dehydrogenase	Adap_comp_sub
Gasu_35350	-0.303268	0.000116256	0.000499765	chloride channel/carrier%2C CIC family	Voltage_CLC
Gasu_52290	0.340544	0.000117495	0.000504762	plastid-specific ribosomal protein PSRP-1 precursor	-
Gasu_49030	-0.406878	0.000119738	0.000513943	cytochrome b5-like protein	-
Gasu_05340	0.294402	0.000119788	0.000513943	hypothetical protein isoform 2	-
Gasu_37490	0.200905	0.000120407	0.000516266	AAA-type ATPase	AAA
Gasu_26030	0.510843	0.000120496	0.000516309	hypothetical protein	-
Gasu_04530	0.237536	0.000120831	0.000517409	hypothetical protein	-
Gasu_02130	0.37176	0.000122695	0.000525054	hypothetical protein	-
Gasu_16210	-0.233916	0.000123471	0.000528031	iron-sulfur cluster scaffold protein	-
Gasu_62760	-0.305137	0.00012394	0.000529693	cyclin-dependent serine/threonine protein kinase	Pkinase
Gasu_22800	0.109901	0.000126999	0.000542417	hypothetical protein	-
Gasu_42580	0.431402	0.000127556	0.000544442	exosome complex component CSL4	-
Gasu_46130	-0.226212	0.000129341	0.000551706	hypothetical protein	-
Gasu_53410	0.384247	0.000130587	0.000556659	metal transporter%2C ACDP family	-
Gasu_47750	-0.128666	0.000130924	0.000557737	elongation factor EF-Tu	GTP_EFTU
Gasu_27320	-0.378691	0.000132236	0.000562962	salicylate hydroxylase	FAD_binding_3
Gasu_02820	-0.179467	0.000132523	0.000563819	trans-aconitate 2-methyltransferase	-
Gasu_30470	0.286434	0.000137098	0.000582909	endonuclease III isoform 2	HhH-GPD
Gasu_44120	0.270024	0.000138136	0.000586946	eukaryotic translation initiation factor eIF-2B alpha subunit	-
Gasu_41330	0.190997	0.000140974	0.000598619	ADP-ribosylation factor GTPase-activating protein 2/3	-
Gasu_26350	0.301828	0.000141626	0.000601002	acyl-CoA dehydrogenase	-
Gasu_32260	-0.148132	0.000142541	0.000604497	alpha-amylase	-
Gasu_18820	0.20723	0.000145797	0.000617652	zinc finger protein isoform 2	zf-CCCH
Gasu_42640	0.305802	0.000145831	0.000617652	epsin	-
Gasu_09860	-0.208166	0.000146299	0.000619238	hypothetical protein	-
Gasu_46030	0.310299	0.000146875	0.000621277	hypothetical protein isoform 1	-
Gasu_21690	-0.265822	0.000147002	0.000621419	hypothetical protein	-
Gasu_31720	-0.23566	0.000147615	0.000623609	vacuolar iron transporter 1 isoform 1	DUF125
Gasu_48920	-0.272468	0.000149064	0.000629326	hypothetical protein isoform 2	-
Gasu_13960	-0.661908	0.000149217	0.00062957	plastid-lipid associated protein PAP%2C putative	-
Gasu_63920	-0.7312	0.00015155	0.000639008	RWP-RK domain-containing protein	RWP-RK
Gasu_26340	0.260202	0.000152095	0.000640897	glycine oxidase ThiO	DAO
Gasu_50040	-0.150744	0.000153218	0.000645216	hypothetical protein	-
Gasu_11040	-0.182327	0.000153605	0.000646435	hypothetical protein	-
Gasu_36480	-0.286467	0.000154646	0.000650398	hypothetical protein	-
Gasu_03250	-0.155186	0.000155737	0.000654424	poly(A) polymerase	NTP_transf_2
Gasu_15280	0.808552	0.000155801	0.000654424	hypothetical protein	-
Gasu_07440	-0.278492	0.000156745	0.000657971	hypothetical protein	-
Gasu_29890	0.271246	0.000157805	0.000661998	cleavage and polyadenylation specificity factor subunit 2	-
Gasu_45910	0.36127	0.000158971	0.000666466	hypothetical protein	-
Gasu_48950	-0.233907	0.000160549	0.000672657	WD repeat-containing protein 68	-
Gasu_10000	-0.285486	0.000163284	0.000683681	hypothetical protein	-
Gasu_38320	0.509178	0.000164523	0.00068843	hypothetical protein	-
Gasu_41300	0.144648	0.000165717	0.00069299	CCR4-NOT transcription complex subunit 2 isoform 2	-
Gasu_21920	0.170213	0.000166547	0.000696019	cytidylate kinase	ADK
Gasu_09040	-0.345908	0.000168036	0.000701796	acyltransferase	Acyltransferase
Gasu_66190	0.422074	0.000168942	0.000704763	glycosyl transferase family protein	-
Gasu_25880	0.229975	0.00016896	0.000704763	DNA mismatch repair protein MutS	Methyltransf_12
Gasu_05280	0.208506	0.000169629	0.000707109	hypothetical protein	-
Gasu_16420	0.750655	0.00017037	0.000709751	hedgehog	-
Gasu_38530	0.26638	0.000171057	0.000712161	vacuolar protein sorting-associated protein 45	Sec1
Gasu_49750	-0.362286	0.000173382	0.000721086	MFS transporter%2C SP family%2C sugar:H+ symporter	Sugar_tr
Gasu_49080	-0.227448	0.000173446	0.000721086	hypothetical protein	-
Gasu_07220	-0.237354	0.000173528	0.000721086	ATPase with chaperone activity	-
Gasu_41240	0.206516	0.000174095	0.000722985	signal recognition particle subunit SRP68	-
Gasu_19100	-0.29315	0.000177892	0.000738291	thylakoid lumen 15.0 kDa protein	-
Gasu_52330	-0.261319	0.000182621	0.000757202	hypothetical protein	-
Gasu_03050	-0.159484	0.000182678	0.000757202	bifunctional acetyl-CoA carboxylase/biotin carboxylase	Carboxyl_trans
Gasu_54640	1.53118	0.000185449	0.000768207	hypothetical protein	-
Gasu_37750	0.267004	0.000186754	0.000773126	hypothetical protein	Acetyltransf_1
Gasu_52490	0.334269	0.000187463	0.00077508	hypothetical protein	-
Gasu_24310	-0.418151	0.00018753	0.00077508	ATP-dependent Clp protease ATP-binding subunit ClpB	AAA
Gasu_29090	-0.190239	0.000187578	0.00077508	hypothetical protein	-
Gasu_58880	-0.481887	0.000188615	0.000778877	hypothetical protein	-
Gasu_01940	0.236113	0.000189565	0.000782313	hypothetical protein isoform 1	-
Gasu_34290	0.306237	0.000191169	0.000788437	zinc-finger protein / transcription factor isoform 1	zf-LSD1
Gasu_40390	-1.98739	0.000192348	0.000792804	[pt] large subunit ribosomal protein L3	-
Gasu_07130	-0.259371	0.000194295	0.000800332	hypothetical protein	-
Gasu_54950	-0.617921	0.000195319	0.000804048	rubredoxin family protein	Rubredoxin
Gasu_46260	-0.256587	0.000196946	0.000810239	thioredoxin	-
Gasu_30020	-0.16637	0.000198012	0.000814119	hypothetical protein	-
Gasu_17310	0.220118	0.000199497	0.000819714	hypothetical protein	-
Gasu_53500	-0.396409	0.000200125	0.000821782	hypothetical protein	-
Gasu_07180	-0.174071	0.000200343	0.000822167	nucleolar RNA-binding protein	RRM_1
Gasu_51610	0.283482	0.000201521	0.000826488	hypothetical protein	Glycos_transf_2
Gasu_14430	0.198488	0.000201971	0.000827819	GCN5-related N-acetyltransferase (GNAT) family protein isoform 2	Acetyltransf_1
Gasu_12770	-0.226759	0.000204951	0.000839427	enoyl-CoA hydratase	ECH
Gasu_22360	-0.442156	0.000205058	0.000839427	choline dehydrogenase	-
Gasu_11280	0.221238	0.000208468	0.00085286	hypothetical protein	-
Gasu_09310	-0.245612	0.00021114	0.000863256	splicing factor PWI domain-containing protein	-
Gasu_25350	0.190403	0.000213469	0.000872237	3-deoxy-8-phosphooctulonate synthase isoform 2	-
Gasu_07230	-0.511217	0.000214198	0.000874675	tRNA-specific adenosine deaminase	-
Gasu_29590	0.231281	0.000214346	0.000874739	DNA topoisomerase III alpha	Topoisom_bac
Gasu_10170	-0.193615	0.000214699	0.00087564	insulysin	-
Gasu_00560	-0.325396	0.000215511	0.000878407	MFS transporter%2C PHS family%2C inorganic phosphate transporter	Sugar_tr
Gasu_12810	0.141069	0.000216051	0.000880063	hypothetical protein	Adap_comp_sub
Gasu_28460	-0.149242	0.000217129	0.000883913	myo-inositol 2-dehydrogenase	GFO_IDH_MocA
Gasu_46100	-0.244496	0.000217754	0.00088591	WD repeat-containing protein 61	WD40
Gasu_17930	-0.177425	0.000219775	0.000893581	26S proteasome regulatory subunit N6	-
Gasu_22650	0.219986	0.000220115	0.000894414	hypothetical protein	-
Gasu_23870	0.271334	0.000221909	0.000901146	ARID/BRIGHT DNA binding domain containing protein	ARID
Gasu_09760	-0.191384	0.000225914	0.000916849	nucleobase:cation symporter-1%2C NCS1 family	-
Gasu_08640	-0.435107	0.000226777	0.000919786	hypothetical protein	-
Gasu_10040	-0.201386	0.000228419	0.000925874	hypothetical protein	-
Gasu_47860	0.20982	0.000228896	0.000927238	phosphomannomutase	-
Gasu_32520	0.197551	0.000232543	0.000941435	hypothetical protein	-
Gasu_42800	0.277963	0.000233217	0.000943587	hypothetical protein	C2
Gasu_46910	0.188301	0.000234714	0.000949063	hypothetical protein	-
Gasu_08670	-0.312767	0.000236362	0.000954878	transducin family protein / WD-40 repeat family protein	-
Gasu_04820	-0.255265	0.000236442	0.000954878	RNA-binding protein	RRM_1
Gasu_20170	0.176354	0.000237853	0.000959992	casein kinase 1	Pkinase
Gasu_60670	-0.267698	0.000238754	0.000962868	phosphatidylethanolamine N-methyltransferase	-
Gasu_02620	-0.293703	0.000238858	0.000962868	hypothetical protein	-
Gasu_32180	-0.34026	0.000239275	0.000963962	hypothetical protein	-
Gasu_47590	-0.258394	0.000240641	0.000968874	hypothetical protein	-
Gasu_24340	0.276246	0.00024099	0.000969685	hypothetical protein	-
Gasu_42040	-0.310374	0.000242201	0.000973966	sec-independent protein translocase protein TatA	-
Gasu_07640	-0.358987	0.00024237	0.000974052	hypothetical protein	-
Gasu_09470	-0.300925	0.000249037	0.00100024	nuclear receptor interaction protein	WD40
Gasu_43210	-0.23992	0.000252837	0.00101489	glyceraldehyde-3-phosphate dehydrogenase (NADP)	Aldedh
Gasu_48690	-0.273856	0.00025403	0.00101905	phosphopantetheine-protein transferase	ACPS
Gasu_61900	0.368289	0.000254447	0.00102011	hypothetical protein	-
Gasu_53420	0.495484	0.000254911	0.00102134	SET and MYND domain-containing protein	SET
Gasu_12710	0.354219	0.000256825	0.00102839	cyclin-dependent serine/threonine protein kinase	Pkinase
Gasu_46080	-0.209701	0.000257151	0.00102907	2-phosphoglycerate kinase-like protein	-
Gasu_27140	-0.24153	0.000258708	0.00103467	5' nucleotidase family protein	-
Gasu_32030	-0.172515	0.000260184	0.00103995	hypothetical protein	-
Gasu_48480	-0.252911	0.000261552	0.00104478	uracil-DNA glycosylase	UDG
Gasu_22090	0.217264	0.00026978	0.001077	pre-mRNA-splicing factor ATP-dependent RNA helicase	HA2
Gasu_04340	-0.352618	0.000271243	0.00108219	prolyl oligopeptidase family protein	-
Gasu_37790	-0.114048	0.000271848	0.00108394	glutamine synthetase	-
Gasu_49980	-0.4129	0.000272099	0.00108429	hypothetical protein isoform 1	-
Gasu_54250	-0.146829	0.000277258	0.00110418	NADPH2 dehydrogenase-like protein	Oxidored_FMN
Gasu_61270	-0.25056	0.000279682	0.00111317	archaeal ATPase	-
Gasu_35440	-0.516724	0.000281224	0.00111863	MFS transporter%2C SP family%2C sugar:H+ symporter	Sugar_tr
Gasu_35070	0.245014	0.000284159	0.00112962	pentatricopeptide (PPR) repeat-containing protein	-
Gasu_08810	-0.294009	0.000288897	0.00114777	hypothetical protein	-
Gasu_04500	-0.314822	0.000294804	0.00117053	tyrosine aminotransferase	Aminotran_1_2
Gasu_52730	0.256933	0.000295558	0.00117282	hypothetical protein	-
Gasu_58200	0.487816	0.000300495	0.00119169	hypothetical protein	-
Gasu_13590	-0.428257	0.000302684	0.00119965	hypothetical protein	-
Gasu_42470	0.319346	0.000302867	0.00119966	SEC14 cytosolic factor family protein / phosphoglyceride transfer family protein isoform 1	CRAL_TRIO_N
Gasu_62470	0.301613	0.00030401	0.00120346	translation initiation factor eIF-2B gamma subunit isoform 2	-
Gasu_42660	0.226396	0.000305665	0.00120929	acetyl-CoA synthetase (ADP-forming)	-
Gasu_08770	-0.228837	0.000308184	0.00121853	cryptochrome%2C DASH family	-
Gasu_35130	-0.137791	0.000308441	0.00121882	60S ribosomal protein L13e	-
Gasu_26720	-0.14674	0.000309405	0.00122189	40S ribosomal protein S26e	-
Gasu_11710	0.176367	0.000313288	0.00123648	hypothetical protein	-
Gasu_00810	-0.266812	0.000314238	0.00123949	small conductance mechanosensitive ion channel%2C MscS family	-
Gasu_26430	0.366277	0.00031479	0.00124093	G protein beta subunit-like protein	-
Gasu_28980	-0.362124	0.000314982	0.00124095	glutathione S-transferase	GST_N
Gasu_52040	0.380895	0.000317335	0.00124947	ABC transporter%2C sulfate transport%2C substrate-binding protein	-
Gasu_00690	-0.349649	0.000317942	0.00125111	hypothetical protein	HLH
Gasu_65780	-0.464462	0.000319428	0.00125621	DNA topoisomerase II	DNA_gyraseB
Gasu_12580	0.156274	0.000320552	0.00125988	serine/threonine-protein kinase ATR	PI3_PI4_kinase
Gasu_03490	-0.289578	0.000325568	0.00127873	hypothetical protein	CCT
Gasu_60000	-0.213417	0.000325859	0.00127873	tryptophan/tyrosine permease%2C HAAAP family	-
Gasu_01950	0.161875	0.000325929	0.00127873	hypothetical protein	PI3_PI4_kinase
Gasu_56640	0.320395	0.00032634	0.00127959	tyrosine aminotransferase isoform 2	Aminotran_1_2
Gasu_63480	0.360321	0.00032683	0.00128075	archaeal ATPase	-
Gasu_20940	0.340552	0.000328882	0.00128802	transcription factor	Coprinus_mating
Gasu_31550	0.279719	0.000329114	0.00128817	hypothetical protein	-
Gasu_00130	0.18088	0.000333838	0.00130588	alpha-glucosidase	Glyco_hydro_31
Gasu_36770	-0.229602	0.000337189	0.00131821	hypothetical protein	-
Gasu_28330	0.374875	0.000344046	0.00134422	hypothetical protein	-
Gasu_48740	-0.239951	0.000345024	0.00134712	serine O-acetyltransferase	Hexapep
Gasu_09380	-0.1957	0.000345196	0.00134712	aspartyl protease	Asp
Gasu_33210	-0.335783	0.000345684	0.00134823	ribokinase	PfkB
Gasu_45330	-0.21886	0.000346777	0.00135169	4-hydroxyphenylpyruvate dioxygenase	Glyoxalase
Gasu_09600	-0.336438	0.000351724	0.00137017	hypothetical protein	-
Gasu_48260	-0.152664	0.000356389	0.00138752	peroxiredoxin (alkyl hydroperoxide reductase subunit C)	-
Gasu_27470	0.325722	0.000357559	0.00139115	hypothetical protein isoform 2	-
Gasu_34020	-0.613159	0.000357741	0.00139115	YggT family protein	-
Gasu_00080	-0.418241	0.000361387	0.00140449	aquaglyceroporin related protein%2C MIP family	-
Gasu_40860	0.167409	0.000367593	0.00142777	protein phosphatase	Metallophos
Gasu_48500	-0.262832	0.000368614	0.0014309	dTDP-glucose 4%2C6-dehydratase	-
Gasu_29750	0.209438	0.000371899	0.0014428	citrate synthase (mitochondrial)	Citrate_synt
Gasu_46390	-0.213748	0.000377041	0.00146189	ABC1 transporter isoform 2	ABC1
Gasu_46610	-0.440393	0.000378444	0.00146647	hypothetical protein isoform 1	Cupin_3
Gasu_03200	-0.23803	0.000379761	0.00147071	hypothetical protein	-
Gasu_11670	0.216833	0.000384808	0.00148938	vesicle-associated membrane protein 7	-
Gasu_37070	0.126518	0.000386156	0.00149372	Chs5p-Arf1p-binding protein (ChAPs)	-
Gasu_62110	-0.149038	0.000390661	0.00151027	DNA-directed RNA polymerase II subunit A	-
Gasu_04090	0.147061	0.000390975	0.00151059	minichromosome maintenance family (MCM)	MCM
Gasu_26710	-0.26468	0.000392495	0.00151558	guanylate kinase	-
Gasu_12000	-0.1812	0.000393547	0.00151875	transferase%2C transferring glycosyl groups / transferase%2C transferring hexosyl groups	-
Gasu_56680	0.200373	0.000399152	0.00153948	carbohydrate kinase family isoform 1	-
Gasu_11210	-0.631634	0.000400507	0.00154381	(S)-2-hydroxy-acid oxidase	FMN_dh
Gasu_10550	0.228063	0.000401247	0.00154576	mannosyl-glycoprotein endo-beta-N-acetylglucosaminidase	-
Gasu_07840	-0.434421	0.000403708	0.00155434	DnaJ homolog subfamily C member 19	DnaJ
Gasu_48890	-0.21817	0.000406151	0.00156262	hypothetical protein	-
Gasu_45400	0.332357	0.000406333	0.00156262	hypothetical protein	-
Gasu_49060	-0.205282	0.000407076	0.00156457	hypothetical protein	-
Gasu_31910	0.339315	0.000409043	0.00157121	hypothetical protein	-
Gasu_00370	-0.260678	0.000409549	0.00157224	hypothetical protein	-
Gasu_13130	0.27844	0.000412535	0.00158278	GTP-binding protein	-
Gasu_50540	0.150712	0.000413652	0.00158615	mannan polymerase II complex MNN1 subunit	-
Gasu_60050	-0.259639	0.000415112	0.00159082	6-phosphofructokinase	PFK
Gasu_59490	-0.676449	0.000419984	0.00160856	hypothetical protein	-
Gasu_32640	-0.397928	0.000420247	0.00160863	phytoene synthase	-
Gasu_11760	-0.398217	0.000425086	0.00162621	hypothetical protein	DUF143
Gasu_33260	-0.128538	0.00042537	0.00162636	hypothetical protein	WD40
Gasu_56010	0.290099	0.000426097	0.00162819	hypothetical protein	Mnd1
Gasu_03240	-0.289322	0.000426826	0.00163004	hypothetical protein isoform 1	-
Gasu_23340	0.165106	0.000428563	0.00163572	NAD+ synthase (glutamine-hydrolysing) isoform 1	CN_hydrolase
Gasu_42730	0.457335	0.00043024	0.00164118	hypothetical protein	-
Gasu_42490	0.209613	0.000433842	0.00165396	stromal cell derived factor 2	-
Gasu_49070	-0.249676	0.000437069	0.0016653	guanine deaminase	-
Gasu_48220	-0.355274	0.000438291	0.00166899	hypothetical protein	-
Gasu_56110	-0.230633	0.000438779	0.00166989	hypothetical protein	-
Gasu_32490	0.262119	0.000439735	0.00167256	charged multivesicular body protein 5	ESCRT-III
Gasu_15870	-0.213332	0.000441513	0.00167836	puromycin-sensitive aminopeptidase	-
Gasu_01510	-0.178527	0.000442803	0.00168229	bifunctional 3-hydroquinate dehydratase/shikimate 5-dehydrogenase	-
Gasu_32190	0.173453	0.000443229	0.00168294	hypothetical protein	-
Gasu_03340	-0.334462	0.000452174	0.00171534	hypothetical protein	FHA
Gasu_53940	-0.213104	0.000452281	0.00171534	Vps35 protein	-
Gasu_34780	0.327966	0.000455097	0.00172486	hypothetical protein	zf-CCCH
Gasu_13300	0.243959	0.000455313	0.00172486	hypothetical protein	-
Gasu_64730	0.492829	0.00045851	0.00173598	archaeal ATPase	-
Gasu_02480	-0.277115	0.000458922	0.00173654	metal ion binding protein	-
Gasu_55890	-0.437059	0.000461063	0.00174364	15%2C16-dihydrobiliverdin:ferredoxin oxidoreductase	-
Gasu_50340	-0.322849	0.000466831	0.00176348	hypothetical protein	-
Gasu_25920	0.288283	0.000466842	0.00176348	hypothetical protein	-
Gasu_52170	0.487305	0.000473752	0.00178856	E3 ubiquitin-protein ligase FANCL	-
Gasu_33580	0.247683	0.000478469	0.00180533	hypothetical protein	-
Gasu_60840	-0.265488	0.000484496	0.00182703	hypothetical protein	-
Gasu_19190	0.311139	0.000487928	0.00183892	hypothetical protein	-
Gasu_31690	0.742179	0.000488451	0.00183984	glycosyltransferase	-
Gasu_09980	-0.22286	0.000495105	0.00186384	hypothetical protein	-
Gasu_29240	-0.15683	0.000496322	0.00186736	dihydrodipicolinate synthase	-
Gasu_07550	-0.467285	0.00049721	0.00186963	abortive infection protein-like protein	-
Gasu_04170	-0.197849	0.000501338	0.00188408	hypothetical protein	-
Gasu_37450	0.212174	0.000502821	0.00188858	zinc knuckle (CCHC-type) family protein	zf-CCHC
Gasu_58110	0.303454	0.000504138	0.00189245	U1 small nuclear ribonucleoprotein 70kDa	RRM_1
Gasu_49150	0.218549	0.000507445	0.00190379	hypothetical protein	-
Gasu_nc0004	-5.34865	0.00051189	0.00191937	tRNA-Ser	-
Gasu_21610	0.194105	0.000513244	0.00192336	DNA repair protein SMC6	SMC_N
Gasu_45960	-0.350909	0.000518046	0.00194025	hypothetical protein	-
Gasu_31900	0.412501	0.000518363	0.00194033	Endoplasmic reticulum-Golgi intermediate compartment protein%2C putative	-
Gasu_09900	-0.211595	0.000523152	0.00195715	C-5 sterol desaturase	-
Gasu_36490	-0.239366	0.000523524	0.00195743	N-carbamoylputrescine amidase	CN_hydrolase
Gasu_50060	-0.248694	0.000528282	0.00197411	malonyl-CoA decarboxylase	-
Gasu_03300	-0.266757	0.000530655	0.00198185	hypothetical protein	-
Gasu_54120	-0.209923	0.000533755	0.0019923	exodeoxyribonuclease V	-
Gasu_13340	0.356452	0.000534469	0.00199384	hypothetical protein	-
Gasu_21410	-0.281237	0.000535499	0.00199557	acyltransferase	Acyltransferase
Gasu_48540	-0.269878	0.000535895	0.00199557	O-linked GlcNAc transferase-like protein isoform 3	-
Gasu_53520	-0.230447	0.000535924	0.00199557	NADH dehydrogenase (ubiquinone) 1 alpha subcomplex 5	-
Gasu_12130	-0.486002	0.000536142	0.00199557	hypothetical protein	-
Gasu_24750	0.123205	0.000542146	0.00201674	cysteine synthase A	PALP
Gasu_26160	0.310452	0.000542741	0.00201674	splicing factor 3B subunit 5	-
Gasu_26290	0.270742	0.000542745	0.00201674	oligosaccharidyl-lipid flippase%2C MOP family	-
Gasu_60060	-1.072	0.000546005	0.00202771	MFS transporter%2C SP family%2C sugar:H+ symporter	Sugar_tr
Gasu_05130	0.212639	0.000551971	0.00204871	ubiquitin-protein ligase	-
Gasu_41590	-0.540301	0.000555683	0.00206078	aldo/keto reductase	Aldo_ket_red
Gasu_63850	-0.494182	0.000555845	0.00206078	senescence-associated protein	-
Gasu_23730	0.206371	0.000556998	0.00206389	MYB-related protein	-
Gasu_60540	0.441472	0.000562211	0.00208098	fibrillin-like protein	-
Gasu_38700	-0.273905	0.000562239	0.00208098	hypothetical protein	-
Gasu_05780	-0.298826	0.000563595	0.00208483	long-chain acyl-CoA synthetase	AMP-binding
Gasu_58150	0.309819	0.000571111	0.00211145	HUS1 checkpoint protein	-
Gasu_42600	0.889256	0.000575322	0.00212583	MFS transporter%2C SP family%2C sugar:H+ symporter	Sugar_tr
Gasu_41050	0.265036	0.000575796	0.00212639	cyclin-dependent protein kinase regulator	-
Gasu_50070	-0.269818	0.000576182	0.00212663	malonyl-CoA decarboxylase	-
Gasu_41120	0.260048	0.000577433	0.0021297	transducin family protein / WD-40 repeat family protein	-
Gasu_45560	-0.287198	0.00057766	0.0021297	hypothetical protein	-
Gasu_21030	-0.607321	0.000582214	0.00214529	short chain dehydrogenase/reductase family oxidoreductase	-
Gasu_37590	0.663025	0.000588181	0.00216607	hypothetical protein	-
Gasu_04240	0.144726	0.000588804	0.00216715	ATP-dependent RNA helicase	DEAD
Gasu_51280	0.343248	0.000594379	0.00218645	DNA polymerase epsilon subunit 2	-
Gasu_19620	0.137972	0.000595405	0.00218901	methionyl-tRNA synthetase isoform 2	-
Gasu_37270	0.143344	0.00059619	0.00219068	eukaryotic translation initiation factor-related protein	-
Gasu_57880	0.237931	0.000597711	0.00219504	hypothetical protein	-
Gasu_48320	0.30873	0.000601146	0.00220643	hypothetical protein	-
Gasu_04460	0.221946	0.000603313	0.00221316	peptidylprolyl isomerase	Pro_isomerase
Gasu_21760	0.382794	0.000603756	0.00221355	zinc finger protein	-
Gasu_58400	-0.286389	0.000604252	0.00221414	iron-sulfur cluster scaffold protein	-
Gasu_07240	-0.194391	0.000605884	0.0022181	proteasome beta subunit	Proteasome
Gasu_37110	-0.118684	0.000606006	0.0022181	60S ribosomal protein L12e	-
Gasu_10420	-0.213979	0.000607083	0.00222081	MFS transporter%2C PHS family%2C inorganic phosphate transporter	Sugar_tr
Gasu_63950	0.499707	0.000610511	0.00223212	archaeal ATPase	-
Gasu_27000	-0.441866	0.000614628	0.00224593	hypothetical protein	-
Gasu_08960	-0.295815	0.000618211	0.00225777	hypothetical protein	-
Gasu_49360	0.194982	0.000620897	0.00226632	origin recognition complex subunit 4 isoform 1	-
Gasu_57700	-0.127078	0.000621325	0.00226664	FK506-binding protein 4/5	FKBP_C
Gasu_03420	-0.26288	0.00062532	0.00227995	replication factor C	AAA
Gasu_00020	0.612807	0.000625752	0.00228027	formamidase	FmdA_AmdA
Gasu_44600	0.338536	0.000627183	0.00228422	hypothetical protein isoform 2	-
Gasu_13970	-0.652438	0.000629578	0.00229168	zinc finger protein	-
Gasu_00160	0.175789	0.000631017	0.00229565	serine/threonine protein kinase%2C aurora kinase	Pkinase
Gasu_14520	0.327835	0.000632324	0.00229914	serine/threonine protein phosphatase	Metallophos
Gasu_30350	-0.369368	0.000637173	0.00231549	peptidylprolyl isomerase	FKBP_C
Gasu_26470	0.289652	0.000638932	0.00232061	hypothetical protein	-
Gasu_28770	0.726177	0.00064034	0.00232444	hypothetical protein	-
Gasu_24040	-0.302478	0.000641438	0.00232715	hypothetical protein isoform 1	-
Gasu_06510	-0.227633	0.000641894	0.00232753	chloroplast inner membrane import protein Tic22	-
Gasu_28400	-0.223911	0.000643424	0.00233179	zinc finger protein-like protein	-
Gasu_41210	0.222462	0.000644488	0.00233437	hypothetical protein	-
Gasu_63020	-0.33983	0.000645774	0.00233774	S-adenosylmethionine-dependent methyltransferase	Methyltransf_11
Gasu_07570	-0.26999	0.000649142	0.00234865	myb proto-oncogene protein%2C plant	-
Gasu_46520	0.450894	0.000652863	0.00236082	hypothetical protein	-
Gasu_19650	0.319078	0.000654515	0.0023655	hypothetical protein	-
Gasu_38190	-0.376817	0.000664244	0.00239935	ATP-dependent DNA helicase RecQ	DEAD
Gasu_37810	0.327195	0.000668608	0.00241379	transducin family protein / WD-40 repeat family protein	-
Gasu_02500	-0.248842	0.000672877	0.00242787	hypothetical protein	-
Gasu_16970	-0.236729	0.000675701	0.00243673	bile acid:Na+ symporter%2C BASS family	-
Gasu_49470	-0.669926	0.000683508	0.00246354	hypothetical protein	-
Gasu_08090	-0.134909	0.000688029	0.00247848	60S ribosomal protein L13A	-
Gasu_42710	0.246483	0.000691889	0.00249103	GTP-binding protein Era	-
Gasu_30100	0.21985	0.000695014	0.00250091	NuA3 HAT complex component NTO1	-
Gasu_48730	-0.344666	0.000696933	0.00250645	adenylate cyclase	-
Gasu_37830	-0.292632	0.000701813	0.00252263	ribosomal large subunit pseudouridine synthase D	-
Gasu_56500	-0.154603	0.000703738	0.00252817	30S ribosomal protein S1	S1
Gasu_41270	0.270622	0.00070501	0.00253137	hypothetical protein	FHA
Gasu_47940	-0.307751	0.000708617	0.00254293	chalcone isomerase	-
Gasu_56670	-0.604881	0.000714901	0.00256409	hypothetical protein	-
Gasu_03620	-0.281979	0.000717781	0.00257302	ADP-ribosylation factor isoform 1	Arf
Gasu_11240	0.385839	0.000718548	0.00257391	hypothetical protein	-
Gasu_58380	-0.345081	0.000718807	0.00257391	ferredoxin	Fer2
Gasu_62350	0.697579	0.000729092	0.00260932	hypothetical protein	-
Gasu_12030	-0.158187	0.000731671	0.00261713	UDP-glucose 4-epimerase	-
Gasu_40870	0.170288	0.000737684	0.00263721	hypothetical protein	-
Gasu_30800	0.14873	0.000741391	0.00264903	ubiquitin-protein ligase E3	HECT
Gasu_23300	0.137279	0.000752941	0.00268884	AAA-type ATPase	AAA
Gasu_39030	0.328403	0.000758538	0.00270737	G protein beta subunit-like protein	WD40
Gasu_13370	0.165542	0.000760784	0.00271391	hypothetical protein	-
Gasu_21620	0.772646	0.000764404	0.00272536	peroxiredoxin Q/BCP	-
Gasu_13460	0.175535	0.000766195	0.00272914	aspartate kinase	AA_kinase
Gasu_45520	-0.139304	0.000766648	0.00272914	bifunctional aspartate kinase/homoserine dehydrogenase 1	AA_kinase
Gasu_37680	-0.201522	0.000766705	0.00272914	copper transporter%2C Ctr family	-
Gasu_29280	-0.161914	0.000768342	0.00273349	MFS transporter	MFS_1
Gasu_11230	0.365891	0.000770642	0.0027402	hypothetical protein	-
Gasu_01880	0.235047	0.000781091	0.00277586	trehalose-6-phosphate synthase%2C putative	-
Gasu_55660	0.300317	0.000782647	0.00277989	maltose alpha-D-glucosyltransferase	-
Gasu_09930	-0.197994	0.000783823	0.00278257	hypothetical protein	-
Gasu_51230	-0.504332	0.00078988	0.00280257	hypothetical protein	-
Gasu_59710	-0.152012	0.000792526	0.00281045	COPII-coated vesicle protein SurF4/Erv29%2C putative	SURF4
Gasu_44630	0.294221	0.000796849	0.00282319	hypothetical protein	-
Gasu_10230	-0.323073	0.000796976	0.00282319	serine/threonine protein kinase isoform 2	Pkinase
Gasu_29800	0.139989	0.000804784	0.00284932	ABC transporter%2C ATP-binding protein	ABC2_membrane
Gasu_37180	0.142726	0.00082093	0.00290493	paired amphipathic helix protein Sin3a	PAH
Gasu_50150	-0.213427	0.000832332	0.0029437	UDPglucose 6-dehydrogenase isoform 2	-
Gasu_22880	-0.217501	0.000839639	0.00296678	oxidoreductase family protein	GFO_IDH_MocA
Gasu_01230	0.170029	0.000839757	0.00296678	zinc finger (DHHC type) family protein	-
Gasu_32810	-0.173009	0.000843699	0.00297911	short chain dehydrogenase	adh_short
Gasu_50820	-0.16627	0.000845432	0.00298364	polyribonucleotide nucleotidyltransferase	RNase_PH
Gasu_60090	-0.312553	0.000846822	0.00298695	hypothetical protein	-
Gasu_07680	-0.156861	0.000848116	0.00298992	minichromosome maintenance family (MCM)	MCM
Gasu_49120	0.42374	0.00085162	0.00300067	archaeal ATPase	-
Gasu_35370	-0.395808	0.000853347	0.00300515	mRNA capping enzyme family protein	-
Gasu_21330	-0.174532	0.000858963	0.00302331	alpha-amylase	-
Gasu_05090	0.942275	0.000859843	0.00302342	hypothetical protein	-
Gasu_15320	0.190159	0.00085991	0.00302342	hypothetical protein	-
Gasu_04800	0.21491	0.00086754	0.00304863	nucleoside-triphosphate pyrophosphatase	-
Gasu_08890	-0.259605	0.000870654	0.00305794	hypothetical protein	-
Gasu_31680	0.547093	0.000873488	0.00306626	hypothetical protein	-
Gasu_48900	-0.477861	0.000874679	0.0030677	TFIIH basal transcription factor complex TTD-A subunit	-
Gasu_02570	-0.267415	0.000874826	0.0030677	dolichyl-phosphate-mannose-protein mannosyltransferase	-
Gasu_65480	1.57846	0.000884448	0.00309979	hypothetical protein	-
Gasu_22380	0.152341	0.000886319	0.0031047	phenylalanyl-tRNA synthetase beta chain	-
Gasu_02160	0.388606	0.00088945	0.00311402	hypothetical protein	-
Gasu_30940	0.216579	0.000901828	0.00315519	hypothetical protein	-
Gasu_16070	-0.1543	0.000902164	0.00315519	isocitrate dehydrogenase%2C NADP dependent	-
Gasu_09690	-0.296221	0.000921847	0.00322208	signal peptidase I	Peptidase_S24
Gasu_48300	-0.216544	0.000922267	0.00322208	aldehyde dehydrogenase (NAD+)	Aldedh
Gasu_18670	0.271708	0.000934883	0.00326326	GDP dissociation inhibitor	-
Gasu_59250	-0.714316	0.000935042	0.00326326	hypothetical protein	-
Gasu_20690	-0.223235	0.000936288	0.00326588	NADH dehydrogenase	Pyr_redox_2
Gasu_21890	0.184053	0.000936927	0.00326638	mannose-1-phosphate guanylyltransferase	-
Gasu_12660	0.208435	0.000940805	0.00327817	hypothetical protein	-
Gasu_33360	0.528285	0.000963904	0.00335689	hypothetical protein	-
Gasu_21730	-0.138453	0.000966558	0.00336436	3-hydroxyisobutyryl-CoA hydrolase	-
Gasu_38020	0.187075	0.000970239	0.00337539	lipoic acid synthetase	Radical_SAM
Gasu_47260	0.36712	0.000975146	0.00339068	hypothetical protein	-
Gasu_49930	0.191703	0.000977625	0.0033975	hypothetical protein	-
Gasu_03800	-0.252162	0.000980774	0.00340666	hypothetical protein	-
Gasu_02320	-0.129706	0.000982479	0.00341078	prohibitin	-
Gasu_29520	-0.152115	0.000986945	0.00342449	malate dehydrogenase	-
Gasu_15140	0.199558	0.000994732	0.00344969	TRPChannel associate protein	-
Gasu_36280	-0.413258	0.00100218	0.0034737	hypothetical protein	-
Gasu_10160	-0.262654	0.00100298	0.00347465	glycylpeptide N-tetradecanoyltransferase/ myristoyltransferase	-
Gasu_13420	0.176496	0.0010125	0.00350578	mitochondrial carrier (BOU / S-adenosylmethionine carrier)	Mito_carr
Gasu_39820	-0.333354	0.00101492	0.00351233	3-beta hydroxysteroid dehydrogenase/isomerase	-
Gasu_15960	0.254478	0.00102444	0.00354262	hypothetical protein	-
Gasu_29100	0.384711	0.00102475	0.00354262	hypothetical protein	-
Gasu_13650	0.449473	0.00102586	0.00354461	hypothetical protein	-
Gasu_47360	-0.483084	0.0010371	0.00358158	hypothetical protein	-
Gasu_41160	0.150316	0.00104192	0.00359634	NADH dehydrogenase (ubiquinone) 1 alpha subcomplex 6 isoform 2	-
Gasu_17830	-0.178252	0.0010593	0.00365443	protochlorophyllide reductase	adh_short
Gasu_55800	0.238962	0.00106157	0.00366036	hypothetical protein	-
Gasu_52070	0.320358	0.0010676	0.00367921	hypothetical protein	-
Gasu_34170	0.17908	0.00107413	0.0036998	ubiquitin carboxyl-terminal hydrolase 48	UCH
Gasu_08850	-0.287113	0.00107808	0.00371145	3'-tRNA processing endoribonuclease	Lactamase_B
Gasu_47230	0.251318	0.00108462	0.00373203	hypothetical protein	-
Gasu_38030	0.190137	0.0010876	0.00374032	20S proteasome subunit beta 6	Proteasome
Gasu_40780	0.507658	0.00109009	0.00374693	archaeal ATPase	-
Gasu_04250	-0.190315	0.00109336	0.0037562	hypothetical protein	-
Gasu_19540	-0.250334	0.00109472	0.00375892	hypothetical protein	-
Gasu_55520	0.270569	0.00109644	0.00376288	hypothetical protein	-
Gasu_54700	0.185732	0.0011148	0.00382391	mitotic-specific cyclin	-
Gasu_58300	0.966988	0.00111735	0.00383065	hypothetical protein	-
Gasu_15910	0.307245	0.00113251	0.00388061	DNA excision repair protein ERCC-5	XPG_I
Gasu_59980	-0.216789	0.00114084	0.00390714	hypothetical protein	-
Gasu_63990	0.41006	0.00114906	0.00393325	archaeal ATPase	-
Gasu_56470	0.24427	0.00115376	0.00394591	hypothetical protein	-
Gasu_32410	0.170826	0.00115395	0.00394591	psbB mRNA maturation factor Mbb1 (plastid)	-
Gasu_21470	-0.183215	0.0011692	0.00399599	hypothetical protein isoform 2	-
Gasu_52060	0.419455	0.00117358	0.00400888	hypothetical protein	SAM_1
Gasu_43720	-0.338705	0.00117639	0.00401638	O-methyltransferase	-
Gasu_29180	0.258678	0.00118812	0.00405433	dolichyl pyrophosphate Glc1Man9GlcNAc2 alpha-1%2C3-glucosyltransferase isoform 2	-
Gasu_11860	0.221834	0.00120064	0.00409495	queuine tR-ribosyltransferase%2C putative isoform 2	TGT
Gasu_06640	-0.200243	0.0012035	0.00410258	glucoamylase	-
Gasu_62360	0.149364	0.00121205	0.00412935	ubiquitin carboxyl-terminal hydrolase	-
Gasu_15980	0.169137	0.0012126	0.00412935	replication factor C subunit 1	AAA
Gasu_42360	0.19701	0.00121667	0.00414108	ATP-dependent RNA helicase	DEAD
Gasu_33200	-0.163343	0.00121962	0.00414897	DNA binding protein	Peptidase_M24
Gasu_14200	-0.233814	0.00124499	0.0042331	hypothetical protein	-
Gasu_50480	0.112684	0.00124715	0.00423825	peroxidase	-
Gasu_09460	-2.11797	0.00124971	0.00424478	ARID/BRIGHT DNA binding domain-containing protein	-
Gasu_12540	-0.234552	0.00125051	0.0042453	hypothetical protein	-
Gasu_20420	0.184591	0.00126644	0.00429566	hypothetical protein	-
Gasu_31510	0.226978	0.00126664	0.00429566	band 7 family protein isoform 1	-
Gasu_34940	0.418391	0.00127039	0.00430616	hypothetical protein	-
Gasu_11330	0.172034	0.00127146	0.00430755	hypothetical protein	Pkinase
Gasu_59720	-0.185523	0.00128229	0.00434204	E3 ubiquitin-protein ligase MARCH6 isoform 2	-
Gasu_27050	-0.38082	0.0012845	0.00434728	nucleic acid binding protein	-
Gasu_09190	-0.194038	0.00128827	0.00435782	chromosome transmission fidelity protein 18	-
Gasu_01680	0.156732	0.00129347	0.00437316	chromodomain helicase DNA binding protein 6	FYRN
Gasu_59690	-0.0991563	0.00130872	0.00442245	hypothetical protein	-
Gasu_09640	-0.181121	0.00131998	0.00445767	hypothetical protein	-
Gasu_31520	-0.125394	0.00132049	0.00445767	KUP system potassium uptake protein	K_trans
Gasu_16150	0.146664	0.00133187	0.0044938	26S proteasome regulatory subunit N3	-
Gasu_49420	0.156727	0.00134378	0.00453167	serine/threonine protein kinase	Pkinase_Tyr
Gasu_15630	-0.376861	0.00134835	0.00454474	electron carrier	-
Gasu_34660	-0.271325	0.00135023	0.00454875	adenylate kinase	ADK
Gasu_58130	0.225068	0.00135261	0.00455445	hypothetical protein	-
Gasu_63880	0.267327	0.00135548	0.0045618	hypothetical protein	-
Gasu_04670	-0.28352	0.00136119	0.00457866	hypothetical protein	-
Gasu_05700	-0.465889	0.0013624	0.00457867	hypothetical protein	-
Gasu_58000	0.342411	0.00136257	0.00457867	hypothetical protein isoform 1	-
Gasu_22110	0.232019	0.00136368	0.00458006	alpha%2Calpha-trehalose-phosphate synthase (UDP-forming)	-
Gasu_38850	0.191487	0.00137714	0.0046229	V-type H+-transporting ATPase subunit b	ATP-synt_ab
Gasu_29950	0.226509	0.00138058	0.00463211	poly(A) binding protein	RRM_1
Gasu_23200	0.173429	0.00138249	0.00463615	hormone-sensitive lipase	Abhydrolase_3
Gasu_02640	-0.150927	0.00138477	0.00464144	hypothetical protein isoform 2	-
Gasu_02400	1.14191	0.00138869	0.00465223	hypothetical protein	-
Gasu_44000	0.168725	0.00139549	0.00467262	chloroplast envelope protein translocase family isoform 1	-
Gasu_28360	0.282344	0.00141192	0.00472526	hypothetical protein	-
Gasu_08030	-0.299649	0.00141799	0.00474108	haloacid dehalogenaselike hydrolase	-
Gasu_46480	-0.114189	0.00141809	0.00474108	60S ribosomal protein L18e	-
Gasu_10430	-0.170889	0.00143071	0.00478085	phosphatidylserine synthase 2	PSS
Gasu_25000	0.144012	0.00144567	0.0048284	phosphoribosylamine--glycine ligase	-
Gasu_60750	-0.197822	0.00144839	0.00483423	O-methyltransferase	-
Gasu_02510	-0.132023	0.00144888	0.00483423	hydrolase%2C putative	Metallophos
Gasu_22750	0.157432	0.00148006	0.00493576	eukaryotic translation initiation factor SUI1 family protein	SUI1
Gasu_52250	0.368627	0.00148426	0.00494727	dTMP kinase	-
Gasu_29780	0.212894	0.00148531	0.00494829	NADPH2:quinone reductase	ADH_zinc_N
Gasu_28160	0.161367	0.00148644	0.00494956	hypothetical protein	-
Gasu_34670	0.108319	0.00149594	0.00497866	protein disulfide-isomerase A4	-
Gasu_02610	-0.285476	0.00149989	0.00498929	hypothetical protein	-
Gasu_49840	-0.333038	0.00154791	0.00514644	hypothetical protein	-
Gasu_25630	0.23515	0.00155293	0.00516055	zinc finger (C2H2 type) family protein	-
Gasu_24270	0.244595	0.00155603	0.00516825	heat shock factor binding protein 1 isoform 2	-
Gasu_00310	0.17918	0.00158167	0.00525075	archaeal ATPase / transposase	-
Gasu_31620	0.236575	0.00159146	0.00528062	hypothetical protein isoform 1	-
Gasu_13150	0.266826	0.0015946	0.00528837	hypothetical protein	-
Gasu_13100	-0.208009	0.00160262	0.0053123	hypothetical protein	-
Gasu_14260	-0.208154	0.0016106	0.00533607	ribose-phosphate pyrophosphokinase	-
Gasu_50390	-0.208316	0.0016134	0.00534267	RNA-binding protein 8A isoform 1	RRM_1
Gasu_28310	-0.528015	0.00163638	0.00541604	6-pyruvoyl tetrahydropterin synthase	-
Gasu_23080	0.195165	0.00164148	0.0054302	FMN binding protein	-
Gasu_38950	-0.358079	0.00165007	0.0054559	QXW lectin repeat-containing protein	-
Gasu_33140	0.28892	0.00165636	0.00547395	ATP-dependent RNA helicase	DEAD
Gasu_15440	0.354535	0.00165982	0.00548264	hypothetical protein	-
[truncated: 4,607 more rows]

## Sheet: GLUvsGLY_Up
gene_name	log2FoldChange	pvalue	padj	gene_description	tf_family
Gasu_26420	1.05849	3.38727e-72	7.71246e-70	hypothetical protein	SCP
Gasu_31830	2.48536	1.52022e-43	1.4138e-41	MYB-related transcription factor	Myb_DNA-binding
Gasu_34310	1.4657	2.20081e-36	1.41087e-34	hypothetical protein	-
Gasu_54500	1.14289	1.90237e-19	4.25809e-18	protein disulfide isomerase family A	-
Gasu_53190	3.81842	1.01818e-13	1.44893e-12	hypothetical protein	-
Gasu_16340	1.12582	1.59263e-11	1.79763e-10	hypothetical protein isoform 1	-
Gasu_38680	1.37684	2.14858e-08	1.673e-07	hypothetical protein	bZIP_1
Gasu_60920	1.0538	2.17981e-08	1.69532e-07	mitochondrial carrier%2C iron import	Mito_carr
Gasu_38300	1.08363	4.76659e-08	3.52845e-07	hypothetical protein	-
Gasu_53180	2.83263	4.75873e-05	0.00022097	MFS transporter%2C SP family%2C sugar:H+ symporter	Sugar_tr
Gasu_54620	1.8376	0.000102412	0.000444885	agmatine deiminase	-
Gasu_54640	1.53118	0.000185449	0.000768207	hypothetical protein	-
Gasu_65480	1.57846	0.000884448	0.00309979	hypothetical protein	-
Gasu_02400	1.14191	0.00138869	0.00465223	hypothetical protein	-
Gasu_36810	2.6826	0.0046381	0.0136659	hypothetical protein	-
Gasu_57840	1.55636	0.00724697	0.020259	hypothetical protein	-
Gasu_64920	3.85124	0.0121101	0.0317819	hypothetical protein	-
Gasu_31700	1.01458	0.0186194	0.0462369	dipeptidyl-peptidase	-

## Sheet: GLUvsGLY_Down
gene_name	log2FoldChange	pvalue	padj	gene_description	tf_family
Gasu_42070	-4.14196	0	0	pyruvate phosphate dikinase (PPDK) / phosphoenolpyruvate synthase	-
Gasu_33650	-1.29686	5.18596e-171	1.71214e-167	phycobilisome linker polypeptide	-
Gasu_19710	-1.48293	2.01717e-154	3.32984e-151	amino acid transporter%2C AAAP family	Aa_trans
Gasu_65340	-2.68882	3.85182e-150	5.08671e-147	amino acid permease%2C APC family	-
Gasu_03350	-2.55029	7.05235e-143	7.76111e-140	MFS transporter%2C PHS family%2C inorganic phosphate transporter	Sugar_tr
Gasu_61710	-4.17671	3.26497e-137	3.0798e-134	hypothetical protein	-
Gasu_60980	-1.22427	5.26749e-129	4.34766e-126	NAD-dependent formate dehydrogenase	2-Hacid_dh_C
Gasu_07710	-1.47013	2.97801e-109	1.63865e-106	hypothetical protein	-
Gasu_27020	-1.13185	1.38392e-107	7.02927e-105	photosystem II PsbU protein	-
Gasu_29620	-1.80227	3.95644e-104	1.74162e-101	light-harvesting complex protein	-
Gasu_11400	-1.51825	8.48689e-104	3.50243e-101	glutathione-independent formaldehyde dehydrogenase	ADH_N
Gasu_42970	-1.15328	3.44685e-94	1.26442e-91	photosystem I subunit O precursor	-
Gasu_57520	-1.76492	7.77268e-93	2.56615e-90	light-harvesting complex protein	-
Gasu_49900	-2.34467	1.5733e-84	4.51675e-82	primary-amine oxidase	-
Gasu_34810	-1.13468	2.90572e-84	7.99435e-82	hypothetical protein	-
Gasu_35720	-1.1068	5.14288e-84	1.35834e-81	hypothetical protein	-
Gasu_59260	-2.09105	2.98591e-66	6.16124e-64	ARID/BRIGHT DNA binding domain-containing protein	ARID
Gasu_53700	-1.39103	4.32723e-65	8.6584e-63	carbonic anhydrase	-
Gasu_09270	-2.65528	1.70782e-60	2.96756e-58	hypothetical protein	-
Gasu_07700	-1.3387	7.44563e-58	1.2149e-55	putative acetate transporter	-
Gasu_45290	-3.96895	1.60542e-54	2.20845e-52	MFS transporter%2C SP family%2C sugar:H+ symporter	Sugar_tr
Gasu_49910	-1.36293	1.74943e-53	2.26499e-51	hypothetical protein	-
Gasu_34840	-1.3836	3.18437e-52	3.75472e-50	formamidase	FmdA_AmdA
Gasu_50960	-1.279	2.207e-50	2.46997e-48	hypothetical protein	-
Gasu_48040	-1.07663	3.69167e-47	3.86922e-45	phosphoenolpyruvate carboxykinase (ATP)	-
Gasu_15560	-1.1051	5.8743e-42	5.03741e-40	hypothetical protein	-
Gasu_22970	-2.02033	2.49955e-39	1.85444e-37	amino acid transporter%2C AAAP family	Aa_trans
Gasu_15240	-1.14486	2.81039e-38	1.95337e-36	light-harvesting complex protein	-
Gasu_05610	-2.34016	2.28423e-35	1.39655e-33	IMP dehydrogenase	CBS
Gasu_28590	-2.1165	1.03677e-34	5.90157e-33	glutathione S-transferase isoform 1	GST_N
Gasu_37550	-1.12498	2.88901e-32	1.43429e-30	light-harvesting complex protein	-
Gasu_09790	-1.06378	3.68696e-29	1.57064e-27	mitochondrial protein translocase%2C MPT family isoform 1	-
Gasu_48940	-1.18907	1.81248e-24	5.89547e-23	hypothetical protein	-
Gasu_45570	-1.78208	6.37341e-24	2.01357e-22	alcohol dehydrogenase	ADH_N
Gasu_49920	-1.05688	4.20905e-23	1.25191e-21	amino acid/auxin permease%2C AAAP family	Aa_trans
Gasu_20660	-1.27938	1.14418e-21	3.09631e-20	MFS transporter%2C PHS family%2C inorganic phosphate transporter	-
Gasu_09140	-1.01435	2.87258e-20	6.9225e-19	hypothetical protein	-
Gasu_23540	-1.3896	6.04752e-20	1.41602e-18	MFS transporter%2C PHS family%2C inorganic phosphate transporter	Sugar_tr
Gasu_36370	-1.16654	9.2378e-19	1.98043e-17	hypothetical protein	-
Gasu_14680	-1.14594	1.72604e-16	3.24703e-15	MFS transporter%2C SP family%2C sugar:H+ symporter	Sugar_tr
Gasu_07900	-1.75865	1.89236e-16	3.5498e-15	ANTH domain-containing protein	-
Gasu_11660	-1.24091	2.10455e-16	3.93663e-15	hypothetical protein	-
Gasu_46510	-2.05501	1.80062e-15	3.04079e-14	hypothetical protein	-
Gasu_54440	-3.30413	2.65205e-15	4.42208e-14	beta-Ig-H3/fasciclin	-
Gasu_24830	-1.0476	1.0479e-14	1.68352e-13	ammonium transporter%2C Amt family	Ammonium_transp
Gasu_09340	-1.2138	1.52871e-14	2.40909e-13	hypothetical protein	-
Gasu_29960	-1.16341	3.45695e-14	5.17602e-13	hypothetical protein isoform 1	-
Gasu_22840	-1.09602	4.25028e-14	6.27844e-13	hypothetical protein	-
Gasu_19290	-1.13466	1.80042e-13	2.50135e-12	hypothetical protein	-
Gasu_63750	-1.71623	1.98527e-13	2.71965e-12	hypothetical protein	-
Gasu_27150	-1.13212	2.12467e-13	2.8986e-12	zinc-finger protein / transcription factor	-
Gasu_62150	-1.56726	1.16345e-12	1.45497e-11	hypothetical protein	-
Gasu_17920	-1.04381	1.60263e-12	1.97428e-11	MFS transporter%2C PHS family%2C inorganic phosphate transporter	Sugar_tr
Gasu_37910	-1.19265	5.24063e-12	6.20142e-11	zinc finger protein CONSTANS-LIKE 2 protein	CCT
Gasu_15230	-1.90939	5.95236e-10	5.57496e-09	light-harvesting complex protein	-
Gasu_46070	-3.41481	7.46542e-10	6.93308e-09	hypothetical protein	-
Gasu_10120	-1.00663	2.64052e-09	2.2881e-08	peroxisomal biogenesis factor 11	-
Gasu_10210	-3.01229	1.8894e-08	1.47992e-07	hypothetical protein	-
Gasu_06120	-1.18348	1.60374e-07	1.11821e-06	hypothetical protein	-
Gasu_42250	-1.92413	3.46399e-07	2.28727e-06	ESCRT-I complex subunit TSG11	-
Gasu_63100	-3.71964	7.64106e-07	4.7688e-06	MFS transporter%2C SP family%2C sugar:H+ symporter	Sugar_tr
Gasu_61030	-1.19616	2.24955e-06	1.32269e-05	MFS transporter%2C SP family%2C sugar:H+ symporter	Sugar_tr
Gasu_07690	-2.70977	3.93747e-06	2.23552e-05	putative acetate transporter	-
Gasu_57190	-1.55513	6.42215e-06	3.50748e-05	putative acetate transporter	-
Gasu_58760	-1.03301	6.60206e-06	3.59385e-05	3-hydroxyanthranilate 3%2C4 dioxygenase isoform 1	-
Gasu_35290	-1.73216	1.05522e-05	5.54304e-05	actin	Actin
Gasu_50510	-3.03231	1.0653e-05	5.58712e-05	hypothetical protein	-
Gasu_33850	-1.06677	1.81601e-05	9.13958e-05	hypothetical protein	-
Gasu_04720	-1.20865	2.10192e-05	0.000105098	hypothetical protein	-
Gasu_nc0070	-1.57448	3.23221e-05	0.000154991	tRNA-Ala	-
Gasu_06210	-2.18413	9.46763e-05	0.000415105	hypothetical protein	-
Gasu_40390	-1.98739	0.000192348	0.000792804	[pt] large subunit ribosomal protein L3	-
Gasu_nc0004	-5.34865	0.00051189	0.00191937	tRNA-Ser	-
Gasu_60060	-1.072	0.000546005	0.00202771	MFS transporter%2C SP family%2C sugar:H+ symporter	Sugar_tr
Gasu_09460	-2.11797	0.00124971	0.00424478	ARID/BRIGHT DNA binding domain-containing protein	-
Gasu_47190	-2.74239	0.00170437	0.00560456	putative acetate transporter	-
Gasu_40700	-3.41961	0.00386074	0.011651	[pt] photosystem I subunit III	-
Gasu_40360	-1.5786	0.00585844	0.0168795	[pt] large subunit ribosomal protein L14	-
Gasu_65060	-2.69897	0.00650831	0.0184995	archaeal ATPase	-
Gasu_54580	-1.03151	0.00665649	0.0188558	amino acid permease%2C APC family	AA_permease
Gasu_40040	-1.35091	0.00715595	0.0200848	[pt] C-phycocyanin beta chain	-
Gasu_24410	-1.83376	0.00835175	0.0229395	MFS transporter%2C PHS family%2C inorganic phosphate transporter	Sugar_tr
Gasu_40460	-1.66749	0.00944705	0.0255546	[pt] photosystem I P700 chlorophyll A2 apoprotein	-
Gasu_16660	-1.0093	0.0121048	0.0317805	hypothetical protein	-
Gasu_40450	-1.65721	0.0125082	0.0326449	[pt] photosystem I P700 chlorophyll A apoprotein	-

## Sheet: HTvsPHOT_All
gene_name	log2FoldChange	pvalue	padj	gene_description	tf_family
Gasu_07500	3.92722	0	0	hypothetical protein	-
Gasu_19840	1.34569	0	0	elongation factor EF-1 alpha subunit	GTP_EFTU
Gasu_57960	-9.26647	0	0	glycerol dehydrogenase	-
Gasu_23120	1.65331	0	0	aldo/keto reductase	Aldo_ket_red
Gasu_27200	1.97684	0	0	glutathione S-transferase	GST_N
Gasu_30690	1.50713	0	0	peptidylprolyl isomerase	Pro_isomerase
Gasu_51440	-3.87632	0	0	putative aminopeptidase NPEPL1 isoform 1	-
Gasu_51270	-2.26807	0	0	RNA-binding protein	RRM_1
Gasu_42990	1.39852	2.7e-301	1.99e-298	60S ribosomal protein L14e	-
Gasu_24540	1.97373	3.85e-294	2.55e-291	carboxymuconolactone decarboxylase	-
Gasu_15730	-4.39086	3.75e-276	2.26e-273	amino acid transporter%2C AAAP family isoform 1	Aa_trans
Gasu_19110	1.92646	2.37e-273	1.3e-270	60S ribosomal protein L34e	-
Gasu_04730	1.98518	3.6e-267	1.83e-264	60S ribosomal protein L30e	-
Gasu_25440	1.31079	5.63e-260	2.66e-257	60S ribosomal protein L7e	-
Gasu_29510	1.60687	1.28e-250	5.66e-248	60S ribosomal protein L31e	Ribosomal_L31e
Gasu_20930	1.38829	2.59e-246	1.07e-243	40S ribosomal protein S19e	-
Gasu_05310	-1.53914	4.51e-246	1.76e-243	hypothetical protein	-
Gasu_03010	-7.25777	1.17e-243	4.28e-241	MFS transporter%2C SP family%2C sugar:H+ symporter	Sugar_tr
Gasu_36210	-8.0856	6.88e-243	2.4e-240	hypothetical protein	-
Gasu_52780	1.15976	1.23e-240	4.05e-238	molecular chaperone HtpG	HATPase_c
Gasu_20640	1.17431	2.76e-236	8.69e-234	hypothetical protein	-
Gasu_39740	1.17717	5.04e-233	1.52e-230	60S ribosomal protein L19e	-
Gasu_17750	1.389	1.02e-229	2.94e-227	mitochondrial carrier	Mito_carr
Gasu_01190	1.14802	3.31e-229	9.11e-227	protein disulfide isomerase	-
Gasu_27900	1.76256	3.48e-228	9.19e-226	hypothetical protein	-
Gasu_62010	-3.02219	1.13e-227	2.88e-225	aldehyde dehydrogenase (NAD+)	Aldedh
Gasu_12870	2.27573	5.34e-227	1.31e-224	chaperonin GroEL	-
Gasu_44980	-1.42589	1.16e-226	2.75e-224	transcription factor	RWP-RK
Gasu_20560	1.14567	1.96e-220	4.46e-218	elongation factor EF-1 gamma subunit	GST_N
Gasu_39050	1.21827	1.01e-218	2.22e-216	leucyl aminopeptidase	-
Gasu_30520	1.42564	7.52e-213	1.6e-210	hypothetical protein	-
Gasu_57270	1.3139	1.22e-211	2.52e-209	60S ribosomal protein L15e isoform 2	-
Gasu_17370	1.46485	1.97e-207	3.95e-205	translation initiation factor eIF-5A	-
Gasu_00280	1.68139	2.24e-204	4.36e-202	60S ribosomal protein L32	-
Gasu_06260	1.3769	1.94e-201	3.67e-199	hypothetical protein	-
Gasu_18680	1.74811	1.85e-200	3.4e-198	40S ribosomal protein S15A	-
Gasu_34220	1.4916	7.73e-198	1.38e-195	40S ribosomal protein S6e	-
Gasu_13580	1.52783	1.56e-197	2.72e-195	thioredoxin 1	-
Gasu_24720	1.67589	2.75e-193	4.67e-191	40S ribosomal protein S4e	Ribosomal_S4e
Gasu_15830	1.62564	1.01e-191	1.68e-189	T-complex protein 1 subunit	-
Gasu_24010	1.28814	6.25e-190	1.01e-187	60S ribosomal protein L5e	-
Gasu_25310	-5.07368	1.74e-189	2.73e-187	hypothetical protein	-
Gasu_30740	1.08957	1.77e-184	2.72e-182	GTP-binding nuclear protein Ran	Ras
Gasu_32020	0.88218	6.01e-184	9.03e-182	hypothetical protein	-
Gasu_39610	-2.05305	5.94e-183	8.72e-181	GATA transcription factor	GATA
Gasu_01410	-1.2085	6.93e-181	9.96e-179	PBS lyase HEAT-like repeat domain protein isoform 2	-
Gasu_55950	1.16997	3.01e-180	4.24e-178	60S ribosomal protein L3 isoform 2	-
Gasu_11650	1.16432	2.39e-178	3.3e-176	hypothetical protein	-
Gasu_33790	-1.39528	1.23e-176	1.66e-174	serine/threonine protein kinase	Pkinase
Gasu_62730	-2.93891	1.44e-176	1.9e-174	MFS transporter%2C SP family%2C sugar:H+ symporter	-
Gasu_15110	1.19542	8e-176	1.04e-173	dihydrolipoamide dehydrogenase	Pyr_redox_2
Gasu_50540	1.95907	5.8e-175	7.37e-173	mannan polymerase II complex MNN1 subunit	-
Gasu_55110	1.5022	4.18e-174	5.22e-172	hypothetical protein	Fringe
Gasu_46580	1.35083	2.68e-173	3.28e-171	protein disulfide isomerase	-
Gasu_44140	1.20115	7.26e-173	8.73e-171	calcium-transporting P-type ATPase	E1-E2_ATPase
Gasu_01160	-3.2481	1.11e-172	1.31e-170	serine--glyoxylate transaminase	Aminotran_5
Gasu_22130	-1.67208	5.13e-171	5.96e-169	hypothetical protein isoform 1	-
Gasu_19280	-2.33718	2.85e-170	3.25e-168	hypothetical protein	-
Gasu_57470	1.23923	4.69e-170	5.25e-168	60S ribosomal protein L6e	-
Gasu_06180	1.43736	5.02e-170	5.54e-168	40S ribosomal protein S2	-
Gasu_49340	1.26976	1.83e-169	1.98e-167	40S ribosomal protein S15e	-
Gasu_06450	1.63784	1.97e-169	2.1e-167	prohibitin	-
Gasu_18730	1.3987	4.59e-169	4.81e-167	40S ribosomal protein S3A isoform 2	-
Gasu_50690	-4.30276	1.57e-168	1.62e-166	adenylate kinase	ADK
Gasu_41790	1.95327	4.25e-168	4.32e-166	aspartyl protease isoform 2	Asp
Gasu_00030	-2.07626	3.36e-166	3.37e-164	sodium:solute symporter%2C SSS family	-
Gasu_52210	-1.22505	6.04e-165	5.96e-163	uroporphyrinogen decarboxylase	-
Gasu_57350	1.28052	1.6e-163	1.56e-161	pyruvate dehydrogenase E2 component (dihydrolipoamideacetyltransferase) isoform 1	Biotin_lipoyl
Gasu_39240	-1.21474	4.27e-163	4.09e-161	30S ribosomal protein S1	S1
Gasu_50890	1.57445	3.5e-159	3.3e-157	60S ribosomal protein L37e	-
Gasu_11980	0.967755	1.37e-158	1.27e-156	protein disulfide-isomerase	-
Gasu_16270	-1.97312	1.49e-158	1.37e-156	hypothetical protein	-
Gasu_19300	2.14693	1.95e-156	1.77e-154	glycosyltransferase-like protein LARGE	Glyco_transf_8
Gasu_41320	1.45304	3.15e-156	2.82e-154	glucose-1-phosphate adenylyltransferase	-
Gasu_57700	1.87074	4.5e-155	3.97e-153	FK506-binding protein 4/5	FKBP_C
Gasu_16370	1.09323	1.44e-154	1.25e-152	40S ribosomal protein S18	-
Gasu_25360	1.41168	2.28e-154	1.96e-152	metaxin 2-like protein	-
Gasu_11420	1.225	3.04e-153	2.57e-151	myo-inositol-1-phosphate synthase	-
Gasu_37540	1.13742	5.91e-153	4.95e-151	hypothetical protein	-
Gasu_11340	-1.76751	5.43e-151	4.49e-149	catalase	Catalase
Gasu_10220	-5.03218	9.77e-151	7.98e-149	hypothetical protein	-
Gasu_12040	-2.85758	2.63e-150	2.12e-148	hypothetical protein	CCT
Gasu_44970	2.27267	5.67e-150	4.52e-148	glutathione S-transferase	GST_N
Gasu_19660	1.43674	9.37e-150	7.38e-148	60S ribosomal protein L7Ae isoform 2	-
Gasu_55280	1.15586	2.17e-149	1.69e-147	hypothetical protein	WD40
Gasu_28520	0.971663	2.24e-149	1.72e-147	CBS domain protein	-
Gasu_17430	1.10965	4.45e-147	3.38e-145	poly(A) binding protein isoform 1	RRM_1
Gasu_51150	-4.88257	1.32e-145	9.9e-144	amino acid transporter%2C AAAP family	Aa_trans
Gasu_18810	1.50823	1.44e-145	1.07e-143	40S ribosomal protein S7e	-
Gasu_46480	1.48135	4.67e-145	3.43e-143	60S ribosomal protein L18e	-
Gasu_03580	1.7705	1.8e-144	1.31e-142	T-complex protein 1 subunit	-
Gasu_06000	1.50789	2.9e-144	2.09e-142	40S ribosomal protein S17	-
Gasu_19580	1.07277	3.73e-144	2.65e-142	elongation factor EF-1 beta subunit	-
Gasu_24930	1.06889	3.55e-141	2.5e-139	cytochrome c oxidase subunit Vb	-
Gasu_24700	1.37476	9.33e-141	6.5e-139	hypothetical protein	-
Gasu_12410	-1.42747	1.13e-140	7.76e-139	hypothetical protein	-
Gasu_21340	1.27242	1.89e-140	1.29e-138	T-complex protein 1 subunit	-
Gasu_44300	1.03485	3.21e-140	2.17e-138	calcium-binding EF hand family protein isoform 1	-
Gasu_54990	1.25496	1.86e-139	1.24e-137	hypothetical protein	-
Gasu_11820	-1.44828	3.4e-139	2.25e-137	ribose-phosphate pyrophosphokinase	-
Gasu_55130	1.18285	1.05e-138	6.86e-137	hypothetical protein	-
Gasu_58490	-2.92742	2.66e-138	1.73e-136	(S)-2-hydroxy-acid oxidase	FMN_dh
Gasu_50880	1.05431	1.11e-137	7.14e-136	elongation factor EF-2	GTP_EFTU
Gasu_07590	1.14873	1.14e-137	7.27e-136	sarcosine dimethylglycine methyltransferase	Methyltransf_11
Gasu_36320	1.4282	2.94e-137	1.85e-135	hypothetical protein	-
Gasu_45920	-1.20867	3.42e-137	2.13e-135	zinc finger (CCCH-type) family protein	zf-CCCH
Gasu_23460	0.924524	1.99e-136	1.23e-134	mitochondrial protein translocase%2C MPT family isoform 1	-
Gasu_04220	1.32569	2.41e-136	1.48e-134	nuclear transport factor%2C putative	-
Gasu_54360	-3.82766	4.37e-134	2.65e-132	hypothetical protein	-
Gasu_32380	1.20721	2.53e-133	1.52e-131	2-oxoglutarate dehydrogenase E2 component (dihydrolipoamidesuccinyltransferase)	Biotin_lipoyl
Gasu_09940	1.63402	6.9e-133	4.11e-131	tubulin family protein	-
Gasu_51500	1.88724	1.73e-132	1.02e-130	hypothetical protein	RRM_1
Gasu_38310	-4.31471	5.96e-132	3.49e-130	hypothetical protein	-
Gasu_06940	1.4391	2.87e-131	1.67e-129	60S ribosomal protein L23Ae	-
Gasu_08210	1.4695	1.49e-128	8.55e-127	adenosine kinase	PfkB
Gasu_46810	-3.34849	1.48e-127	8.46e-126	ferredoxin-nitrite reductase	-
Gasu_24420	0.932203	8.07e-126	4.56e-124	aconitate hydratase 1 isoform 1	Aconitase
Gasu_61820	-1.82352	1.8e-125	1.01e-123	glycine dehydrogenase	-
Gasu_37530	1.06572	1.81e-125	1.01e-123	hypothetical protein	-
Gasu_54210	-1.97102	6.35e-124	3.5e-122	fructose-1%2C6-bisphosphatase I	-
Gasu_18640	1.04903	5.49e-123	3e-121	calnexin	-
Gasu_32130	0.869302	2.01e-122	1.09e-120	60S ribosomal protein L9e	-
Gasu_11640	1.19949	3.92e-122	2.11e-120	hypothetical protein	-
Gasu_01490	-2.74971	1.35e-121	7.22e-120	CpcT/CpeT protein family member	-
Gasu_37970	1.2722	1.86e-120	9.84e-119	acetyl coenzyme A-transferase	-
Gasu_19380	1.24462	4.74e-120	2.49e-118	60S ribosomal protein L29e	-
Gasu_20300	1.72207	6.7e-120	3.49e-118	hypothetical protein	-
Gasu_47350	2.13598	2.23e-119	1.15e-117	acyl-[ACP]-UDP-N-acetylglucosamine O-acyltransferase isoform 1	Hexapep
Gasu_12760	1.38116	2.84e-118	1.45e-116	60S ribosomal protein L4	-
Gasu_31180	1.34767	3.55e-118	1.81e-116	T-complex protein 1 subunit	-
Gasu_51530	1.13224	4.31e-118	2.18e-116	molecular chaperone DnaK	HSP70
Gasu_60470	-1.06174	5.22e-118	2.61e-116	mercuric reductase	Pyr_redox_2
Gasu_22590	1.24589	5.31e-117	2.64e-115	hypothetical protein	-
Gasu_24570	1.70967	9.37e-117	4.63e-115	voltage-dependent anion channel%2C MPP family	-
Gasu_42720	-1.02577	2.32e-116	1.14e-114	membrane-associated zinc metalloprotease	Peptidase_M50
Gasu_54170	1.16215	2.83e-116	1.38e-114	exonuclease 1	XPG_I
Gasu_04600	0.90719	2.9e-116	1.4e-114	monodehydroascorbate reductase (NADH)	Pyr_redox_2
Gasu_16250	1.1411	4.08e-116	1.95e-114	nucleoside-diphosphate kinase	NDK
Gasu_32030	-1.65891	6.27e-116	2.98e-114	hypothetical protein	-
Gasu_57170	1.67326	8.41e-116	3.97e-114	hypothetical protein	-
Gasu_13780	1.38027	1.86e-115	8.71e-114	tubulin	Tubulin
Gasu_27280	-5.56611	4.76e-115	2.22e-113	MFS transporter%2C SP family%2C sugar:H+ symporter	Sugar_tr
Gasu_22050	1.26537	4.94e-115	2.28e-113	enoyl-CoA hydratase	ECH
Gasu_13470	1.14522	2.63e-114	1.21e-112	40S ribosomal protein S14e	-
Gasu_03050	-1.48176	3.42e-114	1.56e-112	bifunctional acetyl-CoA carboxylase/biotin carboxylase	Carboxyl_trans
Gasu_01480	-1.43138	5.26e-114	2.38e-112	mitochondrial protein translocase%2C MPT family	-
Gasu_24480	-1.36416	6.69e-114	3.01e-112	ABC transporter%2C Fe-S cluster assembly protein SufD%2C transmembrane	-
Gasu_37270	1.30841	8.84e-114	3.95e-112	eukaryotic translation initiation factor-related protein	-
Gasu_52570	1.09091	2.31e-113	1.03e-111	40S ribosomal protein S13e	-
Gasu_51830	0.976687	7.28e-113	3.21e-111	60S ribosomal protein LP1	-
Gasu_45300	1.96274	2.41e-111	1.06e-109	hypothetical protein	-
Gasu_11910	1.216	3.1e-111	1.35e-109	28S ribosomal protein S29-related (mitochondria)	-
Gasu_06570	-2.55547	2.88e-110	1.24e-108	MFS transporter%2C PHS family%2C inorganic phosphate transporter	Sugar_tr
Gasu_04140	0.877175	3.6e-110	1.55e-108	phosphoglycerate mutase	-
Gasu_08090	1.50678	5.65e-110	2.41e-108	60S ribosomal protein L13A	-
Gasu_47710	-3.05125	1.13e-109	4.8e-108	hypothetical protein	-
Gasu_42410	1.16887	1.27e-107	5.36e-106	hypothetical protein	-
Gasu_34670	1.00874	1.7e-107	7.1e-106	protein disulfide-isomerase A4	-
Gasu_22800	1.03518	6.19e-107	2.58e-105	hypothetical protein	-
Gasu_43860	1.36449	8.04e-107	3.32e-105	60S ribosomal protein L35Ae isoform 1	-
Gasu_17240	-1.40685	1.06e-106	4.34e-105	hypothetical protein	-
Gasu_34830	-5.06407	4.08e-106	1.66e-104	hypothetical protein	-
Gasu_57790	-1.85022	4.61e-106	1.87e-104	glycine dehydrogenase subunit 2	-
Gasu_35130	1.45548	4.88e-106	1.97e-104	60S ribosomal protein L13e	-
Gasu_21790	1.10796	2.03e-105	8.12e-104	hypothetical protein	-
Gasu_49770	0.748803	1.99e-104	7.94e-103	nascent polypeptide-associated complex subunit alpha	-
Gasu_24520	1.90534	9.54e-104	3.78e-102	electron transfer flavoprotein alpha subunit	-
Gasu_00520	1.04386	2.33e-103	9.16e-102	oxidoreductase family protein	GFO_IDH_MocA
Gasu_36920	1.09801	5.64e-103	2.21e-101	hypothetical protein	-
Gasu_59680	1.11558	1.97e-102	7.67e-101	cofilin /actin depolymerizing factor	Cofilin_ADF
Gasu_62940	1.32582	2.07e-102	8.01e-101	40S ribosomal protein S8e	-
Gasu_06330	-1.17816	2.02e-101	7.75e-100	tetratricopeptide repeat (TPR)-containing protein	zf-CCCH
Gasu_51090	-1.62736	2.47e-101	9.46e-100	hypothetical protein	-
Gasu_21700	1.29653	3.79e-101	1.44e-99	oligosaccharyltransferase complex subunit beta (Wbp1)	-
Gasu_13730	1.1725	1.77e-100	6.67e-99	hypothetical protein	-
Gasu_55090	1.08561	4.82e-100	1.81e-98	isocitrate dehydrogenase (NAD+)	-
Gasu_16830	1.67676	2.28e-99	8.5e-98	metal ion binding protein	-
Gasu_14300	-1.4535	4.03e-99	1.5e-97	hypothetical protein	-
Gasu_37250	1.41322	1.62e-98	5.97e-97	60S ribosomal protein L38e	-
Gasu_04360	0.740771	5.93e-97	2.18e-95	ATP-dependent RNA helicase DEAD	DEAD
Gasu_47750	1.25242	1.9e-96	6.94e-95	elongation factor EF-Tu	GTP_EFTU
Gasu_41900	1.59929	3.34e-96	1.21e-94	heat shock protein Hsp70 isoform 1	HSP70
Gasu_61180	0.964298	6.99e-95	2.53e-93	electron-transferring-flavoprotein dehydrogenase	-
Gasu_26860	-1.97668	7.29e-95	2.62e-93	hypothetical protein	-
Gasu_54160	-1.15295	1.43e-94	5.11e-93	phosphoglycolate phosphatase	-
Gasu_55410	-3.25215	1.84e-94	6.53e-93	transcription factor	CCT
Gasu_47490	0.972047	1.04e-93	3.68e-92	ubiquinol-cytochrome c reductase subunit 7	-
Gasu_39550	-1.48375	1.09e-93	3.83e-92	transcription factor	RWP-RK
Gasu_47760	1.15166	2.65e-93	9.27e-92	enoyl-[acyl-carrier protein] reductase I isoform 1	-
Gasu_59430	-2.9248	3.3e-93	1.15e-91	MFS transporter%2C SP family%2C sugar:H+ symporter	Sugar_tr
Gasu_39500	-1.60003	3.76e-93	1.3e-91	1%2C2-diacylglycerol 3-beta-galactosyltransferase	-
Gasu_26830	-1.77686	4.42e-93	1.52e-91	hypothetical protein	MED7
Gasu_12930	1.32873	5.17e-93	1.77e-91	40S ribosomal protein S8	-
Gasu_30090	1.47117	9.08e-93	3.09e-91	T-complex protein 1 subunit	-
Gasu_02320	1.3281	1.16e-92	3.95e-91	prohibitin	-
Gasu_66120	-2.82436	2.15e-92	7.25e-91	hypothetical protein	-
Gasu_00840	-1.05772	3.42e-92	1.15e-90	glyceraldehyde-3-phosphate dehydrogenase (NADP)	Aldedh
Gasu_49610	-2.00686	7.9e-92	2.64e-90	MFS transporter%2C SP family%2C sugar:H+ symporter	Sugar_tr
Gasu_22550	0.90923	9.2e-92	3.06e-90	ribonuclease Z	-
Gasu_31820	-1.23564	1.06e-91	3.49e-90	protein phosphatase 2C isoform 1	PP2C
Gasu_57980	-2.35842	1.32e-91	4.33e-90	glycerol dehydrogenase	-
Gasu_22950	-1.94037	5.9e-91	1.93e-89	hypothetical protein	-
Gasu_48020	-0.968401	1.28e-90	4.17e-89	enhancer of polycomb-like protein	-
Gasu_29200	1.26434	4.07e-90	1.32e-88	hypothetical protein	-
Gasu_01770	-1.31169	4.54e-90	1.46e-88	serine/threonine protein phosphatase	Metallophos
Gasu_17560	-1.31691	1.95e-89	6.27e-88	aarF domain-containing kinase	ABC1
Gasu_01170	-1.54463	3.31e-89	1.06e-87	amino acid transporter%2C AAAP family	Aa_trans
Gasu_19570	0.888912	5.09e-89	1.62e-87	ADP-ribosylation factor isoform 1	Arf
Gasu_00160	1.57422	2.16e-88	6.84e-87	serine/threonine protein kinase%2C aurora kinase	Pkinase
Gasu_19410	-3.97317	6.04e-87	1.9e-85	AAA-type ATPase family protein / ankyrin repeat family protein	AAA
Gasu_31400	-4.34272	9.79e-87	3.07e-85	MFS transporter%2C SP family%2C sugar:H+ symporter	Sugar_tr
Gasu_24210	-1.70366	1.04e-86	3.25e-85	MFS transporter%2C PHS family%2C inorganic phosphate transporter	Sugar_tr
Gasu_28490	0.952134	2.72e-86	8.44e-85	beta-1%2C3-N-acetylglucosaminyltransferase 5	Galactosyl_T
Gasu_05470	0.98721	9.09e-85	2.81e-83	pyridine nucleotide-disulfide oxidoreductase	Pyr_redox_2
Gasu_26740	1.29686	1.17e-84	3.59e-83	methylthioribulose-1-phosphate dehydratase	Aldolase_II
Gasu_16560	1.13802	1.61e-84	4.93e-83	60S ribosomal protein L22 isoform 2	-
Gasu_44440	1.23069	3.18e-84	9.7e-83	40S ribosomal protein S5e	-
Gasu_44560	-2.35569	3.3e-84	1e-82	glycine/serine hydroxymethyltransferase	SHMT
Gasu_59060	1.53817	6.01e-84	1.82e-82	hypothetical protein	-
Gasu_32620	-4.71274	8.25e-84	2.48e-82	aquaglyceroporin related protein%2C MIP family	-
Gasu_33770	1.48636	9.13e-84	2.73e-82	Rho guanyl-nucleotide exchange factor	DUF315
Gasu_31120	1.2522	3.06e-83	9.12e-82	60S acidic ribosomal protein P2	-
Gasu_40760	-5.08319	4.72e-83	1.4e-81	[pt] ribulose-bisphosphate carboxylase large chain	RuBisCO_large
Gasu_07490	1.0125	4.85e-83	1.43e-81	hypothetical protein	-
Gasu_15300	-1.28989	9.71e-83	2.85e-81	hypothetical protein	-
Gasu_47880	1.15498	1.13e-82	3.31e-81	molecular chaperone HtpG	-
Gasu_19070	0.992458	1.31e-82	3.81e-81	glycyl-tRNA synthetase	HGTP_anticodon
Gasu_04550	0.920206	2.29e-82	6.63e-81	monovalent cation:H+ antiporter-2%2C CPA2 family	Na_H_Exchanger
Gasu_37950	0.937149	5.43e-82	1.57e-80	1-pyrroline-5-carboxylate dehydrogenase	Aldedh
Gasu_32350	1.50954	5.88e-82	1.69e-80	hypothetical protein	-
Gasu_29530	1.23343	1.36e-81	3.89e-80	malate dehydrogenase	-
Gasu_57480	1.07001	2.35e-81	6.69e-80	NADH dehydrogenase (ubiquinone) Fe-S protein 3	-
Gasu_03180	-2.54945	2.83e-81	8.02e-80	glycerol dehydrogenase	-
Gasu_43560	0.832273	6.26e-81	1.77e-79	sorting and assembly machinery component 50	-
Gasu_57310	1.46993	2.28e-80	6.41e-79	40S ribosomal protein S12e	-
Gasu_11830	1.21948	2.76e-80	7.73e-79	ERO1-like protein beta	-
Gasu_24500	1.57824	5.85e-80	1.63e-78	mitochondrial protein translocase%2C MPT family	-
Gasu_31990	0.993171	6.4e-80	1.78e-78	tyrosyl-tRNA synthetase	-
Gasu_24790	1.05542	2.55e-79	7.05e-78	methyltransferase type 11	-
Gasu_07580	0.932247	2.82e-79	7.76e-78	sarcosine dimethylglycine methyltransferase	Methyltransf_11
Gasu_24770	0.963933	3.22e-79	8.82e-78	mitochondrial ribosomal protein S15 precursor	-
Gasu_18450	1.37828	4.84e-79	1.32e-77	translation initiation factor eIF-3 subunit 2	WD40
Gasu_07090	-1.63315	5.59e-79	1.52e-77	hypothetical protein	-
Gasu_54250	1.27354	7.03e-79	1.91e-77	NADPH2 dehydrogenase-like protein	Oxidored_FMN
Gasu_29190	1.12082	1.09e-78	2.95e-77	hydrolase	Metallophos
Gasu_10900	-1.32189	1.32e-78	3.55e-77	hypothetical protein	Zn_clus
Gasu_17990	1.28823	2.12e-78	5.67e-77	26S proteasome regulatory subunit N7	-
Gasu_52450	-1.59898	2.27e-78	6.06e-77	ring finger protein-like protein	-
Gasu_23070	0.662149	2.43e-78	6.45e-77	hypothetical protein	-
Gasu_13740	0.996956	6.09e-78	1.61e-76	thioredoxin-like protein	-
Gasu_19980	1.52139	8.75e-78	2.3e-76	cyclin-dependent kinase regulatory subunit CKS1	-
Gasu_05200	1.34268	9.13e-78	2.4e-76	hypothetical protein	-
Gasu_57950	-13.5122	1.05e-77	2.75e-76	putative acetate transporter	-
Gasu_35050	1.45615	1.46e-77	3.79e-76	dolichyl-diphosphooligosaccharide-protein glycotransferase	-
Gasu_51650	-2.57896	1.93e-77	4.99e-76	hypothetical protein	-
Gasu_50530	1.28996	2.93e-77	7.56e-76	cyclin family protein	-
Gasu_13490	1.01227	4.23e-77	1.09e-75	hypothetical protein	-
Gasu_65830	-1.25509	4.35e-77	1.11e-75	archaeal ATPase	-
Gasu_01130	2.53334	1.52e-76	3.88e-75	hypothetical protein	-
Gasu_48820	1.14149	5.03e-76	1.28e-74	soluble calcium-activated nucleotidase 1	-
Gasu_24850	-1.27653	6.49e-76	1.64e-74	short-chain dehydrogenase/reductase SDR isoform 1	-
Gasu_17030	1.07184	8.3e-76	2.09e-74	molecular chaperone DnaK	HSP70
Gasu_14170	1.20657	1.86e-75	4.69e-74	malonyl-CoA decarboxylase	-
Gasu_03260	0.970487	2.61e-75	6.53e-74	serine/threonine protein kinase	-
Gasu_40260	-3.75814	3.17e-75	7.9e-74	[pt] AAA-type ATPase	AAA
Gasu_26840	-1.70573	4.25e-75	1.06e-73	glycerate dehydrogenase/ poly(U) binding protein	2-Hacid_dh_C
Gasu_15130	1.13412	1.07e-74	2.63e-73	importin alpha	Arm
Gasu_48360	-1.24804	1.07e-74	2.63e-73	ABC transporter%2C ATP-binding protein	ABC2_membrane
Gasu_22400	-3.42763	2.9e-74	7.12e-73	hypothetical protein	-
Gasu_11070	1.50745	1.26e-73	3.08e-72	hypothetical protein	-
Gasu_54320	1.12408	1.5e-73	3.67e-72	replication factor A1	-
Gasu_37150	-3.82973	1.62e-73	3.94e-72	hypothetical protein	-
Gasu_63250	2.24487	1.89e-73	4.58e-72	histone H2B	Histone
Gasu_50490	2.24061	2.18e-73	5.27e-72	peroxidase	-
Gasu_06850	2.31	2.68e-73	6.44e-72	hypothetical protein	-
Gasu_06100	1.21922	2.69e-73	6.45e-72	superoxide dismutase%2C Fe-Mn family	-
Gasu_36930	1.00373	3.01e-73	7.19e-72	AAA-type ATPase	AAA
Gasu_58250	-1.66576	5.24e-73	1.25e-71	phycoerythrobilin:ferredoxin oxidoreductase	-
Gasu_38700	-1.78636	2.11e-72	4.99e-71	hypothetical protein	-
Gasu_44190	1.06396	2.68e-72	6.33e-71	hypothetical protein	-
Gasu_58270	-3.81714	4.57e-72	1.08e-70	hypothetical protein	-
Gasu_42760	-3.38691	7.09e-72	1.66e-70	serine rich Pumilio family RNA binding domain pr otein	PUF
Gasu_35230	-4.35961	8.28e-72	1.93e-70	amino acid transporter%2C AAAP family	-
Gasu_12400	0.791414	9.88e-72	2.3e-70	hypothetical protein	-
Gasu_23130	0.992318	1.59e-71	3.69e-70	mannosyl-oligosaccharide glucosidase	-
Gasu_41970	-1.06181	2.96e-71	6.85e-70	ABC transporter%2C ATP-binding protein	ABC2_membrane
Gasu_32100	1.27434	3.38e-71	7.78e-70	ribonucleotide reductase small subunit	-
Gasu_30370	-1.17674	8.23e-71	1.89e-69	phosphatase	NIF
Gasu_34920	1.27887	1.21e-70	2.77e-69	5-methyltetrahydropteroyltriglutamate--homocysteinemethyltransferase	-
Gasu_47430	-2.2866	6.29e-70	1.44e-68	succinate-semialdehyde dehydrogenase	Aldedh
Gasu_37110	1.04534	6.51e-70	1.48e-68	60S ribosomal protein L12e	-
Gasu_52880	1.14008	8.5e-70	1.92e-68	F-type H+-transporting ATPase subunit delta	-
Gasu_37470	0.938477	1.21e-69	2.73e-68	20S proteasome subunit beta 2	Proteasome
Gasu_21440	-1.54393	1.26e-69	2.84e-68	hypothetical protein	-
Gasu_17630	1.16929	2.3e-69	5.15e-68	actin	Actin
Gasu_11390	1.31898	2.92e-69	6.51e-68	D-3-phosphoglycerate dehydrogenase	2-Hacid_dh_C
Gasu_07460	1.18076	2.93e-69	6.51e-68	GINS complex subunit 3	-
Gasu_29040	1.29389	4.07e-69	9.03e-68	60S ribosomal protein L21e	-
Gasu_64400	1.31691	6.15e-69	1.36e-67	hypothetical protein	-
Gasu_45600	-1.27895	1.01e-68	2.23e-67	ATP-dependent Lon protease	-
Gasu_33690	-1.16244	1.08e-68	2.37e-67	GATA transcription factor	GATA
Gasu_06670	-1.15158	1.28e-68	2.8e-67	hypothetical protein	-
Gasu_26780	1.43992	1.63e-68	3.56e-67	hypothetical protein	-
Gasu_08990	1.77465	2.26e-68	4.92e-67	mitochondrial carrier (BOU / S-adenosylmethionine carrier)	Mito_carr
Gasu_29520	1.37573	4.61e-68	1e-66	malate dehydrogenase	-
Gasu_04930	0.984161	9.62e-68	2.08e-66	elongation factor EF-G	GTP_EFTU
Gasu_13120	0.853045	1.1e-67	2.37e-66	succinate dehydrogenase (ubiquinone) flavoprotein subunit isoform 1	-
Gasu_22380	1.15965	1.96e-67	4.22e-66	phenylalanyl-tRNA synthetase beta chain	-
Gasu_25860	-0.891614	2.31e-67	4.95e-66	ferredoxin--NADP+ reductase	NAD_binding_1
Gasu_31430	-2.14398	3.12e-67	6.65e-66	hypothetical protein	-
Gasu_13930	1.0897	5.66e-67	1.2e-65	methyltransferase	-
Gasu_41040	1.34019	5.77e-67	1.22e-65	fumarylacetoacetase	FAA_hydrolase
Gasu_57540	1.04104	6.4e-67	1.35e-65	ribonucleoside-diphosphate reductase subunit M2	-
Gasu_02250	1.27275	6.84e-67	1.44e-65	hypothetical protein	-
Gasu_35620	1.61798	7.34e-67	1.54e-65	proliferating cell nuclear antigen	PCNA_N
Gasu_27260	1.19847	1.76e-66	3.69e-65	SPla/RYanodine receptor (SPRY) domain-containing protein	SPRY
Gasu_17700	1.08778	2.1e-66	4.38e-65	cytochrome b5	-
Gasu_19310	1.08451	6.47e-66	1.34e-64	protein transport protein SEC61 subunit gamma	-
Gasu_47370	1.00132	6.52e-66	1.35e-64	protease IV	Peptidase_S49
Gasu_19930	0.860469	1.14e-65	2.35e-64	hypothetical protein	-
Gasu_61910	-3.47049	1.26e-65	2.6e-64	alkane 1-monooxygenase	-
Gasu_35000	-1.67218	1.95e-65	4e-64	hypothetical protein	-
Gasu_55750	0.860325	2.09e-65	4.28e-64	26S proteasome regulatory subunit N1	-
Gasu_34950	1.11981	2.26e-65	4.62e-64	hypothetical protein isoform 1	-
Gasu_29800	-0.923265	3.99e-65	8.12e-64	ABC transporter%2C ATP-binding protein	ABC2_membrane
Gasu_37410	-0.972352	7.98e-65	1.62e-63	carboxyl-terminal processing protease isoform 1	Peptidase_S41
Gasu_29660	-2.96828	7.99e-65	1.62e-63	hypothetical protein	-
Gasu_22460	1.09318	9.93e-65	2e-63	histidinol dehydrogenase	-
Gasu_41460	-1.06248	1.27e-64	2.56e-63	alpha-mannosidase	-
Gasu_18500	1.48613	1.87e-64	3.74e-63	hypothetical protein	-
Gasu_07200	1.36412	1.87e-64	3.74e-63	40S ribosomal protein S9e	S4
Gasu_33610	0.97528	2.46e-64	4.9e-63	STE24 endopeptidase	Peptidase_M48
Gasu_55420	-1.24377	2.68e-64	5.32e-63	FAD-dependent monooxygenase/oxidoreductase acting on aromatic compound isoform 2	FAD_binding_3
Gasu_31500	-6.40924	1.18e-63	2.34e-62	hypothetical protein	-
Gasu_36030	1.74538	2.04e-63	4.03e-62	hypothetical protein	-
Gasu_13540	0.774134	2.25e-63	4.43e-62	ATP citrate (pro-S)-lyase	Citrate_synt
Gasu_13520	0.933101	4.06e-63	7.97e-62	glycosyltransferase family 22 protein	-
Gasu_22170	1.58725	4.09e-63	8e-62	hypothetical protein	-
Gasu_17590	1.37358	4.92e-63	9.6e-62	hypothetical protein	SRR1
Gasu_41620	2.96978	5.13e-63	9.97e-62	hypothetical protein	-
Gasu_37790	-0.959755	1.04e-62	2.01e-61	glutamine synthetase	-
Gasu_05700	-2.53561	1.35e-62	2.62e-61	hypothetical protein	-
Gasu_00100	1.23504	2.19e-62	4.23e-61	small nuclear ribonucleoprotein D2	LSM
Gasu_07660	1.61677	2.79e-62	5.37e-61	tubulin	Tubulin
Gasu_32330	0.784513	2.97e-62	5.69e-61	mitochondrial ribosomal protein L22 precursor	-
Gasu_33500	0.859354	3.14e-62	6.01e-61	hypothetical protein	-
Gasu_58480	-1.7217	4.47e-62	8.52e-61	hypothetical protein	-
Gasu_11810	0.917663	4.67e-62	8.87e-61	Rab family%2C other	Ras
Gasu_34200	2.82586	6.6e-62	1.25e-60	NAD-dependent formate dehydrogenase	2-Hacid_dh_C
Gasu_55200	-5.44641	8.21e-62	1.55e-60	hypothetical protein	-
Gasu_24310	-2.55434	9.06e-62	1.71e-60	ATP-dependent Clp protease ATP-binding subunit ClpB	AAA
Gasu_36290	-0.785228	1.5e-61	2.81e-60	kinesin family member	Kinesin
Gasu_34290	-1.65936	1.66e-61	3.11e-60	zinc-finger protein / transcription factor isoform 1	zf-LSD1
Gasu_17020	1.24772	3.72e-61	6.95e-60	molecular chaperone DnaJ isoform 1	DnaJ_C
Gasu_33620	1.22304	4.11e-61	7.66e-60	myo-inositol 2-dehydrogenase	GFO_IDH_MocA
Gasu_22790	0.878352	4.44e-61	8.25e-60	pantothenate kinase isoform 1	Fumble
Gasu_49690	1.17502	5.58e-61	1.03e-59	60S ribosomal protein L44e	-
Gasu_33380	-1.82001	6.69e-61	1.24e-59	hypothetical protein	-
Gasu_54970	-3.1016	7.75e-61	1.43e-59	mRNA (2'-O-methyladenosine-N6-)-methyltransferase	ZZ
Gasu_01120	0.66812	9.71e-61	1.78e-59	ATP-dependent RNA helicase (mitochondrial)	Helicase_C
Gasu_07680	1.29747	1.56e-60	2.86e-59	minichromosome maintenance family (MCM)	MCM
Gasu_54600	-2.35212	1.76e-60	3.21e-59	hypothetical protein	-
Gasu_17290	0.893592	2.06e-60	3.76e-59	acyl carrier protein (mitochondrial) isoform 2	PP-binding
Gasu_36720	-1.64757	2.07e-60	3.77e-59	DnaJ domain-containing protein	DnaJ
Gasu_27420	0.717321	2.18e-60	3.96e-59	hypothetical protein	-
Gasu_27100	1.23885	2.51e-60	4.54e-59	signal peptidase I isoform 2	Peptidase_S24
Gasu_57900	-1.80848	4.9e-60	8.82e-59	two-component response regulator	CCT
Gasu_06720	-1.71003	5.36e-60	9.64e-59	acyl-CoA dehydrogenase	APH
Gasu_09580	-1.21427	9.52e-60	1.71e-58	hypothetical protein	-
Gasu_00730	0.956575	2.04e-59	3.64e-58	[acyl-carrier-protein] S-malonyltransferase	Acyl_transf_1
Gasu_42100	1.13179	2.18e-59	3.88e-58	tubulin	Tubulin
Gasu_36900	-0.784026	3.18e-59	5.66e-58	monovalent cation:H+ antiporter-2%2C CPA2 family isoform 1	Na_H_Exchanger
Gasu_47840	1.18493	4.03e-59	7.15e-58	replication factor C subunit 2/4	AAA
Gasu_11750	0.960074	4.08e-59	7.21e-58	hypothetical protein	-
Gasu_47220	-1.54769	4.59e-59	8.1e-58	hypothetical protein	-
Gasu_29500	0.882019	5.52e-59	9.7e-58	60S ribosomal protein L1Ae	-
Gasu_28020	0.87691	7.85e-59	1.38e-57	T-complex protein 1 subunit	-
Gasu_08020	-2.23778	1.11e-58	1.93e-57	NAD-dependent epimerase/dehydratase	Epimerase
Gasu_31300	-2.02043	1.11e-58	1.94e-57	hypothetical protein	-
Gasu_30460	0.984428	1.63e-58	2.84e-57	glutathione S-transferase	-
Gasu_07740	1.24976	2.83e-58	4.91e-57	hypothetical protein	-
Gasu_17440	1.00679	4.08e-58	7.06e-57	methionine--tRNA ligase-like protein	GST_C
Gasu_41190	-0.843049	4.86e-58	8.4e-57	E3 ubiquitin-protein ligase RNF5	-
Gasu_27820	0.854311	5.73e-58	9.87e-57	20S proteasome subunit alpha 3	Proteasome
Gasu_25540	1.03265	7.25e-58	1.25e-56	translation initiation factor eIF-2B delta subunit	-
Gasu_53210	-4.26262	8.99e-58	1.54e-56	MFS transporter%2C SP family%2C sugar:H+ symporter	Sugar_tr
Gasu_18470	1.64805	1.29e-57	2.21e-56	hypothetical protein	-
Gasu_14740	1.0506	1.77e-57	3.02e-56	carbonyl reductase (NADPH)	adh_short
Gasu_54680	-1.28559	1.91e-57	3.26e-56	hypothetical protein	-
Gasu_30580	1.81525	2.34e-57	3.97e-56	hypothetical protein	-
Gasu_37200	-0.960442	2.46e-57	4.16e-56	serine/threonine-protein kinase PRP4	Pkinase
Gasu_11990	1.54993	2.66e-57	4.48e-56	hypothetical protein	-
Gasu_27010	-1.61838	2.86e-57	4.82e-56	SEC-C motif domain protein	-
Gasu_34860	-1.75102	3.9e-57	6.55e-56	ABC transporter%2C ATP-binding protein	ABC2_membrane
Gasu_43380	1.31821	4.32e-57	7.23e-56	hypothetical protein	-
Gasu_49320	1.50861	5.26e-57	8.78e-56	solute carrier%2C DMT family	-
Gasu_39810	-0.745945	5.27e-57	8.78e-56	formate--tetrahydrofolate ligase	-
Gasu_31330	-1.50868	5.45e-57	9.06e-56	hypothetical protein	-
Gasu_56520	-1.83279	5.49e-57	9.09e-56	receptor kinase	-
Gasu_47980	0.78173	7.33e-57	1.21e-55	hypothetical protein	-
Gasu_13620	-2.0677	9.95e-57	1.64e-55	heat shock protein	-
Gasu_59660	2.5384	1.27e-56	2.08e-55	histone H2B	Histone
Gasu_22120	0.864336	1.33e-56	2.18e-55	succinyl-CoA synthetase beta subunit	-
Gasu_10800	0.999091	1.5e-56	2.46e-55	hypothetical protein	-
Gasu_28190	1.33008	1.91e-56	3.11e-55	H+-translocating PPase (vacuolar)	-
Gasu_26660	-2.30539	2.1e-56	3.42e-55	hypothetical protein	-
Gasu_05850	-1.79736	2.26e-56	3.67e-55	deoxyribodipyrimidine photo-lyase / cryptochrome	-
Gasu_57530	1.26925	4.45e-56	7.2e-55	hypothetical protein	-
Gasu_21750	0.829117	4.8e-56	7.77e-55	20S proteasome subunit alpha 6	Proteasome
Gasu_07080	-0.962091	6.02e-56	9.71e-55	archaeal ATPase isoform 1	-
Gasu_49520	1.48444	7.01e-56	1.13e-54	thioredoxin-like protein	-
Gasu_27800	-1.38561	7.3e-56	1.17e-54	(E)-4-hydroxy-3-methylbut-2-enyl-diphosphate synthase	-
Gasu_54670	-1.31377	1.1e-55	1.76e-54	deoxyribodipyrimidine photo-lyase isoform 2	-
Gasu_14760	0.834685	1.46e-55	2.33e-54	translation initiation factor eIF-3 subunit 3 isoform 1	-
Gasu_52800	-1.57229	2.13e-55	3.4e-54	hypothetical protein	-
Gasu_29070	0.541448	2.33e-55	3.7e-54	superoxide dismutase%2C Fe-Mn family	-
Gasu_26720	1.01133	3.67e-55	5.81e-54	40S ribosomal protein S26e	-
Gasu_08030	-1.83783	4.07e-55	6.43e-54	haloacid dehalogenaselike hydrolase	-
Gasu_04530	1.56229	6.35e-55	1e-53	hypothetical protein	-
Gasu_37720	1.06501	7.03e-55	1.11e-53	acid phosphatase	Acid_phosphat_A
Gasu_47810	-1.8074	8.59e-55	1.35e-53	circadian clock associated 1	Myb_DNA-binding
Gasu_62080	-1.22967	1.14e-54	1.79e-53	hypothetical protein isoform 1	-
Gasu_13330	-1.97988	1.86e-54	2.91e-53	MFS transporter%2C PHS family%2C inorganic phosphate transporter	Sugar_tr
Gasu_nc0075	1.29431	2.08e-54	3.24e-53	18S ribosomal RNA	-
Gasu_33260	0.968598	2.19e-54	3.41e-53	hypothetical protein	WD40
Gasu_13250	0.833706	2.51e-54	3.89e-53	F-type H+-transporting ATPase subunit gamma	-
Gasu_45220	-1.33579	2.79e-54	4.32e-53	hypothetical protein	-
Gasu_36910	-1.09496	3.6e-54	5.57e-53	peptidylprolyl isomerase	Pro_isomerase
Gasu_45410	-1.27822	3.7e-54	5.7e-53	hypothetical protein	-
Gasu_32090	0.930044	7.21e-54	1.11e-52	kinesin family member	Kinesin
Gasu_46800	-2.44837	7.57e-54	1.16e-52	ferric-chelate reductase	Ferric_reduct
Gasu_43190	0.799867	8.56e-54	1.31e-52	oligopeptidase B isoform 1	-
Gasu_57970	-13.1543	8.84e-54	1.35e-52	alcohol dehydrogenase	ADH_N
Gasu_44080	-1.57762	9.57e-54	1.46e-52	chloroplast inner membrane import protein Tic22%2C putative	-
Gasu_08470	0.945988	1.15e-53	1.75e-52	isochorismatase hydrolase	Isochorismatase
Gasu_10590	-1.00769	1.23e-53	1.86e-52	zinc finger (C3HC4-type RING finger) family protein isoform 2	-
Gasu_37480	1.50165	1.82e-53	2.76e-52	tubulin	Tubulin
Gasu_00620	1.24389	2.29e-53	3.46e-52	fumarate hydratase%2C class II isoform 1	-
Gasu_20230	-0.790514	2.98e-53	4.49e-52	RNA-binding protein	RRM_1
Gasu_51850	-3.5061	3.44e-53	5.16e-52	hypothetical protein	-
Gasu_04180	0.947238	5.62e-53	8.42e-52	3-phosphoshikimate 1-carboxyvinyltransferase	EPSP_synthase
Gasu_28640	1.05989	8.11e-53	1.21e-51	small nuclear ribonucleoprotein F isoform 2	DnaJ
Gasu_37000	-1.04303	1e-52	1.5e-51	helicase	-
Gasu_28790	1.38157	1.69e-52	2.51e-51	hypothetical protein	LIM
Gasu_17720	-1.40023	2.8e-52	4.16e-51	hypothetical protein	-
Gasu_07220	-1.31076	3.53e-52	5.23e-51	ATPase with chaperone activity	-
Gasu_41080	0.796437	5.22e-52	7.72e-51	adenylate kinase	ADK
Gasu_20880	0.645452	5.74e-52	8.47e-51	20S proteasome subunit alpha 4	Proteasome
Gasu_05720	0.903415	6.01e-52	8.86e-51	spermidine synthase	-
Gasu_44060	0.905096	7.78e-52	1.14e-50	double-stranded DNA-binding family protein	-
Gasu_01330	0.933482	8.03e-52	1.18e-50	60S ribosomal protein L27Ae	-
Gasu_44880	-1.61159	8.32e-52	1.22e-50	hydrolase	-
Gasu_31020	-1.22373	9.65e-52	1.41e-50	peroxisomal membrane MPV17/PMP22-like protein	Mpv17_PMP22
Gasu_01930	0.620145	1.05e-51	1.54e-50	leucyl-tRNA synthetase	-
Gasu_48100	0.934377	1.28e-51	1.86e-50	H/ACA ribonucleoprotein complex subunit 1	-
Gasu_55680	0.843362	1.3e-51	1.89e-50	ABC transporter%2C ATP-binding protein	ABC_tran
Gasu_48240	1.74028	1.72e-51	2.48e-50	mitochondrial carrier (BOU / S-adenosylmethionine carrier)	Mito_carr
Gasu_24710	1.30409	1.92e-51	2.77e-50	ribonucleoside-diphosphate reductase alpha chain	Ribonuc_red_lgC
Gasu_11090	1.48541	2.05e-51	2.96e-50	hypothetical protein	-
Gasu_51300	-1.26718	2.35e-51	3.38e-50	3'-5' exonuclease domain-containing protein / KH domain-containing protein	3_5_exonuc
Gasu_40880	-0.705935	3.01e-51	4.32e-50	mitochondrial protein translocase%2C MPT family	-
Gasu_56740	1.23334	3.64e-51	5.21e-50	1-alkyl-2-acetylglycerophosphocholine esterase	PAF-AH_p_II
Gasu_30170	-0.944546	4.49e-51	6.42e-50	hypothetical protein	-
Gasu_39950	-2.70242	5.66e-51	8.06e-50	hypothetical protein	-
Gasu_33310	0.761432	6.56e-51	9.33e-50	hypothetical protein	-
Gasu_46430	0.846061	7.5e-51	1.06e-49	calmodulin isoform 1	-
Gasu_31540	-1.44322	8.47e-51	1.2e-49	hypothetical protein	-
Gasu_22490	0.731569	1.01e-50	1.43e-49	hypothetical protein	-
Gasu_61070	-1.12737	1.27e-50	1.79e-49	archaeal ATPase	-
Gasu_15750	-0.916171	1.42e-50	1.99e-49	protein-L-isoaspartate(D-aspartate) O-methyltransferase	-
Gasu_30000	0.774951	1.75e-50	2.46e-49	H/ACA ribonucleoprotein complex subunit 4	-
Gasu_38470	-1.15383	2.09e-50	2.93e-49	hypothetical protein isoform 1	-
Gasu_19770	1.41885	2.88e-50	4.03e-49	acyl-CoA-binding protein	-
Gasu_08700	1.04626	4.71e-50	6.57e-49	cohesin complex subunit SA-1/2	-
Gasu_36020	1.07738	5.13e-50	7.15e-49	hypothetical protein	-
Gasu_38910	0.794753	9.08e-50	1.26e-48	fibrillarin-like pre-rRNA processing protein	-
Gasu_25220	0.89865	9.15e-50	1.27e-48	glucosyl transferase	-
Gasu_33020	0.959073	1.08e-49	1.49e-48	mitochondrial protein translocase%2C MPT family	-
Gasu_57260	1.00831	2.4e-49	3.32e-48	60S ribosomal protein L1e	-
Gasu_08060	-1.80449	2.61e-49	3.6e-48	hypothetical protein	-
Gasu_32860	0.744101	2.8e-49	3.85e-48	L-ascorbate peroxidase	-
Gasu_12470	-1.70132	3.94e-49	5.4e-48	hypothetical protein	-
Gasu_38620	0.72755	4.46e-49	6.11e-48	inorganic phosphate transporter (Pho88)	-
Gasu_30820	-1.26497	4.95e-49	6.77e-48	acid phosphatase	-
Gasu_34980	0.753742	5.47e-49	7.46e-48	aldo/keto reductase	Aldo_ket_red
Gasu_46180	1.12444	7.27e-49	9.9e-48	myb family transcription factor	Myb_DNA-binding
Gasu_22540	0.867738	1.14e-48	1.54e-47	hypothetical protein	-
Gasu_47020	-1.12523	1.21e-48	1.64e-47	zinc finger (CCCH-type) family protein	-
Gasu_21930	0.750009	1.26e-48	1.71e-47	chorismate synthase	-
Gasu_24070	0.92035	2.18e-48	2.94e-47	malate dehydrogenase (oxaloacetate-decarboxylating)	Malic_M
Gasu_04450	0.858909	2.24e-48	3.02e-47	D-lactate dehydrogenase (cytochrome)	FAD_binding_4
Gasu_52870	-1.07183	2.33e-48	3.13e-47	1%2C3-propanediol dehydrogenase	-
Gasu_08140	-0.937301	2.69e-48	3.61e-47	prenylated Rab receptor 2	-
Gasu_13160	-2.60206	6.92e-48	9.26e-47	hypothetical protein	-
Gasu_05550	1.13149	7.36e-48	9.83e-47	alpha 1%2C3-glucosidase	Glyco_hydro_31
Gasu_26970	-1.15722	8.29e-48	1.1e-46	leucine-rich repeat family protein	-
Gasu_00670	0.731545	8.29e-48	1.1e-46	NADH dehydrogenase (ubiquinone) 1 alpha subcomplex 8 isoform 1	-
Gasu_63520	0.706481	8.98e-48	1.19e-46	hypothetical protein	-
Gasu_49700	0.831968	1.27e-47	1.68e-46	50S ribosomal protein L2 (plastid)	Ribosomal_L2_C
Gasu_59690	0.845554	1.27e-47	1.68e-46	hypothetical protein	-
Gasu_30120	-1.04288	2.02e-47	2.67e-46	protein phosphatase 2 (formerly 2A)%2C regulatory subunit B'	-
Gasu_03890	-0.856827	2.1e-47	2.76e-46	archaeal ATPase	-
Gasu_30510	-2.20684	3.14e-47	4.13e-46	collagen-related protein	VWA
Gasu_31580	-2.5245	4.12e-47	5.41e-46	alanine--glyoxylate transaminase / serine--pyruvate aminotransferase	Aminotran_5
Gasu_43690	-0.791482	4.59e-47	6.02e-46	recombination protein RecA	-
Gasu_36700	-1.29275	5.84e-47	7.63e-46	ribosomal protein L11 methyltransferase	-
Gasu_44400	-1.58032	6.75e-47	8.8e-46	MFS transporter	MFS_1
Gasu_45160	1.31978	6.8e-47	8.86e-46	malonyl-CoA decarboxylase	-
Gasu_28930	-0.91481	7.44e-47	9.67e-46	serine/threonine protein phosphatase	Metallophos
Gasu_11610	-3.04968	7.8e-47	1.01e-45	light-harvesting complex protein	-
Gasu_49630	0.714933	8.05e-47	1.04e-45	40S ribosomal protein S27Ae	-
Gasu_36510	1.08714	8.8e-47	1.14e-45	40S ribosomal protein S3e	-
Gasu_39840	0.673527	9.07e-47	1.17e-45	phosphoserine aminotransferase	-
Gasu_05210	1.16481	9.95e-47	1.28e-45	ribosomal protein S1-like protein	-
Gasu_56200	1.39313	1.27e-46	1.63e-45	40S ribosomal protein S21	-
Gasu_33200	1.16404	1.31e-46	1.68e-45	DNA binding protein	Peptidase_M24
Gasu_14470	-1.68633	1.58e-46	2.03e-45	hypothetical protein	-
Gasu_28600	-0.890734	1.95e-46	2.49e-45	EF-1-alpha-related GTP-binding protein	GTP_EFTU
Gasu_42270	-1.06254	1.98e-46	2.52e-45	hypothetical protein	-
Gasu_50850	0.994976	2.18e-46	2.77e-45	nuclear transport factor 2 (NTF2) family protein / RNA recognition motif (RRM)-containing protein	RRM_1
Gasu_28420	-0.87511	2.45e-46	3.12e-45	hypothetical protein isoform 2	-
Gasu_15740	1.38245	2.47e-46	3.13e-45	H+-translocating PPase (vacuolar)	-
Gasu_19010	-1.75185	2.57e-46	3.25e-45	hypothetical protein	-
Gasu_32180	-1.65246	3.94e-46	4.98e-45	hypothetical protein	-
Gasu_02840	1.06988	4.1e-46	5.17e-45	6-phosphogluconate dehydrogenase (decarboxylating)	NAD_binding_2
Gasu_37390	-0.456374	4.18e-46	5.26e-45	glycine-rich RNA binding protein isoform 2	-
Gasu_41850	-1.00433	4.53e-46	5.68e-45	ubiquitin-conjugating enzyme E2	UQ_con
Gasu_14450	0.871139	4.59e-46	5.76e-45	pyruvate dehydrogenase E1 component subunit beta	-
Gasu_36380	1.41159	4.9e-46	6.13e-45	60S ribosomal protein L17e	-
Gasu_41680	-0.955668	5.76e-46	7.19e-45	hypothetical protein	-
Gasu_21730	0.963813	6.96e-46	8.66e-45	3-hydroxyisobutyryl-CoA hydrolase	-
Gasu_61830	-1.0439	7.09e-46	8.81e-45	mitochondrial carrier isoform 2	Mito_carr
Gasu_27950	0.991339	8.19e-46	1.02e-44	dUTP pyrophosphatase	-
Gasu_43660	-1.43795	8.65e-46	1.07e-44	hypothetical protein	-
Gasu_30350	-1.74713	1.22e-45	1.51e-44	peptidylprolyl isomerase	FKBP_C
Gasu_57430	-1.16136	1.28e-45	1.58e-44	1-deoxy-D-xylulose-5-phosphate reductoisomerase	-
Gasu_47700	-1.46087	1.33e-45	1.64e-44	hypothetical protein	-
Gasu_45420	-0.864585	1.41e-45	1.74e-44	ABC transporter%2C subfamily B%2C ATP-binding %26 transmembrane domain	ABC_tran
Gasu_28890	1.03326	1.72e-45	2.11e-44	2-oxoisovalerate dehydrogenase E1 component%2C beta subunit	-
Gasu_11630	-3.12867	2.43e-45	2.97e-44	light-harvesting complex protein	-
Gasu_44310	-1.31571	2.99e-45	3.65e-44	hypothetical protein	-
Gasu_00920	-1.59256	3.44e-45	4.19e-44	hypothetical protein	-
Gasu_31030	1.11859	3.97e-45	4.83e-44	histone chaperone ASF1	-
Gasu_06490	0.828723	4.56e-45	5.54e-44	cytochrome P45%2C family 51 (sterol 14-demethylase)	p450
Gasu_63180	-1.30808	4.91e-45	5.96e-44	aldehyde dehydrogenase (NAD+)	Aldedh
Gasu_31080	0.773529	5.54e-45	6.71e-44	hypothetical protein	-
Gasu_59320	1.38738	5.7e-45	6.89e-44	protein phosphatase 2 (formerly 2A)%2C regulatory subunit B''	-
Gasu_29050	-2.79482	5.73e-45	6.91e-44	SOUL heme-binding protein	-
Gasu_48840	1.58174	6.55e-45	7.89e-44	hypothetical protein	-
Gasu_27770	-1.2596	6.64e-45	7.99e-44	hypothetical protein	-
Gasu_05900	0.752914	6.9e-45	8.28e-44	diaminopimelate decarboxylase	-
Gasu_51040	-1.35961	9e-45	1.08e-43	hypothetical protein	-
Gasu_45500	-1.57299	1.12e-44	1.34e-43	hypothetical protein	-
Gasu_60580	-1.09658	1.28e-44	1.52e-43	ABC transporter%2C ATP-binding protein	ABC2_membrane
Gasu_45900	-2.14879	1.52e-44	1.82e-43	4-aminobutyrate transaminase	Aminotran_3
Gasu_16260	-2.3286	1.96e-44	2.33e-43	alpha-1%2C6-mannosyl-glycoprotein beta-1%2C2-N-acetylglucosaminyltransferase	-
Gasu_27430	0.69424	2.39e-44	2.84e-43	30S ribosomal protein S9 (mitochondrial)	-
Gasu_47410	0.579864	2.68e-44	3.18e-43	AAA-type ATPase	AAA
Gasu_17870	1.02975	2.91e-44	3.44e-43	60S acidic ribosomal protein P0	-
Gasu_30230	-0.791851	3.36e-44	3.96e-43	hypothetical protein	-
Gasu_45630	-1.0853	4.03e-44	4.75e-43	hypothetical protein	KH_1
Gasu_27350	-1.22929	7.01e-44	8.24e-43	protein-S-isoprenylcysteine O-methyltransferase	-
Gasu_56130	-1.18786	7.06e-44	8.29e-43	hypothetical protein	-
Gasu_44870	1.24968	8.44e-44	9.9e-43	1-acylglycerol-3-phosphate O-acyltransferase isoform 1	Acyltransferase
Gasu_40990	-0.772662	9.98e-44	1.17e-42	phage shock protein A	-
Gasu_42430	-0.896244	1.01e-43	1.18e-42	hypothetical protein	-
Gasu_21500	-2.22843	1.28e-43	1.49e-42	cell division cycle 14	DSPc
Gasu_10890	1.03167	1.53e-43	1.78e-42	endomembrane protein-like protein	-
Gasu_40800	-1.06814	2e-43	2.33e-42	L-iditol 2-dehydrogenase	ADH_N
Gasu_05980	0.894102	2.44e-43	2.83e-42	pyruvate kinase	PK
Gasu_04860	0.976265	2.72e-43	3.15e-42	NADH dehydrogenase (ubiquinone) 1 beta subcomplex 9	-
Gasu_48080	1.46321	3.21e-43	3.71e-42	hypothetical protein	-
Gasu_44420	0.892841	3.35e-43	3.86e-42	50S ribosomal protein L7/L12 (mitochondria)	-
Gasu_54790	0.686375	3.41e-43	3.92e-42	hypothetical protein	-
Gasu_29300	0.918835	3.5e-43	4.03e-42	hypothetical protein	-
Gasu_29760	1.32285	4.33e-43	4.97e-42	hypothetical protein	-
Gasu_31850	1.06409	5.91e-43	6.78e-42	hypothetical protein	-
Gasu_57760	-0.85198	9.78e-43	1.12e-41	S-formylglutathione hydrolase	-
Gasu_25100	0.821135	1.32e-42	1.51e-41	translation initiation factor	-
Gasu_04750	0.740013	1.45e-42	1.66e-41	glucokinase	Glucokinase
Gasu_65970	0.773633	1.75e-42	2e-41	calcium-transporting P-type ATPase	E1-E2_ATPase
Gasu_27370	1.11722	1.76e-42	2e-41	50S ribosomal protein L33 (mitochondrial)	-
Gasu_05290	-0.871214	1.83e-42	2.07e-41	hypothetical protein	-
Gasu_04090	0.830666	2.63e-42	2.98e-41	minichromosome maintenance family (MCM)	MCM
Gasu_61020	-4.29425	2.92e-42	3.3e-41	beta-galactosidase	-
Gasu_51580	1.37027	3.34e-42	3.76e-41	60S ribosomal protein L36e	-
Gasu_12540	-1.25366	3.8e-42	4.28e-41	hypothetical protein	-
Gasu_15880	0.977084	3.85e-42	4.33e-41	20S proteasome subunit alpha 5	Proteasome
Gasu_16080	-0.785426	4.5e-42	5.05e-41	hypothetical protein	Metallophos
Gasu_14410	0.732356	4.59e-42	5.15e-41	glycerol-3-phosphate dehydrogenase	DAO
Gasu_39880	0.991932	4.6e-42	5.15e-41	translation initiation factor IF-2	GTP_EFTU
Gasu_01210	-1.04331	4.9e-42	5.47e-41	zinc finger (C3HC4-type RING finger) family protein	-
Gasu_07420	1.20121	5.51e-42	6.15e-41	hypothetical protein	-
Gasu_21180	-1.78347	5.63e-42	6.27e-41	hypothetical protein	-
Gasu_38180	1.2208	6.28e-42	6.98e-41	aspartate aminotransferase	Aminotran_1_2
Gasu_19820	0.750144	8.18e-42	9.07e-41	mitochondrial ribosomal protein L46	-
Gasu_63240	1.24012	1.09e-41	1.21e-40	histone H2A	Histone
Gasu_59760	1.66389	1.24e-41	1.37e-40	origin recognition complex subunit 2	-
Gasu_46410	0.755137	1.25e-41	1.38e-40	cyclin-dependent serine/threonine protein kinase	Pkinase
Gasu_47270	1.05705	1.33e-41	1.47e-40	mitochondrial protein translocase%2C MPT family	-
Gasu_02880	0.515495	1.48e-41	1.63e-40	minichromosome maintenance family (MCM)	MCM
Gasu_38040	1.33179	1.56e-41	1.71e-40	alcohol dehydrogenase (zinc-containing)	ADH_N
Gasu_10270	1.00649	1.59e-41	1.75e-40	hypothetical protein	-
Gasu_54710	-1.07063	1.86e-41	2.04e-40	alcohol dehydrogenase (zinc-containing)	ADH_zinc_N
Gasu_52340	1.00556	1.93e-41	2.11e-40	NmrA-like family domain-containing protein 1	NmrA
Gasu_19720	-1.29535	2.02e-41	2.2e-40	hypothetical protein	-
Gasu_22160	0.94469	2.06e-41	2.24e-40	myo-inositol 2-dehydrogenase	GFO_IDH_MocA
Gasu_22710	1.58546	2.3e-41	2.5e-40	hypothetical protein	-
Gasu_04200	0.716071	2.69e-41	2.92e-40	F-type H+-transporting ATPase subunit alpha	ATP-synt_ab
Gasu_16470	-0.944297	3.41e-41	3.69e-40	GTP-binding protein HflX	-
Gasu_33760	1.63996	4.35e-41	4.71e-40	hypothetical protein	-
Gasu_10910	0.762506	4.44e-41	4.79e-40	hypothetical protein	-
Gasu_12970	-0.737213	4.56e-41	4.92e-40	MFS transporter	-
Gasu_21290	-1.16379	4.75e-41	5.11e-40	archaeal ATPase	-
Gasu_59780	-0.653198	5.36e-41	5.77e-40	archaeal ATPase	-
Gasu_64180	-1.45142	5.78e-41	6.2e-40	ABC1 transporter	-
Gasu_18300	-1.06053	6.65e-41	7.12e-40	choline/ethanolamine kinase isoform 2	Choline_kinase
Gasu_06310	0.726584	1.04e-40	1.11e-39	threonyl-tRNA synthetase	tRNA-synt_2b
Gasu_03630	-0.930921	1.15e-40	1.23e-39	transcription initiation factor TFIID subunit D1 isoform 1	Bromodomain
Gasu_15210	0.752463	1.52e-40	1.62e-39	F-type H+-transporting ATPase subunit d	-
Gasu_23800	1.2281	2.47e-40	2.63e-39	diamine N-acetyltransferase	Acetyltransf_1
Gasu_15320	1.06826	2.62e-40	2.79e-39	hypothetical protein	-
Gasu_55390	-0.778186	2.76e-40	2.93e-39	cysteine desulfuration protein SufE (plastid)	-
Gasu_13240	0.701504	2.97e-40	3.14e-39	molecular chaperone DnaJ	DnaJ_C
Gasu_24590	-1.99695	3.12e-40	3.31e-39	carbonyl reductase (NADPH)	adh_short
Gasu_21920	0.941874	3.37e-40	3.56e-39	cytidylate kinase	ADK
Gasu_35440	-2.15735	3.48e-40	3.67e-39	MFS transporter%2C SP family%2C sugar:H+ symporter	Sugar_tr
Gasu_01940	1.30246	3.98e-40	4.19e-39	hypothetical protein isoform 1	-
Gasu_23110	-2.06178	4.22e-40	4.43e-39	hypothetical protein	-
Gasu_39820	-1.54792	4.37e-40	4.58e-39	3-beta hydroxysteroid dehydrogenase/isomerase	-
Gasu_13630	-1.86389	4.89e-40	5.12e-39	heme oxygenase	-
Gasu_06250	0.721033	4.99e-40	5.22e-39	hypothetical protein	-
Gasu_25700	-1.16273	5.33e-40	5.57e-39	hypothetical protein	-
Gasu_42010	0.839633	5.84e-40	6.09e-39	hypothetical protein	Evr1_Alr
Gasu_15770	0.546471	6.96e-40	7.25e-39	6-phosphogluconate dehydrogenase	NAD_binding_2
Gasu_15430	1.29917	7.65e-40	7.95e-39	mitotic spindle assembly checkpoint protein MAD2 isoform 2	HORMA
Gasu_30500	-0.558267	1.14e-39	1.18e-38	cell division inhibitor	Epimerase
Gasu_36540	-1.18483	1.14e-39	1.18e-38	histone H2B	Histone
Gasu_23300	0.768023	1.4e-39	1.45e-38	AAA-type ATPase	AAA
Gasu_15630	-1.98775	1.82e-39	1.88e-38	electron carrier	-
Gasu_18820	-0.996106	1.96e-39	2.02e-38	zinc finger protein isoform 2	zf-CCCH
Gasu_14160	0.87456	2.31e-39	2.38e-38	phenylalanyl-tRNA synthetase alpha chain	tRNA-synt_2d
Gasu_32260	0.883883	2.47e-39	2.54e-38	alpha-amylase	-
Gasu_64950	-0.715575	2.67e-39	2.74e-38	archaeal ATPase	-
Gasu_13800	1.61387	2.7e-39	2.77e-38	tubulin isoform 1	Tubulin
Gasu_56920	-2.75726	3.29e-39	3.37e-38	ferredoxin component (biphenyl dioxygenase%2C Rieske iron-sulfur component related protein)	-
Gasu_38460	-1.27985	3.65e-39	3.73e-38	D-lactate dehydrogenase (cytochrome)	FAD_binding_4
Gasu_03540	1.02803	3.66e-39	3.74e-38	hypothetical protein	-
Gasu_15850	0.969398	4.4e-39	4.49e-38	dynein light chain LC8-type	-
Gasu_44540	-1.42192	4.46e-39	4.54e-38	hypothetical protein	-
Gasu_27870	0.878943	4.73e-39	4.81e-38	mannose-1-phosphate guanylyltransferase	Hexapep
Gasu_40000	-3.58014	5.36e-39	5.44e-38	[pt] light-independent protochlorophyllide reductase iron-sulfur ATP-binding protein	-
Gasu_10580	-0.830498	5.52e-39	5.59e-38	transcription factor jumonji (jmjC) domain-containing protein	-
Gasu_28560	0.826278	5.78e-39	5.84e-38	UDP-N-acetylglucosamine--dolichyl-phosphateN-acetylglucosaminephosphotransferase	Glycos_transf_4
Gasu_56910	-0.835536	6e-39	6.06e-38	hypothetical protein	-
Gasu_30400	0.867509	7.77e-39	7.83e-38	translation initiation factor eIF-6	-
Gasu_51490	1.29344	8.61e-39	8.67e-38	inositolphosphorylceramide synthase-like protein	-
Gasu_37940	0.509479	8.96e-39	9e-38	AAA-type ATPase	AAA
Gasu_33300	0.792303	1.15e-38	1.15e-37	hypothetical protein	-
Gasu_05220	1.12861	1.18e-38	1.18e-37	prefoldin alpha subunit	-
Gasu_25420	0.824465	1.3e-38	1.3e-37	hypothetical protein	tRNA_anti
Gasu_28330	2.11937	1.35e-38	1.35e-37	hypothetical protein	-
Gasu_57730	-2.72458	1.58e-38	1.58e-37	hypothetical protein	-
Gasu_07370	0.907286	1.61e-38	1.6e-37	hypothetical protein	-
Gasu_49370	-1.95103	1.62e-38	1.61e-37	hypothetical protein	-
Gasu_42220	-2.18136	2.04e-38	2.03e-37	hypothetical protein	-
Gasu_37330	-1.37984	3.57e-38	3.54e-37	9-cis-epoxycarotenoid dioxygenase%2C neoxanthin cleavage enzyme-like protein	RPE65
Gasu_20050	-0.906516	3.87e-38	3.84e-37	hypothetical protein isoform 2	-
Gasu_38660	0.753264	4.12e-38	4.08e-37	hypothetical protein	-
Gasu_23250	0.601297	4.89e-38	4.83e-37	glycine cleavage system H protein	-
Gasu_04060	0.637908	5.17e-38	5.1e-37	hypothetical protein	AMP-binding
Gasu_18690	0.767518	6.02e-38	5.92e-37	cyclin A	Cyclin_C
Gasu_41230	0.645182	6.15e-38	6.05e-37	molecular chaperone GrpE	-
Gasu_41810	1.37769	7.1e-38	6.97e-37	hypothetical protein isoform 1	-
Gasu_49950	-1.20197	7.45e-38	7.3e-37	hypothetical protein	-
Gasu_41920	0.576472	1.11e-37	1.09e-36	hypothetical protein	-
Gasu_41500	-1.19869	1.13e-37	1.1e-36	ABC transporter%2C ATP-binding protein	ABC2_membrane
Gasu_65630	-1.49445	1.18e-37	1.16e-36	urate oxidase	-
Gasu_11880	1.64277	1.41e-37	1.37e-36	hypothetical protein	-
Gasu_41740	-0.971866	1.64e-37	1.59e-36	hypothetical protein	-
Gasu_22270	0.528099	1.74e-37	1.69e-36	translation initiation factor eIF-3 subunit 8	-
Gasu_21520	0.643509	1.75e-37	1.7e-36	glycine/serine hydroxymethyltransferase	SHMT
Gasu_49250	1.01432	1.96e-37	1.89e-36	X-Pro aminopeptidase	Peptidase_M24
Gasu_03920	-1.32545	2.63e-37	2.54e-36	hypothetical protein	-
Gasu_58530	1.0766	2.66e-37	2.57e-36	hypothetical protein	-
Gasu_13660	1.08521	2.73e-37	2.63e-36	hypothetical protein	PHD
Gasu_26820	0.812732	2.9e-37	2.79e-36	U3 small nucleolar RNA-associated protein 7	WD40
Gasu_16670	1.51801	3.37e-37	3.24e-36	hypothetical protein	-
Gasu_29290	-1.10196	4.51e-37	4.32e-36	hypothetical protein	-
Gasu_43360	1.43458	4.72e-37	4.53e-36	serine/threonine protein kinase	Pkinase
Gasu_03640	-0.926881	4.86e-37	4.65e-36	MYB-related protein	SSXT
Gasu_15720	-1.56202	5.12e-37	4.89e-36	hypothetical protein	-
Gasu_32210	0.814623	5.32e-37	5.08e-36	translocon-associated protein alpha subunit	-
Gasu_54590	-2.05309	5.44e-37	5.19e-36	hypothetical protein	-
Gasu_41450	-2.7131	6.44e-37	6.13e-36	MFS transporter%2C SP family%2C sugar:H+ symporter	Sugar_tr
Gasu_04590	1.01109	6.46e-37	6.14e-36	hypothetical protein	-
Gasu_16170	-1.20486	7e-37	6.64e-36	hypothetical protein isoform 2	-
Gasu_18460	0.821102	8.01e-37	7.59e-36	hypothetical protein	-
Gasu_61420	1.85544	1.09e-36	1.03e-35	60S ribosomal protein L18Ae	-
Gasu_21190	-1.01223	1.11e-36	1.05e-35	hypothetical protein	-
Gasu_28990	0.648241	1.26e-36	1.19e-35	seryl-tRNA synthetase	tRNA-synt_2b
Gasu_56860	-1.1092	1.28e-36	1.2e-35	PsbB mRNA maturation factor Mbb1	-
Gasu_34490	1.31747	1.31e-36	1.23e-35	60S ribosomal protein L8e	Ribosomal_L2_C
Gasu_28130	0.509508	1.33e-36	1.25e-35	splicing factor%2C arginine/serine-rich 2	RRM_1
Gasu_08600	0.759141	1.55e-36	1.46e-35	nascent polypeptide-associated complex subunit beta	-
Gasu_48060	-0.635626	1.68e-36	1.57e-35	H3/H4 histone acetyltransferase	-
Gasu_12090	-1.10711	1.75e-36	1.64e-35	carbonic anhydrase isoform 1	-
Gasu_24530	1.69519	1.88e-36	1.75e-35	G2/mitotic-specific cyclin 1/2	Cyclin_C
Gasu_06400	-1.43439	2.2e-36	2.05e-35	glycogenin glucosyltransferase-like protein	Glyco_transf_8
Gasu_29700	-0.672763	2.55e-36	2.37e-35	archaeal ATPase	-
Gasu_18490	-0.978117	2.85e-36	2.65e-35	7%2C8-dihydro-8-oxoguanine triphosphatase	NUDIX
Gasu_47200	1.11022	3.07e-36	2.85e-35	T-complex protein 1 subunit isoform 1	-
Gasu_08370	-0.759025	3.32e-36	3.08e-35	NAD+ kinase	NAD_kinase
Gasu_06950	0.852963	3.46e-36	3.2e-35	30S ribosomal protein S5 (mitochondria)	-
Gasu_59460	0.869135	4.16e-36	3.85e-35	hypothetical protein	-
Gasu_43610	0.427533	6.46e-36	5.97e-35	protein transporter	-
Gasu_44380	-1.2037	9.61e-36	8.86e-35	glyoxalase I family protein	Glyoxalase
Gasu_20490	0.695426	1.18e-35	1.09e-34	mitochondrial magnesium transporter Mrs2p-like protein	-
Gasu_09870	0.969033	1.19e-35	1.09e-34	endo/excinuclease amino terminal domain-containing protein	GIY-YIG
Gasu_33590	0.626352	1.26e-35	1.16e-34	6-phosphofructokinase	PFK
Gasu_51160	-1.67887	1.43e-35	1.31e-34	hypothetical protein	-
Gasu_59710	0.841238	1.44e-35	1.32e-34	COPII-coated vesicle protein SurF4/Erv29%2C putative	SURF4
Gasu_60200	0.83242	1.5e-35	1.37e-34	ExsB (transcription regulator related protein) isoform 1	-
Gasu_60010	-2.17667	1.59e-35	1.45e-34	glycerol kinase	FGGY_N
Gasu_43600	0.923625	1.84e-35	1.68e-34	hypothetical protein	-
Gasu_45950	0.592696	1.92e-35	1.75e-34	osmotic stress-responsive proline dehydrogenase%2C putative	-
Gasu_01500	-1.08315	2.65e-35	2.41e-34	ESCRT-II complex subunit VPS36	-
Gasu_54020	-5.39637	2.74e-35	2.49e-34	amino acid/auxin permease%2C AAAP family	Aa_trans
Gasu_45460	0.769022	2.8e-35	2.54e-34	tryptophanyl-tRNA synthetase	-
Gasu_27930	0.816441	3.35e-35	3.04e-34	aldehyde dehydrogenase	Aldedh
Gasu_32720	0.893371	3.81e-35	3.44e-34	hypothetical protein	-
Gasu_39540	0.817224	3.81e-35	3.44e-34	50S ribosomal protein L11 precursor (mitochondrial)	-
Gasu_53690	-1.34811	4.1e-35	3.7e-34	hypothetical protein	-
Gasu_60450	0.878845	4.1e-35	3.7e-34	6S ribosome subunit biogenesis protein NIP7	-
Gasu_51810	-1.66514	5.04e-35	4.54e-34	fructose-bisphosphate aldolase%2C class I	-
Gasu_55690	0.843673	6.09e-35	5.47e-34	beta-keto reductase	adh_short
Gasu_24090	0.820595	7.76e-35	6.96e-34	hypothetical protein	-
Gasu_02170	0.893143	8.49e-35	7.6e-34	salt tolerance protein 5-like protein	-
Gasu_61000	0.850649	8.54e-35	7.64e-34	hypothetical protein isoform 1	-
Gasu_40920	0.717764	9.71e-35	8.67e-34	chromatin assembly factor 1 subunit B	-
Gasu_46950	-0.715525	1.02e-34	9.1e-34	MFS transporter%2C DHA1 family%2C tetracycline:hydrogen antiporter	MFS_1
Gasu_42330	0.781481	1.23e-34	1.09e-33	2-oxoisovalerate dehydrogenase E1 component%2C alpha subunit	-
Gasu_16650	-2.70366	1.38e-34	1.23e-33	hypothetical protein	-
Gasu_29110	1.64926	1.47e-34	1.31e-33	hypothetical protein	-
Gasu_36460	1.12315	2.12e-34	1.88e-33	glutamate dehydrogenase (NAD(P)+) isoform 1	-
Gasu_32800	1.12664	2.17e-34	1.92e-33	omega-6 fatty acid desaturase (delta-12 desaturase)	-
Gasu_38950	-1.61778	2.32e-34	2.05e-33	QXW lectin repeat-containing protein	-
Gasu_12820	-0.625258	2.4e-34	2.12e-33	F-box and leucine-rich repeat protein GRR1	-
Gasu_33330	-0.761854	2.63e-34	2.33e-33	hypothetical protein	-
Gasu_55730	0.840724	3.12e-34	2.75e-33	oligosaccharyltransferase complex subunit alpha (ribophorin I)	-
Gasu_36070	2.46967	3.41e-34	3e-33	chaperonin GroES	-
Gasu_63230	-0.727667	3.67e-34	3.23e-33	myb family transcription factor	Myb_DNA-binding
Gasu_49540	0.957969	4.68e-34	4.11e-33	hypothetical protein	Arm
Gasu_07020	-1.00227	4.81e-34	4.22e-33	antioxidant/ oxidoreductase isoform 2	-
Gasu_60360	0.894155	4.82e-34	4.22e-33	U2 small nuclear ribonucleoprotein A'	-
Gasu_65160	-0.952758	5.14e-34	4.49e-33	hypothetical protein	-
Gasu_38860	-1.81037	5.39e-34	4.71e-33	hypothetical protein	DnaJ
Gasu_30340	1.0942	5.62e-34	4.9e-33	DNA primase small subunit	-
Gasu_34120	-0.69777	6.89e-34	6e-33	5'-3' exoribonuclease	-
Gasu_26920	1.00632	7.29e-34	6.34e-33	hypothetical protein	-
Gasu_57450	0.642971	7.96e-34	6.92e-33	ADP-ribosylation factor	Arf
Gasu_05630	1.05557	8.05e-34	6.99e-33	transcription initiation factor TFIID subunit D11 isoform 2	-
Gasu_47440	-0.691216	1.06e-33	9.19e-33	hypothetical protein	-
Gasu_00200	-0.942833	1.07e-33	9.3e-33	peptide deformylase	Pep_deformylase
Gasu_09550	-1.60943	1.14e-33	9.81e-33	serine/threonine protein kinase	Pkinase
Gasu_28760	-2.00608	1.23e-33	1.06e-32	RNA polymerase primary sigma factor	Sigma70_r2
Gasu_53050	1.47707	1.47e-33	1.27e-32	sugar-phosphate:phosphate translocator%2C DMT family	-
Gasu_31460	-2.52433	1.49e-33	1.29e-32	selenium-binding protein	-
Gasu_00890	-1.12241	1.52e-33	1.3e-32	O-acyl transferase%2C membrane bound	MBOAT
Gasu_07140	-0.645863	1.7e-33	1.46e-32	hypothetical protein	bZIP_2
Gasu_11700	0.793958	2.09e-33	1.79e-32	hypothetical protein	-
Gasu_12450	-0.924395	2.26e-33	1.94e-32	myb domain-containing protein isoform 1	Myb_DNA-binding
Gasu_52300	-1.6724	2.49e-33	2.13e-32	amino acid transporter%2C AAAP family	Aa_trans
Gasu_47340	0.742444	2.7e-33	2.3e-32	hypothetical protein	-
Gasu_09830	-1.52045	3.01e-33	2.57e-32	peroxisomal biogenesis factor 11	-
Gasu_26620	-1.9575	3.01e-33	2.57e-32	hypothetical protein	-
Gasu_02100	-0.925736	3.05e-33	2.59e-32	long-chain acyl-CoA synthetase	AMP-binding
Gasu_48890	-0.992284	3.2e-33	2.72e-32	hypothetical protein	-
Gasu_34680	0.760677	3.23e-33	2.74e-32	mRNA (2'-O-methyladenosine-N6-)-methyltransferase	-
Gasu_30180	-2.1119	3.26e-33	2.76e-32	NAD dependent epimerase/dehydratase family protein	Epimerase
Gasu_37830	-1.31879	3.27e-33	2.77e-32	ribosomal large subunit pseudouridine synthase D	-
Gasu_48980	0.750336	3.65e-33	3.09e-32	condensin complex subunit 1	-
Gasu_61570	1.2608	3.67e-33	3.1e-32	histone H3	Histone
Gasu_22060	1.2189	3.73e-33	3.15e-32	zinc finger protein ZIC 1/3	FHA
Gasu_19080	-0.887762	4.22e-33	3.55e-32	peptidyl-prolyl cis-trans isomerase	FKBP_C
Gasu_02640	0.8247	5.71e-33	4.81e-32	hypothetical protein isoform 2	-
Gasu_04630	0.812808	6.85e-33	5.76e-32	hypothetical protein isoform 1	-
Gasu_45760	-2.27334	8.01e-33	6.72e-32	hypothetical protein	-
Gasu_21900	-0.695088	8.18e-33	6.86e-32	hypothetical protein	-
Gasu_45120	1.06141	9.44e-33	7.9e-32	hypothetical protein	-
Gasu_00140	1.12111	9.54e-33	7.97e-32	rRibonuclease HII	-
Gasu_56100	-0.888777	1.01e-32	8.4e-32	hypothetical protein	-
Gasu_18970	-0.947978	1.07e-32	8.91e-32	hypothetical protein	-
Gasu_17960	0.725228	1.12e-32	9.33e-32	hypothetical protein isoform 2	-
Gasu_13960	-2.44112	1.17e-32	9.7e-32	plastid-lipid associated protein PAP%2C putative	-
Gasu_12700	-0.497006	1.45e-32	1.2e-31	ABC-2 type transport system%2C ATP-binding protein	ABC_tran
Gasu_12660	0.967292	1.58e-32	1.31e-31	hypothetical protein	-
Gasu_60740	0.519465	1.8e-32	1.49e-31	NADH dehydrogenase (ubiquinone) flavoprotein 1	-
Gasu_21000	0.867189	2.01e-32	1.67e-31	ATP-dependent Lon protease	AAA
Gasu_41870	-1.13978	2.05e-32	1.7e-31	NADH dehydrogenase isoform 1	Pyr_redox_2
Gasu_13710	0.520614	2.1e-32	1.74e-31	nucleolar protein pescadillo	-
Gasu_06660	-2.0632	2.11e-32	1.74e-31	myb domain-containing protein	Myb_DNA-binding
Gasu_26200	-1.78088	2.24e-32	1.84e-31	ApaG domain protein	-
Gasu_21590	0.696639	2.29e-32	1.89e-31	lupus La protein	RRM_1
Gasu_57150	0.770219	2.38e-32	1.95e-31	NADH dehydrogenase	-
Gasu_17400	0.922977	2.52e-32	2.07e-31	O-methyltransferase	-
Gasu_29670	-3.68265	2.64e-32	2.17e-31	RWP-RK domain-containing protein	RWP-RK
Gasu_44550	0.569169	2.85e-32	2.33e-31	alpha-xylosidase	Glyco_hydro_31
Gasu_56880	1.3755	2.93e-32	2.39e-31	hypothetical protein isoform 2	-
Gasu_04620	0.685603	3.19e-32	2.6e-31	chromosome transmission fidelity protein 4	-
Gasu_54080	0.696554	3.26e-32	2.66e-31	hypothetical protein	-
Gasu_01580	0.834001	4.07e-32	3.32e-31	heat shock protein binding protein	DnaJ
Gasu_32670	0.794635	4.13e-32	3.36e-31	small nuclear ribonucleoprotein D3	LSM
Gasu_15120	-1.77574	4.63e-32	3.76e-31	hypothetical protein	-
Gasu_60140	1.13115	4.65e-32	3.77e-31	electron carrier/ protein disulfide oxidoreductase	GST_C
Gasu_24350	-0.735947	4.96e-32	4.02e-31	tRNA-intron endonuclease	-
Gasu_30160	-0.776651	5.22e-32	4.23e-31	longevity assurance protein LAG1	LAG1
Gasu_53810	-1.76143	5.33e-32	4.31e-31	transcription repressor	-
Gasu_30210	1.11866	5.36e-32	4.33e-31	farnesyl pyrophosphate synthase	-
Gasu_59210	1.30788	6.33e-32	5.11e-31	T-complex protein 1 subunit	-
Gasu_30610	0.613615	6.89e-32	5.55e-31	alpha-1%2C4-N-acetylglucosaminyltransferase EXTL3	-
Gasu_30450	1.51938	8.34e-32	6.71e-31	spermine oxidase	Amino_oxidase
Gasu_29750	1.12228	9e-32	7.23e-31	citrate synthase (mitochondrial)	Citrate_synt
Gasu_17950	0.775598	9.93e-32	7.97e-31	5'-AMP-activated protein kinase%2C regulatory gamma subunit	CBS
Gasu_26770	1.12732	1.02e-31	8.14e-31	hypothetical protein	-
Gasu_08800	-4.62817	1.03e-31	8.28e-31	hypothetical protein	-
Gasu_54810	0.563644	1.08e-31	8.66e-31	GDP-D-mannose-3'%2C5'-epimerase	Epimerase
Gasu_42260	1.22443	1.39e-31	1.11e-30	3R-hydroxymyristoyl ACP dehydrase isoform 1	-
Gasu_30880	1.04974	1.47e-31	1.17e-30	hypothetical protein	-
Gasu_30300	0.681394	1.92e-31	1.53e-30	20S proteasome subunit beta 7	Proteasome
Gasu_49740	-0.827104	2.05e-31	1.63e-30	hypothetical protein	-
Gasu_04290	-0.602418	2.19e-31	1.74e-30	gamma-glutamyltranspeptidase isoform 2	-
Gasu_09990	-1.53693	2.44e-31	1.94e-30	hypothetical protein	-
Gasu_22570	0.642209	5.54e-31	4.39e-30	aminoacylase	Peptidase_M20
Gasu_42540	-0.872813	5.69e-31	4.51e-30	trifunctional protein carbamoyl-phosphate synthase (glutamine-dependent) / aspartate carbamoyltransferase / dihydroorotase (CAD protein)	CPSase_L_D2
Gasu_60310	0.864722	5.83e-31	4.62e-30	hypothetical protein	-
Gasu_52020	1.17013	7.27e-31	5.75e-30	40S ribosomal protein S16e	-
Gasu_00660	0.772134	7.78e-31	6.14e-30	RuvB-like protein	-
Gasu_24000	-1.87943	8.48e-31	6.68e-30	hypothetical protein	-
Gasu_48710	1.14343	8.97e-31	7.07e-30	hypothetical protein	-
Gasu_06420	0.726092	9.14e-31	7.19e-30	adenylate kinase	ADK
Gasu_10750	0.709737	1.17e-30	9.15e-30	small ubiquitin-related modifier	-
Gasu_41020	-0.61475	1.82e-30	1.43e-29	cyanate lyase	Cyanate_lyase
Gasu_25180	-1.75269	2.17e-30	1.7e-29	methylmalonyl-CoA epimerase	-
Gasu_13060	-0.827503	2.2e-30	1.72e-29	heat shock transcription	HSF_DNA-bind
Gasu_44640	1.03625	2.22e-30	1.74e-29	cytoplasmic linker associated protein	-
Gasu_31720	-1.02684	2.73e-30	2.13e-29	vacuolar iron transporter 1 isoform 1	DUF125
Gasu_06630	0.938347	2.75e-30	2.14e-29	actin	Actin
Gasu_42440	-1.09389	2.84e-30	2.22e-29	alcohol dehydrogenase (zinc-containing)	ADH_zinc_N
Gasu_18530	0.944314	2.91e-30	2.26e-29	Hit-like protein involved in cell-cycle regulation	HIT
Gasu_14870	0.858448	3.06e-30	2.37e-29	methylene-fatty-acyl-phospholipid synthase	-
Gasu_17810	0.662172	3.35e-30	2.6e-29	hypothetical protein isoform 1	-
Gasu_30960	-1.59459	3.48e-30	2.7e-29	hypothetical protein	-
Gasu_10810	-0.989526	3.82e-30	2.96e-29	hypothetical protein	-
Gasu_26790	0.640236	3.87e-30	2.99e-29	AAA-type ATPase	AAA
Gasu_24690	-0.718739	3.96e-30	3.06e-29	archaeal ATPase	-
Gasu_20660	-4.55336	4.02e-30	3.1e-29	MFS transporter%2C PHS family%2C inorganic phosphate transporter	-
Gasu_17210	0.608407	4.02e-30	3.1e-29	ATP phosphoribosyltransferase	-
Gasu_46160	-2.34974	4.29e-30	3.3e-29	rhodanese-related sulfurtransferase	Rhodanese
Gasu_16660	-3.7444	4.37e-30	3.36e-29	hypothetical protein	-
Gasu_65210	2.73368	4.43e-30	3.41e-29	MFS transporter%2C SP family%2C sugar:H+ symporter	Sugar_tr
Gasu_06810	-0.783831	4.9e-30	3.76e-29	small multidrug efflux protein%2C DMT family	-
Gasu_10820	-0.706075	5.91e-30	4.53e-29	hypothetical protein	-
Gasu_05650	0.669209	6.12e-30	4.69e-29	bifunctional glutamate N-acetyltransferase / amino-acid N-acetyltransferase	-
Gasu_00960	-0.952782	7.76e-30	5.94e-29	archaeal ATPase	-
Gasu_14010	-0.598915	8.72e-30	6.66e-29	ABC transporter%2C ATP-binding %26 transmembrane domain isoform 1	ABC_tran
Gasu_34840	-4.92479	8.88e-30	6.78e-29	formamidase	FmdA_AmdA
Gasu_28050	-0.602741	8.97e-30	6.83e-29	haloacid dehalogenase-like hydrolase family protein	-
Gasu_15070	1.02993	1.01e-29	7.67e-29	hypothetical protein	-
Gasu_08160	0.938739	1.05e-29	8.02e-29	hypothetical protein	-
Gasu_19970	0.663621	1.13e-29	8.56e-29	NADH dehydrogenase (ubiquinone) Fe-S protein 4	-
Gasu_05660	0.653059	1.2e-29	9.07e-29	hypothetical protein	-
Gasu_27910	-0.782838	1.32e-29	9.97e-29	ubiquitin-protein ligase (Cullin)	Cullin
Gasu_38650	0.849535	1.34e-29	1.01e-28	calcium-transporting P-type ATPase	E1-E2_ATPase
Gasu_48590	0.922431	1.38e-29	1.04e-28	ubiquitin carboxyl-terminal hydrolase 35/38	UCH
Gasu_40720	-2.88156	1.44e-29	1.09e-28	[pt] acetyl-CoA carboxylase carboxyltransferase subunit beta	Carboxyl_trans
Gasu_01000	0.457007	1.47e-29	1.11e-28	hypothetical protein	-
Gasu_49780	0.602375	1.53e-29	1.15e-28	nucleic acid binding protein	-
Gasu_08290	0.562209	1.54e-29	1.16e-28	hypothetical protein isoform 1	-
Gasu_64190	-1.01818	1.56e-29	1.17e-28	aquaglyceroporin related protein%2C MIP family	-
Gasu_12670	0.597609	1.65e-29	1.24e-28	small nuclear ribonucleoprotein B and B'	LSM
Gasu_37340	1.18108	1.88e-29	1.41e-28	methionyl aminopeptidase	Peptidase_M24
Gasu_37880	0.964147	2.1e-29	1.58e-28	hypothetical protein	-
Gasu_27730	-0.914451	2.13e-29	1.59e-28	N-acetyltransferase	Acetyltransf_1
Gasu_22230	0.797568	2.15e-29	1.6e-28	hypothetical protein	-
Gasu_39360	0.735356	2.38e-29	1.78e-28	COP9 signalosome complex subunit 5	Mov34
Gasu_13970	-2.37968	2.4e-29	1.79e-28	zinc finger protein	-
Gasu_65320	-4.63474	2.57e-29	1.91e-28	amino acid/auxin permease%2C AAAP family	-
Gasu_54350	-0.855684	2.9e-29	2.16e-28	RNA lariat debranching enzyme	Metallophos
Gasu_57660	0.786501	2.94e-29	2.18e-28	malonyl-CoA decarboxylase	-
Gasu_36190	-1.22116	2.98e-29	2.21e-28	hypothetical protein	-
Gasu_53580	1.21893	3.16e-29	2.34e-28	40S ribosomal protein S24e	Ribosomal_S24e
Gasu_12840	-1.172	3.53e-29	2.61e-28	carotenoid isomerase	Amino_oxidase
Gasu_50250	1.06829	3.71e-29	2.74e-28	ubiquitin-conjugating enzyme E2 isoform 2	UQ_con
Gasu_25710	-0.600588	4.34e-29	3.21e-28	archaeal ATPase	-
Gasu_37710	1.18693	4.63e-29	3.42e-28	hypothetical protein	-
Gasu_26850	-1.09894	4.96e-29	3.66e-28	chaperone protein / DnaJ-related protein	-
Gasu_54580	-3.24096	4.97e-29	3.66e-28	amino acid permease%2C APC family	AA_permease
Gasu_36470	-0.856181	7.53e-29	5.54e-28	myb domain-containing transcription factor	Myb_DNA-binding
Gasu_40960	0.612649	7.73e-29	5.68e-28	hypothetical protein	-
Gasu_52560	-1.30425	9.29e-29	6.82e-28	hypothetical protein isoform 2	-
Gasu_04230	-0.763991	9.34e-29	6.85e-28	MFS transporter%2C SP family%2C sugar:H+ symporter	Sugar_tr
Gasu_39830	1.0301	9.87e-29	7.23e-28	calmodulin	-
Gasu_58390	0.974123	1.01e-28	7.41e-28	cell division control protein 6	-
Gasu_55180	-0.614309	1.05e-28	7.68e-28	transketolase	-
Gasu_61140	0.915853	1.11e-28	8.11e-28	ubiquitin carboxyl-terminal hydrolase 5/13	-
Gasu_40150	-4.4176	1.32e-28	9.6e-28	[pt] photosystem II PsbC protein	Photo_RC
Gasu_37660	-1.03179	1.35e-28	9.8e-28	zinc finger-like protein	-
Gasu_01910	-0.696529	1.53e-28	1.11e-27	O-phospho-L-seryl-tRNA(Sec):L-selenocysteinyl-tRNA synthase isoform 1	-
Gasu_53020	1.73626	1.67e-28	1.21e-27	hypothetical protein	-
Gasu_20420	-0.738926	1.75e-28	1.27e-27	hypothetical protein	-
Gasu_26810	0.781372	1.76e-28	1.27e-27	preprotein translocase%2C Oxa1 family	-
Gasu_25200	0.804545	1.79e-28	1.29e-27	ubiquinol-cytochrome c reductase subunit 6	-
Gasu_20370	-0.688319	1.89e-28	1.37e-27	guanosine-3'%2C5'-bis(diphosphate) 3'-pyrophosphohydrolase	-
Gasu_13820	0.446063	1.96e-28	1.42e-27	26S proteasome regulatory subunit N1 isoform 1	-
Gasu_30700	0.825088	2.1e-28	1.52e-27	AAA-type ATPase	AAA
Gasu_59930	1.43817	2.12e-28	1.53e-27	hypothetical protein	-
Gasu_52740	-0.942909	2.51e-28	1.81e-27	peroxisomal fatty acid beta-oxidation multifunctional protein	Thiolase_N
Gasu_52290	-1.28619	2.58e-28	1.86e-27	plastid-specific ribosomal protein PSRP-1 precursor	-
Gasu_56750	-1.13848	2.76e-28	1.98e-27	hypothetical protein	-
Gasu_60710	-0.864874	2.91e-28	2.09e-27	hypothetical protein	RNB
Gasu_16140	-1.18484	3.07e-28	2.2e-27	leukotriene-A4 hydrolase	-
Gasu_17310	0.903773	3.36e-28	2.41e-27	hypothetical protein	-
Gasu_43300	0.664962	3.36e-28	2.41e-27	hypothetical protein	-
Gasu_37420	0.873632	3.69e-28	2.64e-27	acylglycerol lipase	-
Gasu_17800	1.36461	3.76e-28	2.68e-27	peroxidase	-
Gasu_47460	0.537291	4.09e-28	2.92e-27	ABC transporter%2C sub-family E%2C substrate-binding protein	ABC_tran
Gasu_25470	1.10639	4.18e-28	2.98e-27	myo-inositol 2-dehydrogenase	GFO_IDH_MocA
Gasu_18750	-2.1628	4.35e-28	3.1e-27	hypothetical protein	-
Gasu_22010	0.594992	4.48e-28	3.19e-27	hypothetical protein	-
Gasu_54520	1.12051	4.58e-28	3.25e-27	60S ribosomal protein L26e	KOW
Gasu_63150	-2.88432	4.67e-28	3.32e-27	[pt] magnesium chelatase subunit I	-
Gasu_13370	0.777449	5.04e-28	3.57e-27	hypothetical protein	-
Gasu_37320	-0.827165	5.1e-28	3.61e-27	hypothetical protein	-
Gasu_21670	-1.60943	5.79e-28	4.1e-27	acyl-CoA oxidase isoform 1	-
Gasu_28000	0.724195	6.42e-28	4.54e-27	26S proteasome regulatory subunit N2	-
Gasu_10510	-0.585979	7.39e-28	5.21e-27	E3 ubiquitin-protein ligase UBR1	zf-UBR1
Gasu_35700	1.80543	7.8e-28	5.5e-27	hypothetical protein	-
Gasu_65900	1.51561	9.01e-28	6.34e-27	MFS transporter%2C SP family%2C sugar:H+ symporter	Sugar_tr
Gasu_05780	-1.20017	9.94e-28	7e-27	long-chain acyl-CoA synthetase	AMP-binding
Gasu_20520	-2.06538	1.14e-27	7.98e-27	peptidase M48	-
Gasu_37520	-1.99494	1.17e-27	8.22e-27	ribulose-1%2C5-bisphosphate carboxylase/oxygenase small subunit N-methyltransferase I	SET
Gasu_18280	0.576014	1.19e-27	8.34e-27	glutamyl-tRNA synthetase	-
Gasu_10560	0.794595	1.2e-27	8.38e-27	transducin family protein / WD-40 repeat family protein	WD40
Gasu_09390	0.65851	1.29e-27	9.06e-27	aspartyl protease	Asp
Gasu_55220	-0.919423	1.34e-27	9.38e-27	bifunctional 6-phosphofructo-2-kinase / fructose-2%2C6-bisphosphatase	-
Gasu_31450	-2.98973	1.43e-27	9.97e-27	hypothetical protein isoform 1	-
Gasu_55020	-0.723393	1.52e-27	1.06e-26	hypothetical protein	-
Gasu_48680	-1.12604	1.55e-27	1.08e-26	hypothetical protein	-
Gasu_06320	-0.915271	1.6e-27	1.11e-26	ubiquitin family protein	NIF
Gasu_37780	0.642417	1.65e-27	1.15e-26	30S ribosomal protein S2 (plastid) isoform 1	-
Gasu_19700	-2.59383	1.67e-27	1.16e-26	hypothetical protein	-
Gasu_15030	0.467409	1.7e-27	1.18e-26	ABC transporter%2C ATP-binding protein	ABC_tran
Gasu_59620	0.785261	1.75e-27	1.22e-26	ubiquinol-cytochrome-c reductase	-
Gasu_51970	1.04454	1.83e-27	1.27e-26	hypothetical protein	-
Gasu_38780	-1.08918	1.85e-27	1.28e-26	putative holliday junction resolvase	-
Gasu_04970	0.858412	1.88e-27	1.3e-26	4-hydroxyphenylpyruvate dioxygenase	Glyoxalase
Gasu_52590	0.686607	1.97e-27	1.36e-26	pyruvate kinase	PK
Gasu_42110	0.898371	2.79e-27	1.93e-26	anaphase-promoting complex subunit 6	-
Gasu_65170	0.64991	3.02e-27	2.08e-26	hypothetical protein	-
Gasu_24940	-0.962804	3.03e-27	2.08e-26	acid phosphatase	Phosphoesterase
Gasu_01740	-0.610125	3.11e-27	2.14e-26	glutaminase	-
Gasu_27220	0.554787	3.15e-27	2.17e-26	NADH dehydrogenase (ubiquinone) Fe-S protein 2	-
Gasu_48070	0.797924	3.18e-27	2.18e-26	H3/H4 histone acetyltransferase	-
Gasu_54930	-1.62575	3.36e-27	2.3e-26	fructose-1%2C6-bisphosphatase I	-
Gasu_29120	0.793598	3.76e-27	2.58e-26	hypothetical protein	-
Gasu_43430	1.19842	4.14e-27	2.83e-26	bifunctional orotate phosphoribosyltransferase / orotidine-5'-phosphate decarboxylase isoform 1	Pribosyltran
Gasu_20320	1.75353	5.14e-27	3.51e-26	hypothetical protein	-
Gasu_11110	0.785572	5.24e-27	3.58e-26	20S core proteasome subunit beta 4	Proteasome
Gasu_12690	0.606554	5.64e-27	3.85e-26	hypothetical protein	LIM
Gasu_10630	0.652627	6.38e-27	4.35e-26	dynein light chain Tctex-type 1	-
Gasu_14380	-0.592113	6.79e-27	4.62e-26	AAA-type ATPase	AAA
Gasu_15760	0.533109	6.94e-27	4.72e-26	3-hydroxyisobutyrate dehydrogenase	NAD_binding_2
Gasu_23060	-2.57796	7.19e-27	4.88e-26	hypothetical protein	-
Gasu_47870	1.08112	7.2e-27	4.88e-26	hypothetical protein	-
Gasu_14530	0.798261	7.35e-27	4.98e-26	NADH dehydrogenase (ubiquinone) flavoprotein 2	-
Gasu_60270	-2.56334	7.79e-27	5.27e-26	alpha-galactosidase	-
Gasu_07260	-1.01443	7.92e-27	5.35e-26	E3 ubiquitin-protein ligase synoviolin isoform 1	-
Gasu_30710	-0.570956	8.15e-27	5.51e-26	hypothetical protein	-
Gasu_36640	-0.796288	8.18e-27	5.52e-26	hypothetical protein	C2
Gasu_56380	-1.96852	9.28e-27	6.26e-26	hypothetical protein	-
Gasu_13440	0.55848	9.95e-27	6.7e-26	DNA-directed RNA polymerase%2C mitochondrial	-
Gasu_15610	0.49794	1.04e-26	7.03e-26	structural maintenance of chromosome (SMC ATPase family)	SMC_N
Gasu_62070	-1.20344	1.06e-26	7.13e-26	hypothetical protein	-
Gasu_33710	-0.755364	1.09e-26	7.32e-26	hypothetical protein	-
Gasu_26760	1.87426	1.12e-26	7.5e-26	metal ion (Mn2+-iron) transporter%2C Nramp family	-
Gasu_50210	0.909375	1.21e-26	8.13e-26	zinc finger (CCCH-type) family protein	-
Gasu_43570	0.698493	1.22e-26	8.18e-26	NEDD8-activating enzyme E1 regulatory subunit%2C putative	-
Gasu_06820	0.734522	1.53e-26	1.02e-25	electron transfer flavoprotein beta subunit	-
Gasu_10680	0.641908	1.91e-26	1.27e-25	SNARE-interacting protein-like protein	Sec1
Gasu_18200	-1.17449	2.09e-26	1.4e-25	ribulose-phosphate 3-epimerase	-
Gasu_55170	0.749545	2.21e-26	1.47e-25	hypothetical protein	-
Gasu_10010	0.963428	2.36e-26	1.57e-25	GCN5-related N-acetyltransferase (GNAT) family protein	Acetyltransf_1
Gasu_50990	-0.708298	2.55e-26	1.7e-25	hypothetical protein isoform 2	-
Gasu_57610	-0.778108	2.61e-26	1.73e-25	aminomethyltransferase	GCV_T
Gasu_48990	1.29828	2.74e-26	1.82e-25	hypothetical protein	-
Gasu_62330	-1.37331	2.77e-26	1.84e-25	hypothetical protein	-
Gasu_08580	0.731342	2.79e-26	1.85e-25	cation transport protein ChaC	ChaC
Gasu_08050	0.856761	2.98e-26	1.97e-25	thiamine pyrophosphokinase	-
Gasu_46590	-1.74641	3.04e-26	2.01e-25	thioesterase family	4HBT
Gasu_22680	0.620395	3.62e-26	2.39e-25	hypothetical protein	-
Gasu_18760	-0.418796	4.5e-26	2.97e-25	methionyl aminopeptidase	Peptidase_M24
Gasu_23490	0.606074	5.36e-26	3.53e-25	acylaminoacyl-peptidase	-
Gasu_54900	0.903457	5.42e-26	3.57e-25	glycosyl transferase family 1	-
Gasu_01810	-0.690287	5.51e-26	3.62e-25	ABC-2 type transport system%2C ATP-binding protein	ABC_tran
Gasu_52970	-1.26574	6.48e-26	4.26e-25	ubiquitin	ubiquitin
Gasu_58240	0.69601	6.75e-26	4.43e-25	phosphatidate phosphatase	-
Gasu_36180	-0.92964	7.24e-26	4.75e-25	hypothetical protein	-
Gasu_23970	-1.5225	7.94e-26	5.21e-25	NADH:ubiquinone oxidoreductase complex I intermediate-associated protein 30	-
Gasu_57870	-0.840523	8.17e-26	5.35e-25	Cu2+-exporting P-type ATPase	E1-E2_ATPase
Gasu_17860	0.9347	8.37e-26	5.47e-25	structural maintenance of chromosome (SMC ATPase family) isoform 1	SMC_N
Gasu_56830	1.08735	8.52e-26	5.57e-25	thioesterase superfamily protein	4HBT
Gasu_23210	0.626374	8.8e-26	5.74e-25	2-oxoglutarate dehydrogenase E1 component	-
Gasu_60390	0.733813	9.26e-26	6.04e-25	hypothetical protein	-
Gasu_34580	0.934624	1.23e-25	8.02e-25	hypothetical protein	-
Gasu_28730	0.743884	1.45e-25	9.41e-25	V-type H+-transporting ATPase subunit e	-
Gasu_61310	-0.574959	1.47e-25	9.53e-25	archaeal ATPase	-
Gasu_58930	1.48966	1.53e-25	9.92e-25	molecular chaperone DnaK	HSP70
Gasu_62510	1.23551	1.56e-25	1.01e-24	citrate synthase (mitochondrial)	Citrate_synt
Gasu_51130	-1.08237	1.76e-25	1.14e-24	archaeal ATPase	-
Gasu_21250	-0.86334	2.01e-25	1.3e-24	archaeal ATPase	-
Gasu_18440	2.03193	2.05e-25	1.33e-24	hypothetical protein	-
Gasu_10140	1.29398	2.17e-25	1.4e-24	ubiquitin	ubiquitin
Gasu_36420	-1.67846	2.31e-25	1.49e-24	amino acid transporter%2C AAAP family	Aa_trans
Gasu_55160	0.848151	2.35e-25	1.52e-24	hypothetical protein	-
Gasu_02950	0.780777	2.43e-25	1.57e-24	transducin family protein / WD-40 repeat family protein	WD40
Gasu_45810	0.862892	2.5e-25	1.61e-24	chloroplast 3-oxoacyl-[acyl-carrier protein] reductase orecursor	adh_short
Gasu_14390	0.669455	2.58e-25	1.66e-24	cytochrome c oxidase subunit VIb	-
Gasu_13920	1.06495	2.63e-25	1.69e-24	serine/threonine-protein kinase	-
Gasu_49850	-0.498592	2.65e-25	1.7e-24	archaeal ATPase	-
Gasu_47800	-0.552342	2.7e-25	1.73e-24	hypothetical protein	-
Gasu_51000	0.631483	2.75e-25	1.76e-24	30S ribosomal protein S18 family	-
Gasu_33340	-0.638968	2.82e-25	1.81e-24	hypothetical protein isoform 1	-
Gasu_57280	-1.26762	2.93e-25	1.87e-24	hypothetical protein	-
Gasu_51230	-1.71852	2.96e-25	1.89e-24	hypothetical protein	-
Gasu_02660	-0.831515	3.05e-25	1.95e-24	hypothetical protein	-
Gasu_16960	0.830518	3.2e-25	2.04e-24	Trp repressor binding protein	FMN_red
Gasu_01340	-0.791962	3.27e-25	2.08e-24	Myb-like DNA-binding protein BAS1	Myb_DNA-binding
Gasu_38510	1.52086	3.38e-25	2.15e-24	hypothetical protein	-
Gasu_64070	2.29378	3.38e-25	2.15e-24	peroxidase	-
Gasu_48630	0.8521	3.43e-25	2.18e-24	N-acetylglucosaminyltransferase	-
Gasu_28350	-0.753026	3.7e-25	2.35e-24	hypothetical protein	-
Gasu_18090	-1.2208	4.13e-25	2.62e-24	4-hydroxy-3-methylbut-2-enyl diphosphate reductase	-
Gasu_34530	0.650308	4.15e-25	2.63e-24	hypothetical protein isoform 2	-
Gasu_05180	0.77646	4.39e-25	2.77e-24	argininosuccinate lyase	-
Gasu_47720	-6.10073	4.4e-25	2.78e-24	hypothetical protein	-
Gasu_58360	0.761084	4.53e-25	2.86e-24	derlin-like protein	-
Gasu_38000	0.677756	5.28e-25	3.33e-24	hypothetical protein	-
Gasu_11030	1.33711	5.35e-25	3.37e-24	hypothetical protein	-
Gasu_64980	-2.24396	5.61e-25	3.53e-24	hypothetical protein	-
Gasu_47120	1.15432	5.68e-25	3.57e-24	2-haloacid dehalogenase	-
Gasu_35340	1.30097	5.74e-25	3.61e-24	NADH dehydrogenase (ubiquinone) Fe-S protein 1	-
Gasu_21360	0.936834	5.75e-25	3.61e-24	fatty acid hydroxylase	-
Gasu_43890	-0.568207	5.9e-25	3.7e-24	hypothetical protein	-
Gasu_29140	0.547428	7.71e-25	4.83e-24	RNA-binding protein	-
Gasu_50220	0.950843	7.82e-25	4.9e-24	hypothetical protein	-
Gasu_24990	1.3158	9.05e-25	5.66e-24	hypothetical protein	-
Gasu_26730	0.596556	9.19e-25	5.74e-24	GTP-binding protein	-
Gasu_06200	-0.753411	1.02e-24	6.39e-24	RNA-binding protein isoform 2	-
Gasu_05060	-0.795116	1.12e-24	7.02e-24	WD-40 repeat family protein / beige-related protein	Beach
Gasu_56640	1.27235	1.2e-24	7.5e-24	tyrosine aminotransferase isoform 2	Aminotran_1_2
Gasu_15690	-1.08502	1.24e-24	7.72e-24	archaeal ATPase	-
Gasu_57190	-5.31502	1.26e-24	7.83e-24	putative acetate transporter	-
Gasu_62390	1.47773	1.33e-24	8.25e-24	hypothetical protein	-
Gasu_64000	-1.01844	1.48e-24	9.19e-24	archaeal ATPase	-
Gasu_14620	0.722894	1.88e-24	1.16e-23	COP9 signalosome complex subunit 4	-
Gasu_01070	-1.67242	2.08e-24	1.29e-23	ATP synthase mitochondrial F1 complex assembly factor 2	-
Gasu_47380	1.10877	2.2e-24	1.36e-23	hypothetical protein	TBPIP
Gasu_37290	1.62286	2.42e-24	1.5e-23	polysaccharide export protein (CAP59)%2C putative	-
Gasu_21490	0.355286	2.71e-24	1.68e-23	enolase	-
Gasu_07910	0.697279	2.79e-24	1.73e-23	adenosylhomocysteinase	-
Gasu_07530	1.28233	3e-24	1.85e-23	60S ribosomal protein L3	-
Gasu_20140	-2.25235	3.05e-24	1.88e-23	phosphoribulokinase	-
Gasu_34420	-1.03906	3.08e-24	1.89e-23	archaeal ATPase	-
Gasu_23730	-0.826904	3.26e-24	2.01e-23	MYB-related protein	-
Gasu_39270	-0.8866	3.28e-24	2.02e-23	aarF domain-containing kinase	ABC1
Gasu_50640	-1.25902	3.37e-24	2.07e-23	hypothetical protein	-
Gasu_53510	1.29016	3.86e-24	2.37e-23	40S ribosomal protein S27e	-
Gasu_10170	0.860536	3.99e-24	2.45e-23	insulysin	-
Gasu_28120	1.20651	4.01e-24	2.45e-23	hypothetical protein	-
Gasu_54820	0.721482	4.12e-24	2.52e-23	ornithine decarboxylase	-
Gasu_29450	0.773463	4.47e-24	2.73e-23	RNA-binding protein	RRM_1
Gasu_58830	1.1931	4.59e-24	2.8e-23	minichromosome maintenance family (MCM)	MCM
Gasu_02110	0.587386	5.3e-24	3.24e-23	leucine-rich repeat receptor-like protein kinase	-
Gasu_43140	-1.00073	5.58e-24	3.4e-23	ferredoxin	Fer2
Gasu_53140	-1.67658	6.14e-24	3.74e-23	myb domain-containing protein	Myb_DNA-binding
Gasu_56330	-0.902907	6.51e-24	3.96e-23	hypothetical protein	-
Gasu_49360	0.754663	6.61e-24	4.02e-23	origin recognition complex subunit 4 isoform 1	-
Gasu_13030	-1.05974	6.64e-24	4.03e-23	archaeal ATPase	-
Gasu_60830	1.2797	6.89e-24	4.18e-23	hypothetical protein	-
Gasu_00250	0.618947	7.12e-24	4.32e-23	DNA topoisomerase II	DNA_gyraseB
Gasu_00210	0.50684	7.29e-24	4.41e-23	ribonuclease P	-
Gasu_65120	-0.842898	7.38e-24	4.47e-23	archaeal ATPase	-
Gasu_35460	1.47659	7.63e-24	4.61e-23	dolichyl-diphosphooligosaccharide--protein glycosyltransferase	-
Gasu_09800	-2.4988	8.58e-24	5.18e-23	hypothetical protein	-
Gasu_33080	-2.50051	1.05e-23	6.36e-23	MFS transporter%2C SP family%2C sugar:H+ symporter	Sugar_tr
Gasu_45960	-1.18603	1.07e-23	6.44e-23	hypothetical protein	-
Gasu_51430	-0.972706	1.18e-23	7.12e-23	hypothetical protein	-
Gasu_20540	-1.1767	1.19e-23	7.16e-23	mitochondrial carrier (BOU / S-adenosylmethionine carrier)	Mito_carr
Gasu_59550	-0.778064	1.29e-23	7.73e-23	aarF domain-containing kinase	ABC1
Gasu_24320	0.926377	1.36e-23	8.19e-23	hypothetical protein	-
Gasu_12790	0.76315	1.39e-23	8.35e-23	chaperonin GroEL	-
Gasu_01730	-0.541928	1.6e-23	9.61e-23	bifunctional enzyme involved in thiolation and methylation of tRNA	Radical_SAM
Gasu_47190	-8.23306	1.73e-23	1.04e-22	putative acetate transporter	-
Gasu_50710	-0.655379	1.75e-23	1.04e-22	small conductance mechanosensitive ion channel%2C MscS family	-
Gasu_42630	-0.474364	1.79e-23	1.07e-22	hypothetical protein	-
Gasu_05380	0.877734	1.8e-23	1.07e-22	GCN5-related N-acetyltransferase isoform 2	-
Gasu_20940	1.39427	2.31e-23	1.38e-22	transcription factor	Coprinus_mating
Gasu_57510	-0.549143	2.33e-23	1.39e-22	hypothetical protein	-
Gasu_39040	0.884175	2.39e-23	1.42e-22	hypothetical protein	-
Gasu_20440	1.23251	2.47e-23	1.47e-22	serine/threonine protein kinase%2C aurora kinase	Pkinase
Gasu_43260	0.548445	2.63e-23	1.57e-22	pyruvate kinase	PK
Gasu_61850	0.406194	2.75e-23	1.64e-22	hypothetical protein	-
Gasu_08220	0.933995	2.84e-23	1.69e-22	hypothetical protein	-
Gasu_21130	-1.79482	2.86e-23	1.69e-22	amino acid permease%2C APC family	AA_permease
Gasu_16210	-0.89606	3.2e-23	1.9e-22	iron-sulfur cluster scaffold protein	-
Gasu_34960	-0.71357	3.39e-23	2.01e-22	serine rich Pumilio family RNA binding domain protein	PUF
Gasu_22150	0.786687	3.4e-23	2.01e-22	hypothetical protein	-
Gasu_12590	-0.652928	3.42e-23	2.02e-22	hypothetical protein	-
Gasu_63020	-1.18962	3.43e-23	2.03e-22	S-adenosylmethionine-dependent methyltransferase	Methyltransf_11
Gasu_46560	0.664859	3.46e-23	2.04e-22	COP-coated vesicle membrane protein p24	-
Gasu_11780	-1.40597	3.49e-23	2.06e-22	hypothetical protein	-
Gasu_26210	1.20049	3.63e-23	2.14e-22	60S ribosomal protein L23e	-
Gasu_04920	-0.497326	4.08e-23	2.4e-22	DNA-directed RNA polymerase subunit	-
Gasu_60870	-0.889543	4.31e-23	2.53e-22	hypothetical protein	-
Gasu_19790	-1.88117	4.38e-23	2.57e-22	heme oxygenase	-
Gasu_23700	-0.57492	4.75e-23	2.79e-22	hypothetical protein	-
Gasu_18880	0.748859	4.92e-23	2.89e-22	PUA domain protein	-
Gasu_26370	-1.5112	5.37e-23	3.15e-22	phosphoenolpyruvate carboxylase	-
Gasu_12900	-1.99526	5.44e-23	3.18e-22	magnesium chelatase subunit H	-
Gasu_13400	0.759019	5.61e-23	3.28e-22	3-methyl-2-oxobutanoate hydroxymethyltransferase	-
Gasu_12250	0.69905	5.74e-23	3.35e-22	hypothetical protein	-
Gasu_19480	-0.836254	5.84e-23	3.41e-22	ABC transporter%2C ATP-binding protein	ABC_tran
Gasu_11400	-4.56739	6.31e-23	3.68e-22	glutathione-independent formaldehyde dehydrogenase	ADH_N
Gasu_05040	-1.07852	6.46e-23	3.76e-22	hypothetical protein	-
Gasu_24270	0.966519	6.48e-23	3.77e-22	heat shock factor binding protein 1 isoform 2	-
Gasu_37550	-3.51517	7.45e-23	4.33e-22	light-harvesting complex protein	-
Gasu_41640	-1.12417	7.52e-23	4.37e-22	cyclophilin	Pro_isomerase
Gasu_14060	-0.833709	7.68e-23	4.46e-22	hypothetical protein	-
Gasu_32450	0.401325	7.96e-23	4.62e-22	histone acetyltransferase 1	Metallophos
Gasu_65110	-1.24118	8.2e-23	4.75e-22	hypothetical protein	-
Gasu_21870	0.689337	8.36e-23	4.84e-22	hypothetical protein	-
Gasu_15940	-0.814545	8.86e-23	5.13e-22	acetyl-CoA synthetase	AMP-binding
Gasu_03230	0.682739	9.07e-23	5.24e-22	hypothetical protein isoform 1	-
Gasu_54270	-0.571863	9.21e-23	5.32e-22	RNA-binding protein	G-patch
Gasu_27700	1.01938	9.58e-23	5.53e-22	4a-hydroxytetrahydrobiopterin dehydratase	-
Gasu_29130	0.682422	1.02e-22	5.87e-22	DNA binding / methyl-CpG binding protein isoform 2	PHD
Gasu_00970	-0.753837	1.29e-22	7.41e-22	archaeal ATPase	-
Gasu_51110	-0.899478	1.29e-22	7.44e-22	archaeal ATPase	-
Gasu_62660	-0.657952	1.38e-22	7.96e-22	ABC transporter%2C sulfate transport%2C ATP-binding protein isoform 2	ABC_tran
Gasu_00480	0.446107	1.4e-22	8.05e-22	protein transport protein Sec24-like protein	-
Gasu_37990	0.606527	1.48e-22	8.5e-22	thioredoxin reductase (NADPH)	Pyr_redox_2
Gasu_19910	-0.769576	1.51e-22	8.67e-22	hypothetical protein	-
Gasu_22620	-0.611742	1.84e-22	1.05e-21	protein phosphatase 2 (formerly 2A)%2C regulatory subunit B'	-
Gasu_44960	0.892631	1.87e-22	1.07e-21	tyrosinase	-
Gasu_28040	0.679745	1.88e-22	1.07e-21	ornithine cyclodeaminase	OCD_Mu_crystall
Gasu_11790	0.706919	1.95e-22	1.11e-21	hypothetical protein	-
Gasu_45970	0.531405	1.98e-22	1.13e-21	large subunit ribosomal protein L13 isoform 2	-
Gasu_12270	0.999748	2.12e-22	1.21e-21	hypothetical protein	-
Gasu_45170	-0.875653	2.17e-22	1.24e-21	hypothetical protein	-
Gasu_20820	1.02994	2.25e-22	1.28e-21	hypothetical protein	-
Gasu_38110	1.77664	2.31e-22	1.31e-21	hypothetical protein	-
Gasu_32410	-0.636091	2.45e-22	1.39e-21	psbB mRNA maturation factor Mbb1 (plastid)	-
Gasu_42940	0.624416	2.58e-22	1.47e-21	beta-catenin-like protein 1	-
Gasu_64600	-0.986119	2.59e-22	1.47e-21	archaeal ATPase	-
Gasu_05620	-0.697387	2.62e-22	1.48e-21	phosphopantothenoylcysteine decarboxylase	Flavoprotein
Gasu_10980	0.830849	2.81e-22	1.59e-21	hypothetical protein	-
Gasu_54800	0.480749	2.87e-22	1.63e-21	hypothetical protein	UBX
Gasu_60320	-1.93106	3e-22	1.7e-21	hypothetical protein	-
Gasu_44710	0.578288	3.01e-22	1.7e-21	ATP-dependent HslUV protease ATP-binding subunit HslU	-
Gasu_02280	0.709928	3.03e-22	1.71e-21	50S ribosomal protein L17 (mitochondrial)	-
Gasu_58430	0.726208	3.1e-22	1.75e-21	IMP dehydrogenase	CBS
Gasu_19160	-1.44884	3.2e-22	1.81e-21	hypothetical protein	-
Gasu_38020	0.760068	3.42e-22	1.93e-21	lipoic acid synthetase	Radical_SAM
Gasu_12620	0.575996	3.68e-22	2.07e-21	translation initiation factor eIF-2B beta subunit	-
Gasu_60460	0.637374	4.39e-22	2.47e-21	DNA-3-methyladenine glycosylase II	HhH-GPD
Gasu_62590	-0.615718	4.82e-22	2.71e-21	pantetheine-phosphate adenylyltransferase	CTP_transf_2
Gasu_53900	0.885103	4.84e-22	2.72e-21	mitochondrial ribosomal protein S17 precursor	-
Gasu_32230	-0.684266	4.89e-22	2.74e-21	zinc finger (C3HC4-type RING finger) family protein	-
Gasu_35280	1.33786	5.38e-22	3.01e-21	40S ribosomal protein S25e	-
Gasu_23940	-1.02861	5.75e-22	3.22e-21	hypothetical protein	-
Gasu_15560	-3.37408	6.27e-22	3.51e-21	hypothetical protein	-
Gasu_41360	0.725243	6.37e-22	3.56e-21	hypothetical protein	-
Gasu_53920	0.437876	6.49e-22	3.62e-21	oxysterol-binding protein-like protein	PH
Gasu_29960	-3.53253	7.31e-22	4.08e-21	hypothetical protein isoform 1	-
Gasu_44250	0.66534	8.68e-22	4.84e-21	serine/threonine protein kinase	Pkinase
Gasu_14490	-1.44824	9.07e-22	5.05e-21	F-type H+-transporting ATPase subunit gamma	-
Gasu_61200	-0.827277	9.1e-22	5.06e-21	cytochrome-b5 reductase	-
Gasu_10520	1.10184	9.13e-22	5.08e-21	hypothetical protein isoform 1	-
Gasu_46790	-1.16332	9.4e-22	5.22e-21	MFS transporter%2C nitrate/nitrite transport	MFS_1
Gasu_09340	-3.69764	1.01e-21	5.63e-21	hypothetical protein	-
Gasu_60860	-1.89126	1.03e-21	5.7e-21	hypothetical protein	-
Gasu_53480	0.775538	1.05e-21	5.8e-21	nucleotide-sugar transporter%2C DMT family	-
Gasu_24750	0.504127	1.1e-21	6.1e-21	cysteine synthase A	PALP
Gasu_31740	0.981987	1.13e-21	6.25e-21	mitochondrial protein translocase%2C MPT family	-
Gasu_41440	-1.51439	1.19e-21	6.56e-21	MFS transporter%2C SP family%2C sugar:H+ symporter	Sugar_tr
Gasu_42150	-1.65603	1.22e-21	6.72e-21	hypothetical protein	-
Gasu_48320	1.20062	1.22e-21	6.73e-21	hypothetical protein	-
Gasu_25280	-1.01749	1.27e-21	6.99e-21	hypothetical protein	-
Gasu_12160	0.751364	1.27e-21	7.02e-21	pyridoxine biosynthesis protein	-
Gasu_06120	-3.09723	1.45e-21	7.96e-21	hypothetical protein	-
Gasu_09670	-1.16518	1.68e-21	9.26e-21	ABC transporter%2C ATP-binding %26 transmembrane domain	ABC_membrane
Gasu_60990	-0.677378	1.73e-21	9.5e-21	hemolysin III-like protein isoform 1	-
Gasu_09060	1.02776	1.87e-21	1.02e-20	hypothetical protein	-
Gasu_30240	0.574506	1.92e-21	1.05e-20	coatomer protein complex%2C subunit zeta	-
Gasu_40590	-2.40012	1.96e-21	1.07e-20	[pt] DNA-directed RNA polymerase subunit	RNA_pol_Rpb2_6
Gasu_24190	0.54782	2.25e-21	1.23e-20	prolyl-tRNA synthetase	-
Gasu_55050	0.52204	2.57e-21	1.4e-20	glucose-6-phosphate isomerase	-
Gasu_40460	-3.84196	2.71e-21	1.48e-20	[pt] photosystem I P700 chlorophyll A2 apoprotein	-
Gasu_60500	-0.784788	2.72e-21	1.48e-20	ABC transporter%2C multidrug-resistance%2C ATP-binding %26 transmembrane domain	ABC_membrane
Gasu_58190	1.2994	2.77e-21	1.51e-20	UDPglucose 6-dehydrogenase	-
Gasu_58060	0.695748	3.03e-21	1.65e-20	dihydrolipoamide dehydrogenase	Pyr_redox_2
Gasu_60770	-1.19446	3.24e-21	1.77e-20	hypothetical protein	-
Gasu_25270	-0.521364	3.31e-21	1.8e-20	phosphatidate cytidylyltransferase/ phytol kinase	-
Gasu_20770	-0.827768	3.45e-21	1.88e-20	magnesium chelatase	-
Gasu_22370	0.518196	3.7e-21	2.01e-20	box C/D snoRNP component Nop56	-
Gasu_37900	-0.652058	3.77e-21	2.05e-20	hypothetical protein isoform 1	Myb_DNA-binding
Gasu_59360	0.89945	3.78e-21	2.05e-20	F-type H+-transporting ATPase subunit epsilon	-
Gasu_58470	0.886498	3.87e-21	2.1e-20	cell division control protein 45	-
Gasu_28530	-0.912998	4.15e-21	2.25e-20	hypothetical protein	-
Gasu_01200	-0.706431	4.25e-21	2.3e-20	E3 ubiquitin-protein ligase RNF128	-
Gasu_12720	-0.607855	4.35e-21	2.35e-20	hypothetical protein	-
Gasu_19560	0.899385	4.59e-21	2.48e-20	hypothetical protein	-
Gasu_04270	0.69471	4.61e-21	2.49e-20	26S proteasome regulatory subunit N8	Mov34
Gasu_42400	0.598237	4.64e-21	2.5e-20	adenosylmethionine-8-amino-7-oxononanoate aminotransferase	Aminotran_3
Gasu_12380	0.529853	4.92e-21	2.65e-20	pyrroline-5-carboxylate reductase	F420_oxidored
Gasu_57720	-0.57527	5e-21	2.69e-20	formin-like family protein	FH2
Gasu_12560	0.525015	5.62e-21	3.02e-20	phosphatase	SpoIIE
Gasu_06710	1.08955	6.49e-21	3.49e-20	hypothetical protein	-
Gasu_63440	-0.67801	6.52e-21	3.5e-20	hypothetical protein	-
Gasu_58780	1.18164	6.91e-21	3.71e-20	DNA polymerase alpha subunit B	-
Gasu_28850	0.802127	7.91e-21	4.25e-20	hypothetical protein	-
Gasu_33150	-0.810726	8.02e-21	4.3e-20	hypothetical protein	-
Gasu_09420	1.32787	8.76e-21	4.69e-20	mitochondrial presequence translocase subunit Tim50	NIF
Gasu_12460	-0.769521	8.76e-21	4.69e-20	cob(I)alamin adenosyltransferase	-
Gasu_42920	0.554831	1.01e-20	5.42e-20	ubiquitin-activating enzyme E1	-
Gasu_40010	-2.77098	1.02e-20	5.43e-20	[pt] light-independent protochlorophyllide reductase subunit N	-
Gasu_25600	-1.18066	1.05e-20	5.63e-20	small chloroplast protein	-
Gasu_65200	0.918907	1.09e-20	5.84e-20	hypothetical protein	-
Gasu_38030	0.768035	1.1e-20	5.87e-20	20S proteasome subunit beta 6	Proteasome
Gasu_03120	0.912017	1.12e-20	5.97e-20	hypothetical protein	-
Gasu_24780	-1.03279	1.12e-20	5.97e-20	GTP pyrophosphokinase	-
Gasu_34510	0.681443	1.13e-20	6e-20	nitrogen fixation protein NifU	-
Gasu_34500	0.632724	1.13e-20	6.01e-20	stress-induced-phosphoprotein 1	TPR_1
Gasu_46080	0.840939	1.15e-20	6.09e-20	2-phosphoglycerate kinase-like protein	-
Gasu_44800	0.437279	1.15e-20	6.1e-20	inorganic pyrophosphatase	Pyrophosphatase
Gasu_03850	-1.00153	1.25e-20	6.62e-20	hypothetical protein	-
Gasu_49500	0.846495	1.26e-20	6.65e-20	mitochondrial ribosomal protein L19 precursor	-
Gasu_43580	1.25568	1.41e-20	7.47e-20	ABC transporter%2C heme transporter%2C ATPase component	ABC_tran
Gasu_64630	-0.865449	1.48e-20	7.81e-20	Cu2+-exporting P-type ATPase	HMA
Gasu_32580	-1.53041	1.56e-20	8.24e-20	MFS transporter%2C SP family%2C sugar:H+ symporter	Sugar_tr
Gasu_53170	-1.15882	1.62e-20	8.58e-20	hypothetical protein	-
Gasu_53400	-0.85409	1.66e-20	8.77e-20	preprotein translocase subunit A	-
Gasu_54760	0.642983	1.81e-20	9.54e-20	hypothetical protein	-
Gasu_33950	-0.992062	1.84e-20	9.72e-20	hypothetical protein	-
Gasu_46020	0.500782	1.9e-20	1e-19	origin recognition complex subunit 1	AAA
Gasu_21640	-0.660061	1.92e-20	1.01e-19	heat shock protein binding / unfolded protein binding protein	-
Gasu_11120	0.847754	2.15e-20	1.13e-19	succinyl-CoA synthetase alpha subunit	CoA_binding
Gasu_05360	0.698932	2.15e-20	1.13e-19	ABC transporter%2C substrate-binding protein isoform 2	-
Gasu_45490	0.711691	2.33e-20	1.22e-19	hypothetical protein	HMG_box
Gasu_51760	-0.800181	2.36e-20	1.24e-19	two-component sensor histidine kinase	HATPase_c
Gasu_54730	-1.04514	2.38e-20	1.24e-19	bifunctional aspartyl-tRNA(Asn) / glutamyl-tRNA (Gln) amidotransferase subunit A	Amidase
Gasu_47790	-2.2384	2.45e-20	1.28e-19	hypothetical protein	-
Gasu_44740	0.625226	2.51e-20	1.31e-19	hypothetical protein	-
Gasu_22860	0.660493	2.74e-20	1.43e-19	beta-mannosidase	-
Gasu_27500	-0.950822	2.92e-20	1.53e-19	beta-galactosidase	-
Gasu_59030	1.45625	3.17e-20	1.66e-19	hypothetical protein	-
Gasu_36200	-0.922509	3.22e-20	1.68e-19	ABC transporter%2C ATP-binding protein	ABC_tran
Gasu_13690	0.46614	3.35e-20	1.74e-19	chloride channel/carrier%2C CIC family	Voltage_CLC
Gasu_47320	-1.06787	3.64e-20	1.89e-19	hypothetical protein	-
Gasu_18410	-2.49908	3.93e-20	2.04e-19	putative acetate transporter isoform 2	-
Gasu_nc0090	-2.06161	4e-20	2.08e-19	5S ribosomal RNA	-
Gasu_07030	1.02315	4.04e-20	2.1e-19	acylphosphatase	-
Gasu_04660	-0.457435	4.11e-20	2.13e-19	glucosamine--fructose-6-phosphate aminotransferase (isomerizing) isoform 2	SIS
Gasu_47180	0.698797	4.12e-20	2.14e-19	DNA excision repair protein ERCC-2	-
Gasu_46890	0.575259	4.14e-20	2.15e-19	mitochondrial carrier%2C oxoglutarate:malate antiporter	Mito_carr
Gasu_54960	-2.16828	4.16e-20	2.15e-19	electron carrier protein (proton gradient regulation 5) isoform 1	-
Gasu_61270	-0.887251	4.29e-20	2.22e-19	archaeal ATPase	-
Gasu_21660	-1.28001	4.3e-20	2.23e-19	sugar-phosphate:phosphate translocator%2C DMT family	-
Gasu_48280	0.648216	4.35e-20	2.25e-19	alpha-galactosidase isoform 2	-
Gasu_38410	-0.919876	4.36e-20	2.25e-19	hypothetical protein isoform 2	-
Gasu_16580	0.706196	4.41e-20	2.28e-19	hypothetical protein	-
Gasu_14090	0.627119	4.82e-20	2.49e-19	maintenance of ploidy protein MOB1 (MPS1 binder 1)	-
Gasu_23290	-0.668207	4.95e-20	2.55e-19	bifunctional enzyme involved in thiolation and methylation of tRNA	Pkinase
Gasu_18480	-0.689554	5.13e-20	2.64e-19	zinc finger-like protein	-
Gasu_19680	-1.21757	5.3e-20	2.72e-19	hypothetical protein	-
Gasu_48640	-0.483904	5.41e-20	2.78e-19	SIT4 phosphatase-associated family protein	-
Gasu_46690	-0.641702	5.48e-20	2.81e-19	alpha/beta hydrolase domain-containing protein	Smr
Gasu_59990	-0.387316	5.8e-20	2.98e-19	pre-mRNA-processing factor 4	WW
Gasu_59140	-0.70572	5.83e-20	2.99e-19	cell cycle checkpoint protein isoform 1	-
Gasu_50280	-1.02498	6.11e-20	3.13e-19	hypothetical protein	-
Gasu_23310	-0.656383	6.32e-20	3.23e-19	sulfate permease%2C SulP family	Sulfate_transp
Gasu_63700	-1.53266	6.61e-20	3.38e-19	fructose-bisphosphate aldolase%2C class I	-
Gasu_36280	-1.2552	6.92e-20	3.53e-19	hypothetical protein	-
Gasu_11300	0.764436	7.39e-20	3.77e-19	phenazine biosynthesis PhzC/PhzF family protein	-
Gasu_38430	-0.667259	7.54e-20	3.85e-19	Golgi SNAP receptor complex member 2	-
Gasu_60240	-0.774084	7.65e-20	3.9e-19	aminomethyltransferase	GCV_T
Gasu_25020	1.17409	8.49e-20	4.33e-19	MFS transporter%2C PHS family%2C inorganic phosphate transporter	Sugar_tr
Gasu_60490	-1.97334	8.66e-20	4.41e-19	hypothetical protein isoform 2	-
Gasu_20310	0.474149	9.17e-20	4.66e-19	hypothetical protein isoform 1	-
Gasu_00940	0.735701	9.44e-20	4.8e-19	hypothetical protein	-
Gasu_44650	-1.44042	9.52e-20	4.84e-19	ATP-binding protein involved in chromosome partitioning	-
Gasu_13100	-0.746267	1.06e-19	5.39e-19	hypothetical protein	-
Gasu_41530	1.50215	1.11e-19	5.62e-19	hypothetical protein	-
Gasu_39030	1.19637	1.14e-19	5.78e-19	G protein beta subunit-like protein	WD40
Gasu_44010	0.688406	1.15e-19	5.83e-19	methylmalonyl-CoA epimerase	-
Gasu_01710	-0.792488	1.16e-19	5.88e-19	pre-mRNA-processing factor SLU7	-
Gasu_44470	1.22696	1.18e-19	5.94e-19	hypothetical protein	-
Gasu_07620	1.06069	1.19e-19	6.01e-19	60S ribosomal protein L35	-
Gasu_32650	0.865661	1.19e-19	6.01e-19	folylpolyglutamate synthase	-
Gasu_04580	-0.763849	1.21e-19	6.13e-19	phospholipid/glycerol acyltransferase family protein	Acyltransferase
Gasu_31570	0.536176	1.27e-19	6.41e-19	arsenite efflux protein%2C ArsB family	ArsB
Gasu_41570	1.13896	1.3e-19	6.57e-19	transcription factor E2F isoform 2	E2F_TDP
Gasu_07540	1.25514	1.32e-19	6.65e-19	glutaredoxin 3	-
Gasu_25170	0.689971	1.33e-19	6.68e-19	purine nucleosidase	-
Gasu_20870	0.755641	1.36e-19	6.84e-19	hypothetical protein	-
Gasu_33000	-0.905312	1.57e-19	7.88e-19	1%2C4-dihydroxy-2-naphthoate octaprenyltransferase	UbiA
Gasu_17610	0.692231	1.62e-19	8.13e-19	pyruvate dehydrogenase E2 component (dihydrolipoamideacetyltransferase)	Biotin_lipoyl
Gasu_01250	-0.670769	1.66e-19	8.33e-19	hypothetical protein	-
Gasu_61390	-0.848113	1.67e-19	8.36e-19	archaeal ATPase	-
Gasu_45230	-1.14017	1.83e-19	9.15e-19	hypothetical protein	-
Gasu_61190	-0.639811	2.17e-19	1.08e-18	minichromosome maintenance family (MCM)	MCM
Gasu_23930	-0.661216	2.2e-19	1.1e-18	hypothetical protein	-
Gasu_19620	0.51943	2.26e-19	1.13e-18	methionyl-tRNA synthetase isoform 2	-
Gasu_56300	0.864033	2.26e-19	1.13e-18	chloride peroxidase	Abhydrolase_1
Gasu_42050	0.607389	2.34e-19	1.17e-18	NADH dehydrogenase (ubiquinone) Fe-S protein 8	-
Gasu_59100	1.44815	2.45e-19	1.22e-18	hypothetical protein	RRM_1
Gasu_33560	-0.88299	2.67e-19	1.33e-18	hypothetical protein	-
Gasu_34700	1.41447	2.76e-19	1.38e-18	hypothetical protein	-
Gasu_61640	-1.24569	2.79e-19	1.39e-18	hypothetical protein	-
Gasu_27240	0.656886	2.83e-19	1.41e-18	5-oxopent-3-ene-1%2C2%2C5-tricarboxylate decarboxylase	FAA_hydrolase
Gasu_60070	-3.87669	2.92e-19	1.45e-18	fatty acid hydroxylase	-
Gasu_32950	0.459503	2.93e-19	1.45e-18	carboxymethylenebutenolidase	-
Gasu_26900	-1.27275	3.05e-19	1.51e-18	hypothetical protein	-
Gasu_45770	0.457274	3.05e-19	1.51e-18	GTP-binding protein	-
Gasu_04500	-1.0063	3.06e-19	1.52e-18	tyrosine aminotransferase	Aminotran_1_2
Gasu_18790	-0.867867	3.2e-19	1.58e-18	hypothetical protein	-
Gasu_57690	-1.26098	3.25e-19	1.61e-18	hypothetical protein	Methyltransf_11
Gasu_46820	-2.36751	3.3e-19	1.63e-18	oxidoreductase molybdopterin binding / sulfite oxidase	-
Gasu_25630	1.05912	3.42e-19	1.69e-18	zinc finger (C2H2 type) family protein	-
Gasu_06370	0.839648	3.43e-19	1.69e-18	acetyl-CoA carboxylase biotin carboxyl carrier protein	Biotin_lipoyl
Gasu_56060	-0.508633	3.57e-19	1.76e-18	chromatin remodeling complex SWI/SNF component%2C Snf2	SNF2_N
Gasu_04130	-1.11329	3.8e-19	1.87e-18	glucuronyl/N-acetylglucosaminyl transferase EXT1	-
Gasu_17010	0.697894	4.11e-19	2.02e-18	NADPH oxidase	FAD_binding_8
Gasu_32870	-2.32542	4.32e-19	2.12e-18	methylmalonate-semialdehyde dehydrogenase	Aldedh
Gasu_45790	0.558511	4.37e-19	2.15e-18	ATP-dependent RNA helicase	DEAD
Gasu_55140	-0.664029	4.45e-19	2.18e-18	transcriptional adapter 2-alpha	Myb_DNA-binding
Gasu_60610	0.587521	4.46e-19	2.19e-18	20S proteasome subunit beta 1	Proteasome
Gasu_45590	-0.957432	5.02e-19	2.46e-18	glutaryl-CoA dehydrogenase	-
Gasu_53340	1.09782	5.52e-19	2.7e-18	hypothetical protein	-
Gasu_19670	-0.954783	5.72e-19	2.8e-18	hypothetical protein	-
Gasu_11440	0.562424	5.75e-19	2.81e-18	phosphomevalonate kinase	GHMP_kinases
Gasu_10660	0.885222	5.77e-19	2.82e-18	hypothetical protein	-
Gasu_10830	-1.00931	6.11e-19	2.99e-18	ATP-dependent RNA helicase	DEAD
Gasu_38010	-1.52012	6.15e-19	3e-18	hypothetical protein	-
Gasu_25740	-0.709248	6.26e-19	3.05e-18	acylamino-acid-releasing enzyme	-
Gasu_30870	-1.03784	6.28e-19	3.06e-18	hypothetical protein	Mrr_cat
Gasu_39520	-0.960109	6.62e-19	3.22e-18	YggT family protein	-
Gasu_50230	0.654973	6.64e-19	3.23e-18	Rab family%2C other	Ras
Gasu_01230	0.604962	6.66e-19	3.24e-18	zinc finger (DHHC type) family protein	-
Gasu_26430	-1.07775	7.18e-19	3.49e-18	G protein beta subunit-like protein	-
Gasu_60230	-0.866905	7.42e-19	3.6e-18	5' nucleotidase family protein	-
Gasu_39070	-1.55234	7.79e-19	3.78e-18	hypothetical protein	-
Gasu_16200	-2.78932	7.91e-19	3.83e-18	phycobilisome core linker protein (ApcC)	-
Gasu_60520	0.413126	8.22e-19	3.98e-18	ubiquitin-conjugating enzyme E2	UQ_con
Gasu_29640	0.561899	9.24e-19	4.47e-18	hypothetical protein	G-patch
Gasu_45210	-0.969067	9.49e-19	4.59e-18	short-chain dehydrogenase/reductase (SDR) family protein	adh_short
Gasu_00390	0.651336	1.01e-18	4.89e-18	phospholipid/glycerol acyltransferase family protein	Acyltransferase
Gasu_25450	1.02863	1.04e-18	5.02e-18	hypothetical protein	-
Gasu_55980	0.938668	1.06e-18	5.1e-18	N-acetyltransferase	-
Gasu_43590	0.899263	1.09e-18	5.25e-18	hypothetical protein	CbiA
Gasu_49560	-0.624071	1.1e-18	5.3e-18	shikimate kinase	SKI
Gasu_12320	0.611241	1.13e-18	5.43e-18	peptidylprolyl isomerase	Pro_isomerase
Gasu_47510	0.656393	1.13e-18	5.46e-18	Rab family%2C other	Ras
Gasu_62890	-0.89859	1.17e-18	5.64e-18	N-carbamoyl-L-amino acid amidohydrolase	Peptidase_M20
Gasu_04070	-0.484358	1.25e-18	6.02e-18	hypothetical protein	-
Gasu_55570	0.811126	1.25e-18	6.02e-18	glycosyl transferase family 1	-
Gasu_43880	-0.428036	1.27e-18	6.12e-18	leucine carboxyl methyltransferase family protein isoform 1	-
Gasu_25520	-0.87845	1.28e-18	6.14e-18	alpha-glucosidase	-
Gasu_19220	-1.0898	1.33e-18	6.38e-18	MFS transporter%2C PHS family%2C inorganic phosphate transporter	-
Gasu_17500	0.954149	1.34e-18	6.42e-18	DEAD box ATP-dependent RNA helicase%2C putative	DEAD
Gasu_31440	-0.545262	1.35e-18	6.44e-18	hypothetical protein	-
Gasu_31240	0.663881	1.35e-18	6.44e-18	hypothetical protein	-
Gasu_62000	-0.843499	1.4e-18	6.7e-18	Mo-molybdopterin cofactor sulfurase isoform 2	Aminotran_5
Gasu_23470	-1.43498	1.45e-18	6.9e-18	MFS transporter%2C SP family%2C sugar:H+ symporter	Sugar_tr
Gasu_14500	0.78886	1.45e-18	6.9e-18	hypothetical protein	-
Gasu_34900	-1.05933	1.46e-18	6.97e-18	hypothetical protein	-
Gasu_22820	-1.00405	1.47e-18	6.98e-18	hypothetical protein	-
Gasu_13760	-0.550147	1.6e-18	7.63e-18	syntaxin 1B/2/3	SNARE
Gasu_46900	0.8719	1.76e-18	8.36e-18	hypothetical protein	-
Gasu_51920	-2.17652	1.8e-18	8.57e-18	sedoheptulose-1%2C7-bisphosphatase%2C chloroplast	-
Gasu_39280	0.572306	1.81e-18	8.58e-18	molecular chaperone DnaJ	-
Gasu_46000	0.657748	1.84e-18	8.76e-18	COP9 signalosome complex subunit 6	Mov34
Gasu_17680	-0.939506	1.88e-18	8.94e-18	hypothetical protein	-
Gasu_16030	0.582636	1.89e-18	8.97e-18	hypothetical protein	-
Gasu_30260	-0.637575	2.06e-18	9.76e-18	hypothetical protein	-
Gasu_11800	-0.555723	2.13e-18	1.01e-17	hydrolase or acyltransferase	-
Gasu_62960	1.09097	2.15e-18	1.02e-17	nucleotide-sugar transporter%2C DMT family	-
Gasu_10360	-0.634656	2.19e-18	1.03e-17	hypothetical protein	-
Gasu_43650	-0.493562	2.26e-18	1.07e-17	hypothetical protein isoform 1	-
Gasu_50470	-1.1595	2.27e-18	1.07e-17	hypothetical protein	-
Gasu_50770	0.498405	2.31e-18	1.09e-17	hypothetical protein	-
Gasu_29770	0.863791	2.45e-18	1.15e-17	hypothetical protein	-
Gasu_33180	0.549904	2.46e-18	1.16e-17	splicing factor%2C arginine/serine-rich 7	RRM_1
Gasu_32590	-0.561781	2.53e-18	1.19e-17	transducin family protein / WD-40 repeat family protein	-
Gasu_26070	-0.79261	2.63e-18	1.24e-17	amine oxidase family protein isoform 2	Amino_oxidase
Gasu_48970	0.766322	2.67e-18	1.26e-17	hypothetical protein	-
Gasu_01530	0.359141	2.7e-18	1.27e-17	UDP-glucose:glycoprotein glucosyltransferase	-
Gasu_32890	0.726744	2.88e-18	1.35e-17	inner mitochondrial membrane protein Sco1p	-
Gasu_15370	0.705206	2.99e-18	1.4e-17	ATP-dependent RNA helicase isoform 2	DEAD
Gasu_36620	0.794995	3.01e-18	1.41e-17	peptide chain release factor eRF subunit 1	-
Gasu_47050	0.777735	3.13e-18	1.47e-17	hypothetical protein	-
Gasu_63140	-2.56922	3.18e-18	1.49e-17	[pt] maturase	S4
Gasu_41840	-0.729245	3.2e-18	1.5e-17	DNA excision repair protein ERCC-1	-
Gasu_44130	0.869905	3.35e-18	1.56e-17	dolichyldiphosphatase	-
Gasu_17300	0.588861	3.39e-18	1.58e-17	maleylacetoacetate isomerase	-
Gasu_22180	1.30769	3.44e-18	1.61e-17	condensin complex subunit 2	-
Gasu_49300	0.563531	3.57e-18	1.66e-17	60S acidic ribosomal protein P2	-
Gasu_51870	0.468264	3.59e-18	1.67e-17	pre-mRNA-splicing factor CWC25-like protein	-
Gasu_15790	-1.26709	3.69e-18	1.72e-17	hypothetical protein	-
Gasu_12030	0.672931	3.7e-18	1.72e-17	UDP-glucose 4-epimerase	-
Gasu_16000	-1.01967	3.89e-18	1.81e-17	ABC transporter%2C ATP-binding protein isoform 2	ABC2_membrane
Gasu_55270	1.11267	3.96e-18	1.84e-17	myo-inositol-1(or 4)-monophosphatase	-
Gasu_41520	1.12169	4.02e-18	1.87e-17	hypothetical protein	RhoGEF
Gasu_32640	-1.26017	4.13e-18	1.92e-17	phytoene synthase	-
Gasu_24400	-2.78257	4.28e-18	1.99e-17	hypothetical protein	-
Gasu_65590	-0.709151	4.31e-18	2e-17	archaeal ATPase	-
Gasu_56500	-0.62313	4.46e-18	2.07e-17	30S ribosomal protein S1	S1
Gasu_60300	0.474305	5.28e-18	2.44e-17	hypothetical protein	-
Gasu_30380	-0.505	5.35e-18	2.48e-17	microfibrillar-associated protein	-
Gasu_54530	0.950098	5.37e-18	2.48e-17	40S ribosomal protein S1e	-
Gasu_31410	-0.733306	5.44e-18	2.51e-17	hypothetical protein	-
Gasu_04800	0.774507	6.11e-18	2.82e-17	nucleoside-triphosphate pyrophosphatase	-
Gasu_19960	0.933342	6.46e-18	2.98e-17	mitochondrial carrier%2C adenine nucleotidetranslocator	Mito_carr
Gasu_35740	1.08456	6.51e-18	3e-17	hypothetical protein	Cyclin_C
Gasu_52680	0.596458	6.64e-18	3.06e-17	2%2C3-biphosphoglycerate-independent phosphoglycerate mutase-related protein	-
Gasu_02920	-1.24292	6.65e-18	3.06e-17	hypothetical protein	-
Gasu_52610	0.419094	6.7e-18	3.08e-17	hypothetical protein	-
Gasu_46060	-0.92561	6.84e-18	3.14e-17	archaeal ATPase	-
Gasu_25080	0.907703	7.31e-18	3.36e-17	kinesin family member isoform 1	Kinesin
Gasu_43250	0.615349	7.86e-18	3.61e-17	TatD DNase family protein isoform 1	-
Gasu_42140	-0.787225	8.1e-18	3.71e-17	MFS transporter%2C SP family%2C sugar:H+ symporter	Sugar_tr
Gasu_14180	-0.954062	8.24e-18	3.78e-17	putative acetate transporter	-
Gasu_40350	-2.63747	8.82e-18	4.04e-17	[pt] small subunit ribosomal protein S5	-
Gasu_28710	-2.07334	9.17e-18	4.2e-17	hypothetical protein	-
Gasu_37640	-5.50659	9.31e-18	4.26e-17	MFS transporter%2C SP family%2C sugar:H+ symporter	Sugar_tr
Gasu_05640	0.646643	9.4e-18	4.3e-17	26S proteasome regulatory subunit N9	-
Gasu_03130	0.983552	9.61e-18	4.39e-17	formate acetyltransferase activating enzyme	-
Gasu_13600	0.526074	9.9e-18	4.52e-17	bifunctional 5%2C10-methylenetetrahydrofolate dehydrogenase / 5%2C10-methenyltetrahydrofolate cyclohydrolase	-
Gasu_52320	-1.59213	1.08e-17	4.91e-17	hypothetical protein	-
Gasu_05960	0.628841	1.12e-17	5.12e-17	hypothetical protein	-
Gasu_24410	-3.55538	1.13e-17	5.16e-17	MFS transporter%2C PHS family%2C inorganic phosphate transporter	Sugar_tr
Gasu_15090	0.62873	1.16e-17	5.26e-17	hypothetical protein isoform 1	-
Gasu_17000	0.712072	1.17e-17	5.33e-17	kinesin family member	Kinesin
Gasu_55870	-0.77313	1.17e-17	5.33e-17	trehalose-phosphatase	-
Gasu_17880	0.631741	1.2e-17	5.43e-17	small GTP-binding protein of Rab family	Ras
Gasu_17200	0.913589	1.21e-17	5.49e-17	prefoldin subunit 2	-
Gasu_41820	0.804748	1.24e-17	5.62e-17	cycloeucalenol cycloisomerase	-
Gasu_30430	0.523804	1.33e-17	6.05e-17	apyrase	-
Gasu_22630	0.776517	1.4e-17	6.32e-17	translation initiation factor eIF-3 subunit 6	-
Gasu_45980	-0.771721	1.43e-17	6.49e-17	hypothetical protein	-
Gasu_13200	-0.529237	1.44e-17	6.53e-17	hypothetical protein	GRAM
Gasu_18080	-1.97591	1.59e-17	7.2e-17	hypothetical protein	-
Gasu_15240	-3.06692	1.67e-17	7.54e-17	light-harvesting complex protein	-
Gasu_00580	-0.58857	1.7e-17	7.67e-17	beta-phosphoglucomutase isoform 1	-
Gasu_16380	-0.720943	1.85e-17	8.36e-17	hypothetical protein	SAC3_GANP
Gasu_45710	0.689585	1.86e-17	8.4e-17	mitochondrial carrier%2C adenine nucleotidetranslocator	Mito_carr
Gasu_40550	-3.3858	1.89e-17	8.5e-17	[pt] allophycocyanin beta subunit (ApcB)	-
Gasu_12770	0.830381	1.89e-17	8.5e-17	enoyl-CoA hydratase	ECH
Gasu_26470	0.93355	1.92e-17	8.63e-17	hypothetical protein	-
Gasu_01220	-1.05655	1.92e-17	8.64e-17	bifunctional phosphoribosylaminoimidazole carboxylase / phosphoribosylaminoimidazole-succinocarboxamide synthase%2C chloroplast or mitochondrial precursor	-
Gasu_10690	0.591693	1.97e-17	8.87e-17	2-oxoglutarate dehydrogenase E1 component isoform 1	-
Gasu_64140	0.886229	1.99e-17	8.92e-17	translationally controlled tumor protein (TCTP) (p23)-like protein	-
Gasu_64110	-0.931059	2e-17	8.98e-17	hypothetical protein	-
Gasu_10410	-2.85114	2.01e-17	8.99e-17	hypothetical protein	-
Gasu_20800	0.347733	2.02e-17	9.07e-17	asparaginyl-tRNA synthetase isoform 2	tRNA-synt_2
Gasu_37850	-0.438098	2.14e-17	9.59e-17	hypothetical protein	-
Gasu_21150	-1.19511	2.22e-17	9.93e-17	hypothetical protein	-
Gasu_47900	-1.40057	2.26e-17	1.01e-16	hypothetical protein	-
Gasu_06500	1.13103	2.29e-17	1.02e-16	sarcosine dimethylglycine methyltransferase	Methyltransf_11
Gasu_60510	-1.17957	2.38e-17	1.06e-16	haloacid dehalogenaselike hydrolase	-
Gasu_07240	0.730891	2.46e-17	1.1e-16	proteasome beta subunit	Proteasome
Gasu_58460	1.00278	2.51e-17	1.12e-16	elongator complex protein 4	-
Gasu_57340	0.452809	2.54e-17	1.13e-16	cytochrome P450 isoform 1	p450
Gasu_20120	-0.380695	2.62e-17	1.17e-16	cell division protein FtsZ	Tubulin
Gasu_17170	-0.930517	2.64e-17	1.17e-16	hypothetical protein	-
Gasu_46970	-0.622779	2.7e-17	1.2e-16	hypothetical protein	-
Gasu_10380	-1.1127	2.72e-17	1.21e-16	xanthine phosphoribosyltransferase	Pribosyltran
Gasu_40490	-2.72619	2.77e-17	1.23e-16	[pt] magnesium-protoporphyrin IX monomethyl ester (oxidative) cyclase	-
Gasu_35550	-1.75691	2.8e-17	1.24e-16	photosystem II Psb27 protein	-
Gasu_22290	-0.757804	2.87e-17	1.27e-16	archaeal ATPase	-
Gasu_06380	0.784337	2.9e-17	1.29e-16	hypothetical protein	-
Gasu_08240	0.618844	2.97e-17	1.31e-16	hypothetical protein	-
Gasu_05590	0.76213	2.97e-17	1.31e-16	hypothetical protein	-
Gasu_52950	-1.04199	3.04e-17	1.34e-16	N-acetyltransferase	-
Gasu_37230	-0.448031	3.06e-17	1.35e-16	hypothetical protein isoform 1	-
Gasu_38160	0.573695	3.08e-17	1.36e-16	hypothetical protein	-
Gasu_32290	0.518826	3.13e-17	1.38e-16	translation initiation factor eIF-2B epsilon subunit isoform 2	Hexapep
Gasu_38690	-1.67107	3.15e-17	1.39e-16	hypothetical protein	-
Gasu_41000	-0.516731	3.29e-17	1.45e-16	homeobox protein cut-like protein isoform 1	CASP_C
Gasu_05560	0.707373	3.34e-17	1.47e-16	WD-40 repeat family protein / notchless protein%2C putative	WD40
Gasu_23040	0.577512	3.43e-17	1.51e-16	agmatine deiminase	-
Gasu_39180	-0.906246	3.53e-17	1.55e-16	ATP synthase mitochondrial F1 complex assembly factor 2	-
Gasu_40270	-2.79367	3.64e-17	1.6e-16	[pt] photosystem II PsbB protein	-
Gasu_64240	1.69877	3.66e-17	1.61e-16	hypothetical protein	-
Gasu_14910	-1.25708	3.75e-17	1.65e-16	hypothetical protein	-
Gasu_31510	-0.781435	3.97e-17	1.74e-16	band 7 family protein isoform 1	-
Gasu_46100	0.879341	4.2e-17	1.84e-16	WD repeat-containing protein 61	WD40
Gasu_52440	0.855262	4.24e-17	1.86e-16	condensin complex subunit 3	-
Gasu_00690	-1.06955	4.74e-17	2.08e-16	hypothetical protein	HLH
Gasu_25640	-0.874261	4.77e-17	2.09e-16	archaeal ATPase	-
Gasu_27040	-2.61083	4.79e-17	2.09e-16	photosystem II PsbO protein	-
Gasu_03530	-0.711417	4.99e-17	2.18e-16	hypothetical protein	-
Gasu_58900	1.09005	5.01e-17	2.19e-16	Rab family%2C other	Ras
Gasu_00790	0.404019	5.21e-17	2.27e-16	mitochondrial intermediate peptidase	Peptidase_M3
Gasu_55260	-0.969038	5.28e-17	2.3e-16	phosphatidylethanolamine-binding family protein	-
Gasu_09320	-1.20201	5.48e-17	2.39e-16	myb domain-containing protein	Myb_DNA-binding
Gasu_18610	-0.584479	5.65e-17	2.46e-16	myb domain-containing protein	Myb_DNA-binding
Gasu_22600	-0.668022	5.74e-17	2.5e-16	hypothetical protein	-
Gasu_48430	0.817349	5.88e-17	2.56e-16	serine-type endopeptidase isoform 2	-
Gasu_39410	0.773243	5.9e-17	2.57e-16	30S ribosomal protein S4 (plastid)	S4
Gasu_29020	-0.694303	5.93e-17	2.58e-16	hypothetical protein	-
Gasu_17270	-0.978545	6.04e-17	2.62e-16	50S ribosomal protein L17 (plastid)	-
Gasu_01790	-0.32411	6.72e-17	2.92e-16	long-chain acyl-CoA synthetase	AMP-binding
Gasu_64640	-2.58101	6.88e-17	2.99e-16	primary-amine oxidase	-
Gasu_49810	0.612741	6.97e-17	3.02e-16	protein HIRA/HIR1 isoform 1	WD40
Gasu_03980	0.73364	6.98e-17	3.02e-16	4-hydroxybenzoate polyprenyltransferase	UbiA
Gasu_35010	0.496199	7.3e-17	3.16e-16	hypothetical protein	-
Gasu_34060	0.702414	7.44e-17	3.22e-16	mitochondrial carrier (BOU / S-adenosylmethionine carrier)	Mito_carr
Gasu_57120	0.924218	7.54e-17	3.26e-16	hypothetical protein	-
Gasu_44110	0.706366	7.76e-17	3.35e-16	cytochrome c oxidase subunit XVII assembly protein	-
Gasu_21160	0.558111	7.93e-17	3.42e-16	phosphoribosylformylglycinamidine cyclo-ligase isoform 1	-
Gasu_55770	0.598608	8.04e-17	3.47e-16	mitochondrial processing peptidase	-
Gasu_27110	-1.35561	8.07e-17	3.48e-16	hypothetical protein	-
Gasu_19450	-0.456072	8.25e-17	3.55e-16	hypothetical protein	-
Gasu_58330	-0.641743	8.79e-17	3.78e-16	archaeal ATPase	-
Gasu_17980	1.61657	9.22e-17	3.97e-16	hypothetical protein	-
Gasu_24860	-0.959754	9.86e-17	4.24e-16	ubiquitin-conjugating enzyme E2	UQ_con
Gasu_35270	1.23549	9.98e-17	4.29e-16	GCN5-related N-acetyltransferase	-
Gasu_00530	-1.13787	1e-16	4.3e-16	4-methyl-5(b-hydroxyethyl)-thiazole monophosphate biosynthesis	DJ-1_PfpI
Gasu_03840	-0.421995	1.02e-16	4.37e-16	hypothetical protein	-
Gasu_56990	0.56443	1.03e-16	4.4e-16	hypothetical protein	-
Gasu_27650	1.43521	1.03e-16	4.42e-16	hypothetical protein	-
Gasu_06170	-0.790574	1.08e-16	4.65e-16	hypothetical protein	-
Gasu_48220	-1.10515	1.1e-16	4.73e-16	hypothetical protein	-
Gasu_52830	-1.79657	1.11e-16	4.75e-16	hypothetical protein	-
Gasu_01140	0.780329	1.11e-16	4.76e-16	hypothetical protein	-
Gasu_50720	-1.06339	1.22e-16	5.2e-16	2Fe-2S iron-sulfur cluster binding domain protein	-
Gasu_03040	0.461089	1.24e-16	5.3e-16	hydroxymethylglutaryl-CoA synthase	-
Gasu_56690	1.19414	1.25e-16	5.35e-16	hypothetical protein	-
Gasu_47210	0.613133	1.36e-16	5.81e-16	60S acidic ribosomal protein PO	-
Gasu_16310	-0.916068	1.4e-16	5.95e-16	hypothetical protein	-
Gasu_03810	-0.919762	1.45e-16	6.18e-16	sucrose-phosphate synthase	Glycos_transf_1
Gasu_33390	-0.490413	1.48e-16	6.3e-16	archaeal ATPase	-
Gasu_21080	-1.03194	1.48e-16	6.3e-16	hypothetical protein	-
Gasu_04150	-0.375529	1.51e-16	6.42e-16	beta-amylase isoform 1	-
Gasu_40440	-5.11007	1.59e-16	6.75e-16	[pt] photosystem I P700 chlorophyll A apoprotein	-
Gasu_01300	-0.636335	1.71e-16	7.28e-16	hypothetical protein isoform 1	DUF88
Gasu_23260	0.598581	1.74e-16	7.36e-16	glutathione synthase	-
Gasu_18980	-1.46879	1.75e-16	7.41e-16	hypothetical protein	-
Gasu_36780	-0.697547	1.79e-16	7.57e-16	archaeal ATPase	-
Gasu_31200	0.368855	1.8e-16	7.61e-16	hypothetical protein	-
Gasu_39730	-1.32205	1.81e-16	7.66e-16	glutamyl-tRNA reductase	-
Gasu_12060	-0.569052	1.84e-16	7.78e-16	hypothetical protein	-
Gasu_17910	-1.57134	1.96e-16	8.27e-16	peroxisomal membrane MPV17/PMP22-like protein	Mpv17_PMP22
Gasu_19200	-0.709668	2.09e-16	8.85e-16	arsenical resistance protein ArsH	FMN_red
Gasu_11100	-0.677728	2.14e-16	9.04e-16	transcription factor	RWP-RK
Gasu_28960	0.596004	2.17e-16	9.15e-16	adenylosuccinate lyase	-
Gasu_32140	-0.433154	2.4e-16	1.01e-15	hypothetical protein isoform 1	PhyH
Gasu_55820	1.08201	2.42e-16	1.02e-15	DNA-directed RNA polymerase II subunit G	S1
Gasu_50010	0.804198	2.47e-16	1.04e-15	hypothetical protein	-
Gasu_54660	-1.9083	2.52e-16	1.06e-15	aldehyde dehydrogenase (NAD) family protein	Aldedh
Gasu_05710	-1.29091	2.56e-16	1.08e-15	rubredoxin family protein	Rubredoxin
Gasu_54000	-0.686903	2.57e-16	1.08e-15	archaeal ATPase	-
Gasu_47480	0.589025	2.75e-16	1.15e-15	cytochrome P450%2C C-22 desaturase	p450
Gasu_09530	1.19437	3.06e-16	1.28e-15	biotin synthetase	Radical_SAM
Gasu_16620	0.685129	3.08e-16	1.29e-15	anthranilate synthase component I	-
Gasu_57400	-0.337903	3.19e-16	1.34e-15	F-box family	-
Gasu_24390	-0.617628	3.22e-16	1.35e-15	endonuclease	Exo_endo_phos
Gasu_41240	0.651015	3.22e-16	1.35e-15	signal recognition particle subunit SRP68	-
Gasu_42090	-1.3418	3.29e-16	1.38e-15	1-deoxy-D-xylulose-5-phosphate synthase	-
Gasu_11040	0.674872	3.37e-16	1.41e-15	hypothetical protein	-
Gasu_53720	1.44464	3.51e-16	1.47e-15	cytochrome-b5 reductase	NAD_binding_1
Gasu_64370	-0.372217	3.89e-16	1.62e-15	archaeal ATPase	-
Gasu_06160	-0.698279	4.01e-16	1.67e-15	serine/threonine protein kinase	Pkinase
Gasu_60110	-1.38907	4.04e-16	1.68e-15	thylakoid protein	-
Gasu_08120	0.528556	4.09e-16	1.71e-15	protein disulfide isomerase	-
Gasu_31380	0.649393	4.35e-16	1.81e-15	hypothetical protein	-
Gasu_25990	-0.950001	4.67e-16	1.95e-15	AAA-type ATPase isoform 2	AAA
Gasu_11730	0.674927	4.87e-16	2.02e-15	hypothetical protein	-
Gasu_22200	-1.34611	4.91e-16	2.04e-15	hypothetical protein	-
Gasu_48940	-3.06566	5.03e-16	2.09e-15	hypothetical protein	-
Gasu_36270	-1.40436	5.06e-16	2.1e-15	hypothetical protein	-
Gasu_21650	0.497112	5.14e-16	2.13e-15	sphingomyelin phosphodiesterase	Exo_endo_phos
Gasu_59860	-0.682792	5.18e-16	2.15e-15	acetyltransferase	Acetyltransf_1
Gasu_41720	-0.484418	5.29e-16	2.19e-15	hypothetical protein isoform 2	-
Gasu_32550	-0.94398	5.31e-16	2.2e-15	archaeal ATPase	-
Gasu_21570	-0.708739	5.55e-16	2.3e-15	protein binding protein / zinc ion binding protein	-
Gasu_62800	-0.328131	5.57e-16	2.3e-15	archaeal ATPase	-
Gasu_09450	-2.21391	5.84e-16	2.41e-15	Trp repressor binding protein	FMN_red
Gasu_02910	-1.04062	6.1e-16	2.52e-15	glycosyltransferase family 5 protein	-
Gasu_23140	0.680346	6.11e-16	2.52e-15	hypothetical protein isoform 2	-
Gasu_17690	-0.691343	6.25e-16	2.58e-15	tRNA/rRNA methyltransferase isoform 2	SpoU_methylase
Gasu_30040	-0.446563	6.4e-16	2.64e-15	RNA-binding protein	-
Gasu_26020	-1.59987	7.35e-16	3.03e-15	hypothetical protein	-
Gasu_07960	0.85296	7.49e-16	3.08e-15	myo-inositol 2-dehydrogenase	GFO_IDH_MocA
Gasu_14400	0.616857	7.83e-16	3.22e-15	Rab GDP-dissociation inhibitor isoform 1	-
Gasu_44260	0.770692	7.95e-16	3.27e-15	hypothetical protein	-
Gasu_57140	0.73717	7.96e-16	3.27e-15	hypothetical protein	-
Gasu_51470	-1.20877	8.01e-16	3.29e-15	tRNA-dihydrouridine synthase A	Dus
Gasu_22750	0.513825	8.05e-16	3.31e-15	eukaryotic translation initiation factor SUI1 family protein	SUI1
Gasu_64870	-0.910067	8.07e-16	3.31e-15	archaeal ATPase	-
Gasu_37860	-1.76664	8.69e-16	3.56e-15	hypothetical protein	-
Gasu_42390	0.416651	8.73e-16	3.58e-15	hypothetical protein	-
Gasu_40540	-3.6735	8.82e-16	3.61e-15	[pt] phycobilisome core-membrane linker protein (ApcE)	-
Gasu_49000	-1.30069	8.85e-16	3.62e-15	Myb-like DNA-binding protein BAS1 isoform 1	Myb_DNA-binding
Gasu_31780	-0.933278	8.93e-16	3.65e-15	hypothetical protein	-
Gasu_30420	0.633747	9e-16	3.68e-15	N-acetyltransferase	Acetyltransf_1
Gasu_34460	-1.6869	9.04e-16	3.69e-15	cytochrome b6-f complex iron-sulfur subunit	-
Gasu_43120	-1.4186	9.26e-16	3.78e-15	photosystem II oxygen-evolving enhancer protein	-
Gasu_03360	0.897002	9.26e-16	3.78e-15	hypothetical protein	-
Gasu_16490	0.44024	9.45e-16	3.85e-15	hydrolase%2C alpha/beta fold family protein	Abhydrolase_1
Gasu_63100	-7.72183	9.63e-16	3.92e-15	MFS transporter%2C SP family%2C sugar:H+ symporter	Sugar_tr
Gasu_21120	-0.402951	1.06e-15	4.33e-15	cell division protein FtsZ	Tubulin
Gasu_49890	-3.6845	1.07e-15	4.35e-15	hypothetical protein	-
Gasu_50630	0.684071	1.11e-15	4.51e-15	acetyltransferase	Acetyltransf_1
Gasu_37400	0.526957	1.13e-15	4.57e-15	translation initiation factor eIF-2 gamma subunit isoform 1	GTP_EFTU
Gasu_38300	-2.40987	1.15e-15	4.67e-15	hypothetical protein	-
Gasu_53710	-1.02904	1.17e-15	4.73e-15	peroxisomal membrane protein peroxin10 isoform 1	-
Gasu_23220	0.464833	1.17e-15	4.76e-15	RNA-binding protein PNO1	-
Gasu_63110	-0.687718	1.18e-15	4.76e-15	archaeal ATPase	-
Gasu_24430	-0.671548	1.18e-15	4.76e-15	myb domain-containing protein	Myb_DNA-binding
Gasu_61400	1.31609	1.2e-15	4.85e-15	40S ribosomal protein S11e	-
Gasu_30130	-0.596951	1.23e-15	4.98e-15	ApaG protein	-
Gasu_22960	-0.46636	1.24e-15	5e-15	septum formation protein	Maf
Gasu_65740	-0.724107	1.29e-15	5.2e-15	archaeal ATPase	-
Gasu_59020	1.2016	1.37e-15	5.52e-15	hypothetical protein	-
Gasu_02770	0.561606	1.37e-15	5.53e-15	hypothetical protein	-
Gasu_15290	-0.484707	1.37e-15	5.54e-15	transducin family protein / WD-40 repeat family protein	-
Gasu_27570	-0.958341	1.58e-15	6.38e-15	FK56-binding protein 1	FKBP_C
Gasu_08520	0.545272	1.59e-15	6.41e-15	ethanolaminephosphotransferase	CDP-OH_P_transf
Gasu_15390	-0.856799	1.63e-15	6.55e-15	hydrolase%2C alpha/beta fold family protein	-
Gasu_46550	0.842916	1.74e-15	7.01e-15	hypothetical protein	-
Gasu_63990	-1.06771	1.76e-15	7.06e-15	archaeal ATPase	-
Gasu_10370	-0.625067	1.81e-15	7.29e-15	ABC transporter%2C ATP-binding protein isoform 2	ABC2_membrane
Gasu_63340	-1.28089	1.82e-15	7.3e-15	hypothetical protein	-
Gasu_44040	0.479003	1.83e-15	7.34e-15	50S ribosomal protein L15 (mitochondria)	-
Gasu_60690	0.495171	1.85e-15	7.42e-15	S-methyl-5'-thioadenosine phosphorylase	Amidohydro_1
Gasu_42020	0.568372	1.85e-15	7.43e-15	30S ribosomal protein S7 (plastid) isoform 2	-
Gasu_06130	-0.665753	1.87e-15	7.49e-15	phosphoglycerate mutase	-
Gasu_51900	-0.676974	1.88e-15	7.54e-15	RNA polymerase III transcription factor IIIB	TFIIB_Zn_Ribbon
Gasu_52180	1.53745	1.9e-15	7.62e-15	hypothetical protein isoform 1	-
Gasu_48030	0.552186	1.91e-15	7.65e-15	hypothetical protein	-
Gasu_54230	-0.50814	1.95e-15	7.8e-15	dimethylargininase isoform 1	-
Gasu_41710	0.625485	1.96e-15	7.83e-15	AAA-type ATPase	AAA
Gasu_50700	0.601294	2.03e-15	8.1e-15	translation initiation factor eIF-3 subunit 5	Mov34
Gasu_25260	-0.461665	2.07e-15	8.27e-15	hypothetical protein	-
Gasu_51330	-0.995552	2.29e-15	9.12e-15	heat shock transcription	HSF_DNA-bind
Gasu_37910	-2.52089	2.34e-15	9.32e-15	zinc finger protein CONSTANS-LIKE 2 protein	CCT
Gasu_26360	-1.21685	2.42e-15	9.63e-15	transferase%2C transferring glycosyl groups / transferase%2C transferring hexosyl groups isoform 1	-
Gasu_49030	1.27978	2.51e-15	9.97e-15	cytochrome b5-like protein	-
Gasu_10610	-0.426153	2.52e-15	1e-14	glycyl-tRNA synthetase beta chain	-
Gasu_13320	0.729471	2.56e-15	1.02e-14	hypothetical protein	-
Gasu_10120	-2.2415	2.58e-15	1.02e-14	peroxisomal biogenesis factor 11	-
Gasu_15950	0.478955	2.6e-15	1.03e-14	DNA damage-binding protein 1 isoform 1	-
Gasu_10500	-0.456852	2.64e-15	1.05e-14	chromatin remodeling complex / DNA-dep ATPase	SNF2_N
Gasu_34230	-0.538615	2.83e-15	1.12e-14	ATP-dependent RNA helicase	DEAD
Gasu_04850	-0.746024	2.86e-15	1.13e-14	PEBP family protein	-
Gasu_08380	-0.505299	2.89e-15	1.15e-14	potassium channel%2C VIC family	Ion_trans_2
Gasu_09380	0.746587	2.93e-15	1.16e-14	aspartyl protease	Asp
Gasu_39510	-2.08709	3e-15	1.19e-14	aspartate aminotransferase	Aminotran_1_2
Gasu_00750	0.357583	3.02e-15	1.19e-14	sulfite reductase (NADPH) flavoprotein alpha-component	NAD_binding_1
Gasu_11670	0.696403	3.08e-15	1.22e-14	vesicle-associated membrane protein 7	-
Gasu_16280	-1.06157	3.2e-15	1.26e-14	hypothetical protein	-
Gasu_06410	-1.28678	3.24e-15	1.28e-14	centrin-2	-
Gasu_43320	0.558352	3.24e-15	1.28e-14	hypothetical protein	NUC173
Gasu_40900	0.551627	3.37e-15	1.33e-14	hypothetical protein	-
Gasu_43040	-0.561823	3.41e-15	1.34e-14	DNA repair protein RAD5	-
Gasu_40040	-3.38879	3.45e-15	1.36e-14	[pt] C-phycocyanin beta chain	-
Gasu_48580	0.848984	3.52e-15	1.38e-14	hypothetical protein	-
Gasu_29930	1.09812	3.6e-15	1.42e-14	hypothetical protein	-
Gasu_18510	0.611778	3.82e-15	1.5e-14	DNA polymerase delta subunit 2	-
Gasu_66000	-0.978525	3.89e-15	1.53e-14	archaeal ATPase	-
Gasu_33160	0.903554	3.91e-15	1.53e-14	(S)-2-hydroxy-acid oxidase	FMN_dh
Gasu_14220	-0.583523	3.98e-15	1.56e-14	magnesium chelatase subunit D	-
Gasu_04610	0.843913	4.02e-15	1.58e-14	hypothetical protein	-
Gasu_65030	-1.07224	4.07e-15	1.6e-14	ABC transporter%2C ATP-binding protein	-
Gasu_57410	-0.727745	4.19e-15	1.64e-14	hypothetical protein	BTB
Gasu_61500	0.704939	4.24e-15	1.66e-14	hypothetical protein	RRM_1
Gasu_49440	0.419627	4.24e-15	1.66e-14	L-asparaginase isoform 2	Asparaginase_2
Gasu_27320	-1.08741	4.34e-15	1.7e-14	salicylate hydroxylase	FAD_binding_3
Gasu_11850	0.947854	4.36e-15	1.7e-14	endonuclease	-
Gasu_45390	-0.557885	4.39e-15	1.72e-14	aspartyl protease	Asp
Gasu_62880	-2.17651	4.59e-15	1.79e-14	xanthine dehydrogenase molybdenum-binding subunit	-
Gasu_21770	0.506732	4.6e-15	1.79e-14	inositol phosphatase/fructose-16-bisphosphatase	-
Gasu_15170	-0.559016	4.66e-15	1.82e-14	methionyl aminopeptidase	Peptidase_M24
Gasu_28170	-1.2771	4.88e-15	1.9e-14	acetyl-CoA synthetase	AMP-binding
Gasu_47300	-0.847896	5.07e-15	1.98e-14	hypothetical protein	-
Gasu_21170	-0.850352	5.36e-15	2.09e-14	solute carrier%2C DMT family	-
Gasu_33130	0.856544	5.45e-15	2.12e-14	tubulin-specific chaperone E%2C putative	-
Gasu_08690	0.839633	5.56e-15	2.16e-14	protein kinase C substrate 8K-H	-
Gasu_30410	-0.708854	5.61e-15	2.18e-14	hypothetical protein	-
Gasu_45570	-4.51127	5.62e-15	2.18e-14	alcohol dehydrogenase	ADH_N
Gasu_23350	-0.505655	5.65e-15	2.19e-14	hypothetical protein isoform 1	-
Gasu_19360	-0.62154	5.72e-15	2.22e-14	transcription factor	RWP-RK
Gasu_37190	-0.521644	5.9e-15	2.29e-14	hypothetical protein	-
Gasu_35420	-1.94481	6.02e-15	2.33e-14	RNA polymerase primary sigma factor	Sigma70_r2
Gasu_02390	-0.583845	6.02e-15	2.33e-14	archaeal ATPase	-
Gasu_20790	-0.445818	6.07e-15	2.35e-14	hypothetical protein	-
Gasu_20110	0.521224	6.12e-15	2.37e-14	succinate dehydrogenase (ubiquinone) iron-sulfur protein	-
Gasu_13810	0.873587	6.31e-15	2.44e-14	DNA primase large subunit	-
Gasu_42480	0.545054	6.46e-15	2.5e-14	ATP-dependent RNA helicase	DEAD
Gasu_07330	0.634447	6.54e-15	2.52e-14	cytochrome-b5 reductase	NAD_binding_1
Gasu_55910	0.549312	6.56e-15	2.53e-14	alpha-L-arabinofuranosidase B	-
Gasu_54310	-0.397716	6.57e-15	2.53e-14	transducin family protein / WD-40 repeat family protein	WD40
Gasu_24670	-0.660416	6.88e-15	2.65e-14	archaeal ATPase	-
Gasu_30840	-1.18638	7.17e-15	2.76e-14	mRNA binding / poly(U) binding protein	Epimerase
Gasu_44100	-0.451591	7.28e-15	2.8e-14	protein phosphatase 2 (formerly 2A)%2C regulatory subunit B	-
Gasu_40640	-2.71506	7.33e-15	2.82e-14	[pt] ABC transporter%2C Fe-S cluster assembly protein SufB	-
Gasu_21950	-0.500238	7.37e-15	2.83e-14	hypothetical protein	-
Gasu_59820	-0.881551	7.38e-15	2.84e-14	hypothetical protein	-
Gasu_64860	-0.604552	7.4e-15	2.84e-14	hypothetical protein	-
Gasu_51990	-1.20618	7.41e-15	2.84e-14	hypothetical protein	-
Gasu_13450	0.433751	8.09e-15	3.1e-14	transcription initiation factor TFIIH subunit H4	-
Gasu_10470	0.846502	8.38e-15	3.21e-14	potassium channel tetramerisation domain-like protein	K_tetra
Gasu_37280	1.15001	8.38e-15	3.21e-14	hypothetical protein	-
Gasu_00120	0.498226	8.54e-15	3.27e-14	ornithine carbamoyltransferase isoform 1	-
Gasu_20470	0.854135	8.66e-15	3.32e-14	minichromosome maintenance family (MCM)	MCM
Gasu_10020	0.876154	8.71e-15	3.33e-14	hypothetical protein	-
Gasu_55100	0.571761	8.74e-15	3.34e-14	peroxin 19-1	-
Gasu_07850	0.943261	9.16e-15	3.5e-14	phosphatidylinositide phosphatase	-
Gasu_65980	-0.663327	9.33e-15	3.56e-14	archaeal ATPase	-
Gasu_58960	1.28566	9.44e-15	3.6e-14	40S ribosomal protein S2e	Ribosomal_S10
Gasu_03910	-0.987488	9.86e-15	3.76e-14	peptidyl-prolyl cis-trans isomerase B (cyclophilin B)	Pro_isomerase
Gasu_28660	0.470966	1.05e-14	4.01e-14	mitochondrial ribosomal protein L27 precursor	-
Gasu_07700	-3.25038	1.06e-14	4.04e-14	putative acetate transporter	-
Gasu_13790	0.381453	1.11e-14	4.24e-14	ubiquitin	ubiquitin
Gasu_63770	-0.762049	1.14e-14	4.33e-14	transcription factor WRKY19	-
Gasu_03650	0.713188	1.15e-14	4.39e-14	hypothetical protein	-
Gasu_43340	0.919932	1.18e-14	4.5e-14	pfkB-type carbohydrate kinase family protein	PfkB
Gasu_54700	0.556637	1.21e-14	4.6e-14	mitotic-specific cyclin	-
Gasu_33650	-3.12679	1.21e-14	4.61e-14	phycobilisome linker polypeptide	-
Gasu_08330	0.845622	1.33e-14	5.06e-14	hypothetical protein	-
Gasu_65350	-1.48232	1.37e-14	5.21e-14	amino acid permease%2C APC family	-
Gasu_23440	-0.601837	1.39e-14	5.27e-14	casein kinase 1	Pkinase
Gasu_17260	0.721237	1.39e-14	5.27e-14	hypothetical protein isoform 2	-
Gasu_44210	-0.562809	1.46e-14	5.52e-14	peptide chain release factor RF-2	-
Gasu_54950	-1.51173	1.46e-14	5.53e-14	rubredoxin family protein	Rubredoxin
Gasu_18260	-0.580174	1.48e-14	5.59e-14	hypothetical protein	-
Gasu_50650	0.36173	1.49e-14	5.63e-14	RNA-binding protein	RRM_1
Gasu_18010	-0.801945	1.5e-14	5.65e-14	vacuolar sorting protein 29 isoform 2	-
Gasu_38490	-0.705095	1.55e-14	5.84e-14	OTU-like cysteine protease family protein	OTU
Gasu_60960	-1.11553	1.65e-14	6.22e-14	nucleobase:cation symporter-1%2C NCS1 family	-
Gasu_56210	-0.809695	1.72e-14	6.48e-14	hypothetical protein	-
Gasu_21720	-0.500662	1.73e-14	6.51e-14	CCR4-NOT transcription complex subunit 4	-
Gasu_04390	-0.600165	1.73e-14	6.53e-14	3-isopropylmalate dehydratase large subunit	Aconitase
Gasu_44280	-1.28676	1.88e-14	7.07e-14	thioredoxin f	-
Gasu_62640	-2.14036	1.91e-14	7.17e-14	MFS transporter%2C SP family%2C sugar:H+ symporter	-
Gasu_23820	-0.90283	1.93e-14	7.25e-14	hypothetical protein	-
Gasu_31660	-0.984804	1.94e-14	7.27e-14	archaeal ATPase	-
Gasu_61360	-0.612166	1.96e-14	7.35e-14	archaeal ATPase	-
Gasu_41410	-0.812744	2.06e-14	7.75e-14	archaeal ATPase	-
Gasu_50550	-0.423132	2.09e-14	7.85e-14	monovalent cation:H+ antiporter-1%2C CPA1 family	Na_H_Exchanger
Gasu_13480	0.702181	2.12e-14	7.94e-14	hypothetical protein	-
Gasu_04900	0.580348	2.18e-14	8.15e-14	hypothetical protein	-
Gasu_38640	1.05258	2.28e-14	8.53e-14	calcium-transporting P-type ATPase	-
Gasu_00560	-0.914427	2.38e-14	8.92e-14	MFS transporter%2C PHS family%2C inorganic phosphate transporter	Sugar_tr
Gasu_30640	-0.95009	2.41e-14	9.03e-14	coenzyme F420 hydrogenase beta subunit	-
Gasu_22900	0.548038	2.5e-14	9.34e-14	DNA mismatch repair protein PMS2	-
Gasu_09330	-0.638564	2.63e-14	9.83e-14	beta-galactosidase	-
Gasu_11410	-0.6978	2.68e-14	9.99e-14	DNA-binding protein%2C putative	-
Gasu_nc0024	0.731615	2.71e-14	1.01e-13	18S ribosomal RNA	-
Gasu_15480	-0.471232	2.95e-14	1.1e-13	exodeoxyribonuclease V alpha subunit	-
Gasu_62970	1.37783	2.97e-14	1.11e-13	hypothetical protein	-
Gasu_16070	0.623442	3.08e-14	1.15e-13	isocitrate dehydrogenase%2C NADP dependent	-
Gasu_14310	0.557831	3.12e-14	1.16e-13	hypothetical protein	-
Gasu_29370	-0.515999	3.15e-14	1.17e-13	beta-carotene 15%2C15-dioxygenase%2C putative isoform 2	RPE65
Gasu_34540	1.47419	3.18e-14	1.18e-13	hypothetical protein	-
Gasu_37490	0.641007	3.25e-14	1.21e-13	AAA-type ATPase	AAA
Gasu_44660	-1.38076	3.39e-14	1.26e-13	hypothetical protein	-
Gasu_62700	-0.530691	3.53e-14	1.31e-13	archaeal ATPase	-
Gasu_49680	0.423988	3.69e-14	1.37e-13	hypothetical protein	-
Gasu_54410	0.878705	3.86e-14	1.43e-13	20S proteasome subunit alpha 1	Proteasome
Gasu_63350	-0.572206	3.98e-14	1.48e-13	archaeal ATPase	-
Gasu_21060	0.724133	4.2e-14	1.55e-13	hypothetical protein	-
Gasu_43210	-0.711162	4.38e-14	1.62e-13	glyceraldehyde-3-phosphate dehydrogenase (NADP)	Aldedh
Gasu_40420	-2.4259	4.55e-14	1.68e-13	[pt] acyl carrier protein	PP-binding
Gasu_02180	0.469371	4.85e-14	1.79e-13	serine/threonine kinase 23	Pkinase
Gasu_13830	-0.335449	5.37e-14	1.98e-13	glycine-rich RNA binding protein isoform 2	RRM_1
Gasu_62340	-0.709848	5.44e-14	2.01e-13	archaeal ATPase	-
Gasu_13140	0.877923	5.44e-14	2.01e-13	kinesin-related protein	-
Gasu_63780	1.02061	5.73e-14	2.11e-13	hypothetical protein	-
Gasu_59730	1.03171	5.78e-14	2.13e-13	kinetochore protein NDC8	-
Gasu_20290	0.759628	6.23e-14	2.3e-13	hypothetical protein	-
Gasu_00540	0.656782	6.46e-14	2.38e-13	malate dehydrogenase	-
Gasu_08230	0.818302	6.47e-14	2.38e-13	phosphatidyl-N-methylethanolamine N-methyltransferase	-
Gasu_13290	0.923541	6.6e-14	2.43e-13	cyclin delta-1	-
Gasu_26870	-0.498406	7.22e-14	2.66e-13	pyrophosphatase%2C MutT/nudix family protein	NUDIX
Gasu_48850	0.707257	7.3e-14	2.68e-13	phosphoribosylformylglycinamidine synthase isoform 2	-
Gasu_27000	-1.16972	7.31e-14	2.69e-13	hypothetical protein	-
Gasu_37210	0.502637	7.37e-14	2.71e-13	ribosome assembly protein 4 (RSA4)	-
Gasu_15820	-0.482231	7.53e-14	2.76e-13	serine/threonine protein kinase	Pkinase
Gasu_47100	0.567034	7.61e-14	2.79e-13	hypothetical protein	-
Gasu_19630	0.729787	7.66e-14	2.81e-13	oligosaccharyltransferase complex subunit epsilon	-
Gasu_31100	-0.570612	7.75e-14	2.84e-13	hypothetical protein	-
Gasu_28450	-0.996346	8.09e-14	2.96e-13	DNAJ heat shock protein%2C putative isoform 2	DnaJ
Gasu_61130	-0.5515	8.5e-14	3.11e-13	archaeal ATPase	-
Gasu_39490	0.462385	8.57e-14	3.13e-13	box C/D snoRNP component Nop58	-
Gasu_41370	-0.670144	8.96e-14	3.27e-13	archaeal ATPase	-
Gasu_19180	-0.972518	9.2e-14	3.36e-13	archaeal ATPase	-
Gasu_54370	-0.423224	9.48e-14	3.46e-13	putative N6-adenine-specific methylase	-
Gasu_29940	0.478117	9.77e-14	3.57e-13	alpha-1%2C3-glucosyltransferase	Rhodanese
Gasu_40380	-2.56946	9.91e-14	3.61e-13	[pt] 50S ribosomal protein L2 (plastid)	Ribosomal_L2_C
Gasu_60060	-2.38181	9.97e-14	3.63e-13	MFS transporter%2C SP family%2C sugar:H+ symporter	Sugar_tr
Gasu_40560	-2.56876	1.01e-13	3.68e-13	[pt] F-type H+-transporting ATPase subunit beta	ATP-synt_ab
Gasu_01980	0.413194	1.04e-13	3.8e-13	hypothetical protein isoform 1	-
Gasu_51020	-1.86535	1.05e-13	3.83e-13	hypothetical protein	-
Gasu_15400	-0.642056	1.06e-13	3.86e-13	hypothetical protein	-
Gasu_40890	1.17988	1.09e-13	3.97e-13	hypothetical protein	-
Gasu_31060	0.94366	1.11e-13	4.05e-13	kinetochore protein Spc25%2C animal type	-
Gasu_51940	-0.83461	1.13e-13	4.09e-13	hypothetical protein	-
Gasu_57220	-0.845226	1.13e-13	4.09e-13	archaeal ATPase	-
Gasu_15350	-0.62565	1.13e-13	4.11e-13	hypothetical protein isoform 1	-
Gasu_01560	0.57543	1.14e-13	4.13e-13	peptidyl-prolyl cis-trans isomerase B (cyclophilin B)	Pro_isomerase
Gasu_59370	1.03918	1.14e-13	4.15e-13	elongation factor EF-Ts (mitochondria)	-
Gasu_08540	0.607436	1.16e-13	4.21e-13	hypothetical protein	-
Gasu_63580	-0.64822	1.17e-13	4.25e-13	archaeal ATPase	-
Gasu_10490	0.416585	1.19e-13	4.31e-13	enhancer of mRNA-decapping protein 4	-
Gasu_24560	-0.979866	1.2e-13	4.33e-13	hypothetical protein	-
Gasu_08830	0.904085	1.21e-13	4.36e-13	hypothetical protein	TRAPP_Bet3
Gasu_34720	-0.997426	1.25e-13	4.5e-13	hypothetical protein	-
Gasu_16860	-0.709757	1.32e-13	4.75e-13	hypothetical protein	-
Gasu_53700	-3.21075	1.34e-13	4.82e-13	carbonic anhydrase	-
Gasu_60400	-0.51197	1.4e-13	5.03e-13	hypothetical protein isoform 1	-
Gasu_30200	-0.984214	1.41e-13	5.07e-13	oxidoreductase	-
Gasu_27760	-1.08928	1.46e-13	5.27e-13	sugar-phosphate:phosphate translocator%2C DMT family isoform 2	-
Gasu_41880	0.458566	1.48e-13	5.31e-13	small nuclear ribonucleoprotein D1	LSM
Gasu_59880	-0.669919	1.48e-13	5.31e-13	heat shock protein	-
Gasu_50000	-1.11319	1.48e-13	5.31e-13	arsenite-translocating ATPase%2C ArsA family	-
Gasu_50930	0.41827	1.49e-13	5.37e-13	splicing factor U2AF 35 kDa subunit	RRM_1
Gasu_10530	0.49281	1.52e-13	5.46e-13	transducin family protein / WD-40 repeat family protein	-
Gasu_61040	-0.614171	1.53e-13	5.5e-13	archaeal ATPase	-
Gasu_25530	-0.634049	1.54e-13	5.51e-13	alpha-glucosidase isoform 2	-
Gasu_17470	-0.478284	1.59e-13	5.71e-13	monooxygenase/ oxidoreductase	-
Gasu_45890	-6.88134	1.63e-13	5.84e-13	amino acid transporter%2C AAAP family	Aa_trans
Gasu_17600	0.591048	1.63e-13	5.86e-13	hypothetical protein	-
Gasu_25350	0.663841	1.66e-13	5.93e-13	3-deoxy-8-phosphooctulonate synthase isoform 2	-
Gasu_59670	0.613127	1.67e-13	5.97e-13	translation initiation factor eIF-3 subunit 4	RRM_1
Gasu_13990	0.521235	1.69e-13	6.04e-13	asparagine synthase (glutamine-hydrolysing)	-
Gasu_52910	1.03305	1.76e-13	6.3e-13	hypothetical protein	-
Gasu_37590	1.99327	1.82e-13	6.49e-13	hypothetical protein	-
Gasu_47070	0.500455	1.82e-13	6.51e-13	hypothetical protein isoform 1	-
Gasu_25290	0.483665	1.83e-13	6.53e-13	ubiquitin carboxyl-terminal hydrolase L5	-
Gasu_17100	0.682232	1.84e-13	6.57e-13	hypothetical protein	-
Gasu_21020	0.488562	1.86e-13	6.61e-13	mitochondrial ribosomal protein L51/S25/CI-B8 family protein	-
Gasu_32220	0.483556	1.94e-13	6.9e-13	elongator complex protein 1 isoform 1	-
Gasu_59770	0.540216	1.95e-13	6.93e-13	peptidase	-
Gasu_50910	1.43759	2.04e-13	7.24e-13	hypothetical protein	-
Gasu_03760	1.07855	2.08e-13	7.38e-13	hypothetical protein	LAG1
Gasu_39560	-0.711106	2.16e-13	7.7e-13	hypothetical protein	-
Gasu_47030	-0.625133	2.17e-13	7.72e-13	histone deacetylase	Hist_deacetyl
Gasu_00410	0.448325	2.32e-13	8.26e-13	hypothetical protein	WW
Gasu_09840	-1.3703	2.37e-13	8.43e-13	AAA-type ATPase	AAA
Gasu_48830	-0.806023	2.41e-13	8.56e-13	zinc finger (C3HC4-type RING finger) family protein	-
Gasu_39450	-0.68619	2.46e-13	8.72e-13	4-nitrophenyl phosphatase	-
Gasu_53490	-1.10698	2.49e-13	8.81e-13	ATP-dependent Clp protease adaptor protein ClpS	-
Gasu_18020	-1.33328	2.5e-13	8.85e-13	osmotic stress-responsive proline dehydrogenase%2C putative	-
Gasu_09970	0.587349	2.57e-13	9.09e-13	peptidase M20	Peptidase_M20
Gasu_17900	-0.780154	2.61e-13	9.22e-13	ring finger protein	-
Gasu_41750	-0.856652	2.69e-13	9.51e-13	DEAD box ATP-dependent RNA helicase%2C putative	DEAD
Gasu_42570	1.31231	2.83e-13	1e-12	transcription factor DP-1	E2F_TDP
Gasu_20850	-0.641752	2.84e-13	1e-12	selenocysteine-specific elongation factor-like protein	GTP_EFTU
Gasu_34550	-0.620263	3.02e-13	1.07e-12	sucrose transporter%2C GPH family	MFS_1
Gasu_01800	0.741573	3.07e-13	1.08e-12	sphingomyelin phosphodiesterase	Exo_endo_phos
Gasu_58400	-0.788906	3.2e-13	1.13e-12	iron-sulfur cluster scaffold protein	-
Gasu_11520	-0.576338	3.36e-13	1.18e-12	ubiquitin-conjugating enzyme E2	UQ_con
Gasu_59470	0.965662	3.48e-13	1.23e-12	hypothetical protein	-
Gasu_27150	-2.21451	3.57e-13	1.26e-12	zinc-finger protein / transcription factor	-
Gasu_64120	-0.911226	3.58e-13	1.26e-12	agmatine deiminase	-
Gasu_53950	0.846178	3.58e-13	1.26e-12	DNA excision repair protein ERCC-8	-
Gasu_24950	-0.321985	3.68e-13	1.3e-12	serine palmitoyltransferase	Aminotran_1_2
Gasu_15930	0.338666	3.81e-13	1.34e-12	serine/threonine protein phosphatase Stp1	PP2C
Gasu_14480	-0.984784	3.85e-13	1.35e-12	hypothetical protein	-
Gasu_51050	-0.687745	3.95e-13	1.39e-12	hypothetical protein	-
Gasu_32040	-0.396822	4.23e-13	1.49e-12	hypothetical protein	-
Gasu_35520	-4.23517	4.43e-13	1.55e-12	putative acetate transporter	-
Gasu_37690	0.554146	4.49e-13	1.58e-12	voltage-dependent anion channel%2C MPP family	-
Gasu_03020	-3.03708	4.53e-13	1.59e-12	hypothetical protein	RWP-RK
Gasu_29010	0.683479	4.55e-13	1.59e-12	thioredoxin-like protein (ISS)	-
Gasu_56870	-1.17274	4.56e-13	1.6e-12	aarF domain-containing kinase	ABC1
Gasu_63200	-0.893627	4.63e-13	1.62e-12	archaeal ATPase	-
Gasu_45080	0.564129	4.66e-13	1.63e-12	hypothetical protein	CCT
Gasu_61670	-0.684317	4.66e-13	1.63e-12	archaeal ATPase	-
Gasu_35930	1.178	4.83e-13	1.69e-12	mitochondrial carrier%2C phosphate carrier	Mito_carr
Gasu_43070	-1.02001	4.85e-13	1.69e-12	30S ribosomal protein S1 (plastid)	S1
Gasu_48700	-0.665768	5.04e-13	1.76e-12	hypothetical protein	-
Gasu_33990	0.425488	5.05e-13	1.76e-12	hypothetical protein	GHMP_kinases
Gasu_31170	0.470696	5.06e-13	1.76e-12	THO complex subunit 1	-
Gasu_45750	-0.426273	5.25e-13	1.83e-12	peroxisomal membrane protein PEX12	-
Gasu_12680	-0.638039	5.28e-13	1.84e-12	hypothetical protein	-
Gasu_07300	-0.409723	5.41e-13	1.88e-12	DNA helicase%2C putative	R3H
Gasu_38140	0.623043	5.43e-13	1.89e-12	ATP-dependent RNA helicase	Sec63
Gasu_20760	-0.513982	5.45e-13	1.9e-12	hypothetical protein	-
Gasu_39000	0.511824	5.48e-13	1.9e-12	methionine gamma-lyase	Cys_Met_Meta_PP
Gasu_62740	-0.89422	5.58e-13	1.94e-12	protein kinase / protein phosphatase 2C	Pkinase
Gasu_56620	0.850677	5.77e-13	2e-12	ATP-dependent RNA helicase	DEAD
Gasu_06430	0.40254	5.96e-13	2.07e-12	oxysterol-binding protein-like protein	-
Gasu_58020	1.25578	6.19e-13	2.14e-12	kinesin family member	Kinesin
Gasu_63120	-0.691252	6.28e-13	2.18e-12	archaeal ATPase	-
Gasu_01970	0.402951	6.29e-13	2.18e-12	S-adenosylmethionine decarboxylase isoform 2	SAM_decarbox
Gasu_33580	0.680289	6.36e-13	2.2e-12	hypothetical protein	-
Gasu_14880	0.689415	6.44e-13	2.23e-12	ATP-dependent Clp protease%2C protease subunit	-
Gasu_54850	-1.05868	6.71e-13	2.32e-12	hypothetical protein	-
Gasu_03830	-1.21471	6.85e-13	2.37e-12	hypothetical protein	-
Gasu_61520	0.812388	7.01e-13	2.42e-12	hypothetical protein	-
Gasu_53030	1.13119	7.15e-13	2.47e-12	hypothetical protein	-
Gasu_22530	-0.591259	7.29e-13	2.51e-12	Nudix hydrolase-like protein	-
Gasu_04650	0.525161	7.38e-13	2.54e-12	glyceraldehyde 3-phosphate dehydrogenase (phosphorylating)	-
Gasu_56070	-0.893843	7.46e-13	2.57e-12	alpha/beta fold family hydrolase	-
Gasu_27540	0.346714	7.51e-13	2.59e-12	clathrin%2C heavy polypeptide	-
Gasu_09220	0.514539	7.51e-13	2.59e-12	tRNA-splicing endonuclease positive effector-related protein	-
Gasu_37030	-1.17216	7.53e-13	2.59e-12	cytochrome p450	p450
Gasu_17510	-0.462444	7.56e-13	2.6e-12	phosphatidylinositol 4-kinase	PI3_PI4_kinase
Gasu_45650	-0.606095	7.68e-13	2.64e-12	hypothetical protein	-
Gasu_37630	-5.77577	7.88e-13	2.71e-12	fatty acid hydroxylase	-
Gasu_38810	1.2924	8.24e-13	2.83e-12	hypothetical protein	-
Gasu_21580	1.24109	8.48e-13	2.91e-12	cell division cycle 2%2C cofactor of APC complex	WD40
Gasu_30760	-0.621098	8.59e-13	2.95e-12	DNA repair exonuclease	Metallophos
Gasu_00090	-0.945403	8.64e-13	2.96e-12	photosystem II oxygen-evolving complex 23kDa protein	-
Gasu_35360	0.816604	8.73e-13	2.99e-12	ribosomal protein L20 family protein	-
Gasu_13180	-0.695284	8.79e-13	3.01e-12	hypothetical protein isoform 1	-
Gasu_19230	-0.49681	8.97e-13	3.07e-12	MFS transporter%2C PHS family%2C inorganic phosphate transporter	Sugar_tr
Gasu_02670	-0.888924	9.01e-13	3.08e-12	jumonji superfamily protein	-
Gasu_57820	0.655653	9.68e-13	3.31e-12	S-adenosylmethionine synthetase	-
Gasu_59890	1.27988	9.83e-13	3.36e-12	hypothetical protein	-
Gasu_29280	-0.475974	9.92e-13	3.39e-12	MFS transporter	MFS_1
Gasu_08790	-0.818988	1e-12	3.42e-12	alpha-1%2C4-N-acetylglucosaminyltransferase EXTL3 isoform 1	Glyco_transf_8
Gasu_62150	-3.51577	1.01e-12	3.44e-12	hypothetical protein	-
Gasu_24630	-0.642877	1.02e-12	3.47e-12	archaeal ATPase	-
Gasu_46930	-0.814533	1.08e-12	3.7e-12	C4-dicarboxylate transporter/malic acid transport protein%2C TDT family	C4dic_mal_tran
Gasu_50130	0.822863	1.09e-12	3.72e-12	hypothetical protein	-
Gasu_10300	-0.738769	1.13e-12	3.84e-12	cyclin H	-
Gasu_44090	-0.762388	1.28e-12	4.34e-12	DNA repair and recombination protein RAD26	Helicase_C
Gasu_63390	-0.897918	1.3e-12	4.43e-12	ribonucleoside-diphosphate reductase alpha chain	Ribonuc_red_lgC
Gasu_40750	-2.78967	1.36e-12	4.62e-12	[pt] AAA-type ATPase family protein / ankyrin repeat family protein	AAA
Gasu_00010	-0.50247	1.37e-12	4.67e-12	archaeal ATPase	-
Gasu_19810	0.384393	1.45e-12	4.94e-12	nuclear import protein NPL4-like protein	-
Gasu_11960	-0.685484	1.5e-12	5.09e-12	hypothetical protein	-
Gasu_20950	1.50904	1.52e-12	5.16e-12	hypothetical protein	-
Gasu_31090	0.407277	1.58e-12	5.36e-12	DnaJ domain-containing protein isoform 1	-
Gasu_52720	0.579925	1.61e-12	5.47e-12	hypothetical protein	-
Gasu_17740	-0.561246	1.71e-12	5.8e-12	hypothetical protein	PI3_PI4_kinase
Gasu_57440	0.725086	1.73e-12	5.85e-12	hypothetical protein	-
Gasu_13590	-1.01145	1.73e-12	5.85e-12	hypothetical protein	-
Gasu_20710	0.649856	1.75e-12	5.92e-12	E3 ubiquitin-protein ligase UBR7	-
Gasu_17710	0.351115	1.78e-12	6.03e-12	ubiquinol-cytochrome c reductase cytochrome c1 subunit	-
Gasu_26380	0.774853	1.8e-12	6.1e-12	acetyl-CoA C-acetyltransferase	Thiolase_N
Gasu_01660	-0.62784	1.85e-12	6.23e-12	paxillin	LIM
Gasu_16570	0.634311	1.89e-12	6.37e-12	hypothetical protein	-
Gasu_35560	0.842874	1.89e-12	6.39e-12	DNA replication factor Cdt1%2C putative	-
Gasu_12600	-0.395742	1.91e-12	6.43e-12	ATP-dependent DNA helicase 2 subunit 2 isoform 1	-
Gasu_24120	-0.607121	1.91e-12	6.44e-12	putative glutathione S-transferase isoform 2	-
Gasu_65570	-0.650787	1.93e-12	6.51e-12	hypothetical protein	-
Gasu_43850	0.454729	1.93e-12	6.51e-12	hypothetical protein	-
Gasu_48670	-0.608619	1.96e-12	6.59e-12	hypothetical protein	Cupin_4
Gasu_20680	0.679203	2.01e-12	6.78e-12	hypothetical protein	-
Gasu_12310	0.40319	2.06e-12	6.92e-12	glycosyltransferase-like protein LARGE	-
Gasu_19990	0.28576	2.06e-12	6.92e-12	translation initiation factor eIF-3 subunit 1	-
Gasu_59530	-0.583878	2.1e-12	7.04e-12	GTP-binding protein LepA	GTP_EFTU
Gasu_61230	-0.634508	2.17e-12	7.3e-12	archaeal ATPase	-
Gasu_53180	-6.57678	2.22e-12	7.44e-12	MFS transporter%2C SP family%2C sugar:H+ symporter	Sugar_tr
Gasu_37060	0.672048	2.24e-12	7.51e-12	MAP kinase tyrosine/serine/threonine phosphatase	DSPc
Gasu_49050	-0.705593	2.28e-12	7.66e-12	hypothetical protein	-
Gasu_43150	1.07331	2.35e-12	7.86e-12	hypothetical protein	-
Gasu_65920	-0.868925	2.35e-12	7.86e-12	archaeal ATPase	-
Gasu_02780	0.641124	2.38e-12	7.95e-12	hypothetical protein	-
Gasu_25780	-0.801702	2.42e-12	8.11e-12	short-chain dehydrogenase/reductase (SDR) family protein	adh_short
Gasu_60030	0.443283	2.49e-12	8.31e-12	spermidine synthase	-
Gasu_53960	0.779531	2.5e-12	8.34e-12	hypothetical protein	-
Gasu_54570	-3.64475	2.55e-12	8.51e-12	primary-amine oxidase	-
Gasu_35470	0.801299	2.62e-12	8.76e-12	hypothetical protein	-
Gasu_65290	-0.624797	2.71e-12	9.04e-12	archaeal ATPase	-
Gasu_34350	0.838877	2.75e-12	9.17e-12	mitochondrial trans-2-enoyl-CoA reductase	ADH_N
Gasu_22810	0.589586	2.75e-12	9.18e-12	pyruvate dehydrogenase kinase	HATPase_c
Gasu_59900	0.387172	2.84e-12	9.47e-12	hypothetical protein	-
Gasu_36550	0.426075	3.01e-12	1e-11	histone H4	-
Gasu_50120	-0.712731	3.02e-12	1.01e-11	hypothetical protein	-
Gasu_54200	-0.642084	3.1e-12	1.03e-11	DNA photolyase / blue-light receptor 2	-
Gasu_35810	1.45217	3.11e-12	1.03e-11	hypothetical protein	-
Gasu_39860	-1.36092	3.14e-12	1.04e-11	hypothetical protein	-
Gasu_26910	-1.09561	3.31e-12	1.1e-11	hypothetical protein isoform 1	-
Gasu_14750	0.662759	3.43e-12	1.14e-11	mitochondrial carrier (BOU / S-adenosylmethionine carrier)	Mito_carr
Gasu_58920	0.858801	3.5e-12	1.16e-11	eukaryotic translation initiation factor eIF-4A	DEAD
Gasu_24760	0.368966	3.51e-12	1.16e-11	zinc finger protein	-
Gasu_59830	-0.633662	3.52e-12	1.17e-11	hypothetical protein isoform 1	-
Gasu_51740	-0.457335	3.59e-12	1.19e-11	MFS transporter%2C SP family%2C sugar:H+ symporter	Sugar_tr
Gasu_21370	0.434017	3.59e-12	1.19e-11	glutamate-5-semialdehyde dehydrogenase	Aldedh
Gasu_04370	0.447177	3.68e-12	1.22e-11	hypothetical protein	-
Gasu_37170	0.672185	3.69e-12	1.22e-11	hypothetical protein	-
[truncated: 4,616 more rows]

## Sheet: HTvsPHOT_Up
gene_name	log2FoldChange	pvalue	padj	gene_description	tf_family
Gasu_07500	3.92722	0	0	hypothetical protein	-
Gasu_19840	1.34569	0	0	elongation factor EF-1 alpha subunit	GTP_EFTU
Gasu_23120	1.65331	0	0	aldo/keto reductase	Aldo_ket_red
Gasu_27200	1.97684	0	0	glutathione S-transferase	GST_N
Gasu_30690	1.50713	0	0	peptidylprolyl isomerase	Pro_isomerase
Gasu_42990	1.39852	2.7e-301	1.99e-298	60S ribosomal protein L14e	-
Gasu_24540	1.97373	3.85e-294	2.55e-291	carboxymuconolactone decarboxylase	-
Gasu_19110	1.92646	2.37e-273	1.3e-270	60S ribosomal protein L34e	-
Gasu_04730	1.98518	3.6e-267	1.83e-264	60S ribosomal protein L30e	-
Gasu_25440	1.31079	5.63e-260	2.66e-257	60S ribosomal protein L7e	-
Gasu_29510	1.60687	1.28e-250	5.66e-248	60S ribosomal protein L31e	Ribosomal_L31e
Gasu_20930	1.38829	2.59e-246	1.07e-243	40S ribosomal protein S19e	-
Gasu_52780	1.15976	1.23e-240	4.05e-238	molecular chaperone HtpG	HATPase_c
Gasu_20640	1.17431	2.76e-236	8.69e-234	hypothetical protein	-
Gasu_39740	1.17717	5.04e-233	1.52e-230	60S ribosomal protein L19e	-
Gasu_17750	1.389	1.02e-229	2.94e-227	mitochondrial carrier	Mito_carr
Gasu_01190	1.14802	3.31e-229	9.11e-227	protein disulfide isomerase	-
Gasu_27900	1.76256	3.48e-228	9.19e-226	hypothetical protein	-
Gasu_12870	2.27573	5.34e-227	1.31e-224	chaperonin GroEL	-
Gasu_20560	1.14567	1.96e-220	4.46e-218	elongation factor EF-1 gamma subunit	GST_N
Gasu_39050	1.21827	1.01e-218	2.22e-216	leucyl aminopeptidase	-
Gasu_30520	1.42564	7.52e-213	1.6e-210	hypothetical protein	-
Gasu_57270	1.3139	1.22e-211	2.52e-209	60S ribosomal protein L15e isoform 2	-
Gasu_17370	1.46485	1.97e-207	3.95e-205	translation initiation factor eIF-5A	-
Gasu_00280	1.68139	2.24e-204	4.36e-202	60S ribosomal protein L32	-
Gasu_06260	1.3769	1.94e-201	3.67e-199	hypothetical protein	-
Gasu_18680	1.74811	1.85e-200	3.4e-198	40S ribosomal protein S15A	-
Gasu_34220	1.4916	7.73e-198	1.38e-195	40S ribosomal protein S6e	-
Gasu_13580	1.52783	1.56e-197	2.72e-195	thioredoxin 1	-
Gasu_24720	1.67589	2.75e-193	4.67e-191	40S ribosomal protein S4e	Ribosomal_S4e
Gasu_15830	1.62564	1.01e-191	1.68e-189	T-complex protein 1 subunit	-
Gasu_24010	1.28814	6.25e-190	1.01e-187	60S ribosomal protein L5e	-
Gasu_30740	1.08957	1.77e-184	2.72e-182	GTP-binding nuclear protein Ran	Ras
Gasu_55950	1.16997	3.01e-180	4.24e-178	60S ribosomal protein L3 isoform 2	-
Gasu_11650	1.16432	2.39e-178	3.3e-176	hypothetical protein	-
Gasu_15110	1.19542	8e-176	1.04e-173	dihydrolipoamide dehydrogenase	Pyr_redox_2
Gasu_50540	1.95907	5.8e-175	7.37e-173	mannan polymerase II complex MNN1 subunit	-
Gasu_55110	1.5022	4.18e-174	5.22e-172	hypothetical protein	Fringe
Gasu_46580	1.35083	2.68e-173	3.28e-171	protein disulfide isomerase	-
Gasu_44140	1.20115	7.26e-173	8.73e-171	calcium-transporting P-type ATPase	E1-E2_ATPase
Gasu_57470	1.23923	4.69e-170	5.25e-168	60S ribosomal protein L6e	-
Gasu_06180	1.43736	5.02e-170	5.54e-168	40S ribosomal protein S2	-
Gasu_49340	1.26976	1.83e-169	1.98e-167	40S ribosomal protein S15e	-
Gasu_06450	1.63784	1.97e-169	2.1e-167	prohibitin	-
Gasu_18730	1.3987	4.59e-169	4.81e-167	40S ribosomal protein S3A isoform 2	-
Gasu_41790	1.95327	4.25e-168	4.32e-166	aspartyl protease isoform 2	Asp
Gasu_57350	1.28052	1.6e-163	1.56e-161	pyruvate dehydrogenase E2 component (dihydrolipoamideacetyltransferase) isoform 1	Biotin_lipoyl
Gasu_50890	1.57445	3.5e-159	3.3e-157	60S ribosomal protein L37e	-
Gasu_19300	2.14693	1.95e-156	1.77e-154	glycosyltransferase-like protein LARGE	Glyco_transf_8
Gasu_41320	1.45304	3.15e-156	2.82e-154	glucose-1-phosphate adenylyltransferase	-
Gasu_57700	1.87074	4.5e-155	3.97e-153	FK506-binding protein 4/5	FKBP_C
Gasu_16370	1.09323	1.44e-154	1.25e-152	40S ribosomal protein S18	-
Gasu_25360	1.41168	2.28e-154	1.96e-152	metaxin 2-like protein	-
Gasu_11420	1.225	3.04e-153	2.57e-151	myo-inositol-1-phosphate synthase	-
Gasu_37540	1.13742	5.91e-153	4.95e-151	hypothetical protein	-
Gasu_44970	2.27267	5.67e-150	4.52e-148	glutathione S-transferase	GST_N
Gasu_19660	1.43674	9.37e-150	7.38e-148	60S ribosomal protein L7Ae isoform 2	-
Gasu_55280	1.15586	2.17e-149	1.69e-147	hypothetical protein	WD40
Gasu_17430	1.10965	4.45e-147	3.38e-145	poly(A) binding protein isoform 1	RRM_1
Gasu_18810	1.50823	1.44e-145	1.07e-143	40S ribosomal protein S7e	-
Gasu_46480	1.48135	4.67e-145	3.43e-143	60S ribosomal protein L18e	-
Gasu_03580	1.7705	1.8e-144	1.31e-142	T-complex protein 1 subunit	-
Gasu_06000	1.50789	2.9e-144	2.09e-142	40S ribosomal protein S17	-
Gasu_19580	1.07277	3.73e-144	2.65e-142	elongation factor EF-1 beta subunit	-
Gasu_24930	1.06889	3.55e-141	2.5e-139	cytochrome c oxidase subunit Vb	-
Gasu_24700	1.37476	9.33e-141	6.5e-139	hypothetical protein	-
Gasu_21340	1.27242	1.89e-140	1.29e-138	T-complex protein 1 subunit	-
Gasu_44300	1.03485	3.21e-140	2.17e-138	calcium-binding EF hand family protein isoform 1	-
Gasu_54990	1.25496	1.86e-139	1.24e-137	hypothetical protein	-
Gasu_55130	1.18285	1.05e-138	6.86e-137	hypothetical protein	-
Gasu_50880	1.05431	1.11e-137	7.14e-136	elongation factor EF-2	GTP_EFTU
Gasu_07590	1.14873	1.14e-137	7.27e-136	sarcosine dimethylglycine methyltransferase	Methyltransf_11
Gasu_36320	1.4282	2.94e-137	1.85e-135	hypothetical protein	-
Gasu_04220	1.32569	2.41e-136	1.48e-134	nuclear transport factor%2C putative	-
Gasu_32380	1.20721	2.53e-133	1.52e-131	2-oxoglutarate dehydrogenase E2 component (dihydrolipoamidesuccinyltransferase)	Biotin_lipoyl
Gasu_09940	1.63402	6.9e-133	4.11e-131	tubulin family protein	-
Gasu_51500	1.88724	1.73e-132	1.02e-130	hypothetical protein	RRM_1
Gasu_06940	1.4391	2.87e-131	1.67e-129	60S ribosomal protein L23Ae	-
Gasu_08210	1.4695	1.49e-128	8.55e-127	adenosine kinase	PfkB
Gasu_37530	1.06572	1.81e-125	1.01e-123	hypothetical protein	-
Gasu_18640	1.04903	5.49e-123	3e-121	calnexin	-
Gasu_11640	1.19949	3.92e-122	2.11e-120	hypothetical protein	-
Gasu_37970	1.2722	1.86e-120	9.84e-119	acetyl coenzyme A-transferase	-
Gasu_19380	1.24462	4.74e-120	2.49e-118	60S ribosomal protein L29e	-
Gasu_20300	1.72207	6.7e-120	3.49e-118	hypothetical protein	-
Gasu_47350	2.13598	2.23e-119	1.15e-117	acyl-[ACP]-UDP-N-acetylglucosamine O-acyltransferase isoform 1	Hexapep
Gasu_12760	1.38116	2.84e-118	1.45e-116	60S ribosomal protein L4	-
Gasu_31180	1.34767	3.55e-118	1.81e-116	T-complex protein 1 subunit	-
Gasu_51530	1.13224	4.31e-118	2.18e-116	molecular chaperone DnaK	HSP70
Gasu_22590	1.24589	5.31e-117	2.64e-115	hypothetical protein	-
Gasu_24570	1.70967	9.37e-117	4.63e-115	voltage-dependent anion channel%2C MPP family	-
Gasu_54170	1.16215	2.83e-116	1.38e-114	exonuclease 1	XPG_I
Gasu_16250	1.1411	4.08e-116	1.95e-114	nucleoside-diphosphate kinase	NDK
Gasu_57170	1.67326	8.41e-116	3.97e-114	hypothetical protein	-
Gasu_13780	1.38027	1.86e-115	8.71e-114	tubulin	Tubulin
Gasu_22050	1.26537	4.94e-115	2.28e-113	enoyl-CoA hydratase	ECH
Gasu_13470	1.14522	2.63e-114	1.21e-112	40S ribosomal protein S14e	-
Gasu_37270	1.30841	8.84e-114	3.95e-112	eukaryotic translation initiation factor-related protein	-
Gasu_52570	1.09091	2.31e-113	1.03e-111	40S ribosomal protein S13e	-
Gasu_45300	1.96274	2.41e-111	1.06e-109	hypothetical protein	-
Gasu_11910	1.216	3.1e-111	1.35e-109	28S ribosomal protein S29-related (mitochondria)	-
Gasu_08090	1.50678	5.65e-110	2.41e-108	60S ribosomal protein L13A	-
Gasu_42410	1.16887	1.27e-107	5.36e-106	hypothetical protein	-
Gasu_34670	1.00874	1.7e-107	7.1e-106	protein disulfide-isomerase A4	-
Gasu_22800	1.03518	6.19e-107	2.58e-105	hypothetical protein	-
Gasu_43860	1.36449	8.04e-107	3.32e-105	60S ribosomal protein L35Ae isoform 1	-
Gasu_35130	1.45548	4.88e-106	1.97e-104	60S ribosomal protein L13e	-
Gasu_21790	1.10796	2.03e-105	8.12e-104	hypothetical protein	-
Gasu_24520	1.90534	9.54e-104	3.78e-102	electron transfer flavoprotein alpha subunit	-
Gasu_00520	1.04386	2.33e-103	9.16e-102	oxidoreductase family protein	GFO_IDH_MocA
Gasu_36920	1.09801	5.64e-103	2.21e-101	hypothetical protein	-
Gasu_59680	1.11558	1.97e-102	7.67e-101	cofilin /actin depolymerizing factor	Cofilin_ADF
Gasu_62940	1.32582	2.07e-102	8.01e-101	40S ribosomal protein S8e	-
Gasu_21700	1.29653	3.79e-101	1.44e-99	oligosaccharyltransferase complex subunit beta (Wbp1)	-
Gasu_13730	1.1725	1.77e-100	6.67e-99	hypothetical protein	-
Gasu_55090	1.08561	4.82e-100	1.81e-98	isocitrate dehydrogenase (NAD+)	-
Gasu_16830	1.67676	2.28e-99	8.5e-98	metal ion binding protein	-
Gasu_37250	1.41322	1.62e-98	5.97e-97	60S ribosomal protein L38e	-
Gasu_47750	1.25242	1.9e-96	6.94e-95	elongation factor EF-Tu	GTP_EFTU
Gasu_41900	1.59929	3.34e-96	1.21e-94	heat shock protein Hsp70 isoform 1	HSP70
Gasu_47760	1.15166	2.65e-93	9.27e-92	enoyl-[acyl-carrier protein] reductase I isoform 1	-
Gasu_12930	1.32873	5.17e-93	1.77e-91	40S ribosomal protein S8	-
Gasu_30090	1.47117	9.08e-93	3.09e-91	T-complex protein 1 subunit	-
Gasu_02320	1.3281	1.16e-92	3.95e-91	prohibitin	-
Gasu_29200	1.26434	4.07e-90	1.32e-88	hypothetical protein	-
Gasu_00160	1.57422	2.16e-88	6.84e-87	serine/threonine protein kinase%2C aurora kinase	Pkinase
Gasu_26740	1.29686	1.17e-84	3.59e-83	methylthioribulose-1-phosphate dehydratase	Aldolase_II
Gasu_16560	1.13802	1.61e-84	4.93e-83	60S ribosomal protein L22 isoform 2	-
Gasu_44440	1.23069	3.18e-84	9.7e-83	40S ribosomal protein S5e	-
Gasu_59060	1.53817	6.01e-84	1.82e-82	hypothetical protein	-
Gasu_33770	1.48636	9.13e-84	2.73e-82	Rho guanyl-nucleotide exchange factor	DUF315
Gasu_31120	1.2522	3.06e-83	9.12e-82	60S acidic ribosomal protein P2	-
Gasu_07490	1.0125	4.85e-83	1.43e-81	hypothetical protein	-
Gasu_47880	1.15498	1.13e-82	3.31e-81	molecular chaperone HtpG	-
Gasu_32350	1.50954	5.88e-82	1.69e-80	hypothetical protein	-
Gasu_29530	1.23343	1.36e-81	3.89e-80	malate dehydrogenase	-
Gasu_57480	1.07001	2.35e-81	6.69e-80	NADH dehydrogenase (ubiquinone) Fe-S protein 3	-
Gasu_57310	1.46993	2.28e-80	6.41e-79	40S ribosomal protein S12e	-
Gasu_11830	1.21948	2.76e-80	7.73e-79	ERO1-like protein beta	-
Gasu_24500	1.57824	5.85e-80	1.63e-78	mitochondrial protein translocase%2C MPT family	-
Gasu_24790	1.05542	2.55e-79	7.05e-78	methyltransferase type 11	-
Gasu_18450	1.37828	4.84e-79	1.32e-77	translation initiation factor eIF-3 subunit 2	WD40
Gasu_54250	1.27354	7.03e-79	1.91e-77	NADPH2 dehydrogenase-like protein	Oxidored_FMN
Gasu_29190	1.12082	1.09e-78	2.95e-77	hydrolase	Metallophos
Gasu_17990	1.28823	2.12e-78	5.67e-77	26S proteasome regulatory subunit N7	-
Gasu_19980	1.52139	8.75e-78	2.3e-76	cyclin-dependent kinase regulatory subunit CKS1	-
Gasu_05200	1.34268	9.13e-78	2.4e-76	hypothetical protein	-
Gasu_35050	1.45615	1.46e-77	3.79e-76	dolichyl-diphosphooligosaccharide-protein glycotransferase	-
Gasu_50530	1.28996	2.93e-77	7.56e-76	cyclin family protein	-
Gasu_13490	1.01227	4.23e-77	1.09e-75	hypothetical protein	-
Gasu_01130	2.53334	1.52e-76	3.88e-75	hypothetical protein	-
Gasu_48820	1.14149	5.03e-76	1.28e-74	soluble calcium-activated nucleotidase 1	-
Gasu_17030	1.07184	8.3e-76	2.09e-74	molecular chaperone DnaK	HSP70
Gasu_14170	1.20657	1.86e-75	4.69e-74	malonyl-CoA decarboxylase	-
Gasu_15130	1.13412	1.07e-74	2.63e-73	importin alpha	Arm
Gasu_11070	1.50745	1.26e-73	3.08e-72	hypothetical protein	-
Gasu_54320	1.12408	1.5e-73	3.67e-72	replication factor A1	-
Gasu_63250	2.24487	1.89e-73	4.58e-72	histone H2B	Histone
Gasu_50490	2.24061	2.18e-73	5.27e-72	peroxidase	-
Gasu_06850	2.31	2.68e-73	6.44e-72	hypothetical protein	-
Gasu_06100	1.21922	2.69e-73	6.45e-72	superoxide dismutase%2C Fe-Mn family	-
Gasu_36930	1.00373	3.01e-73	7.19e-72	AAA-type ATPase	AAA
Gasu_44190	1.06396	2.68e-72	6.33e-71	hypothetical protein	-
Gasu_32100	1.27434	3.38e-71	7.78e-70	ribonucleotide reductase small subunit	-
Gasu_34920	1.27887	1.21e-70	2.77e-69	5-methyltetrahydropteroyltriglutamate--homocysteinemethyltransferase	-
Gasu_37110	1.04534	6.51e-70	1.48e-68	60S ribosomal protein L12e	-
Gasu_52880	1.14008	8.5e-70	1.92e-68	F-type H+-transporting ATPase subunit delta	-
Gasu_17630	1.16929	2.3e-69	5.15e-68	actin	Actin
Gasu_11390	1.31898	2.92e-69	6.51e-68	D-3-phosphoglycerate dehydrogenase	2-Hacid_dh_C
Gasu_07460	1.18076	2.93e-69	6.51e-68	GINS complex subunit 3	-
Gasu_29040	1.29389	4.07e-69	9.03e-68	60S ribosomal protein L21e	-
Gasu_64400	1.31691	6.15e-69	1.36e-67	hypothetical protein	-
Gasu_26780	1.43992	1.63e-68	3.56e-67	hypothetical protein	-
Gasu_08990	1.77465	2.26e-68	4.92e-67	mitochondrial carrier (BOU / S-adenosylmethionine carrier)	Mito_carr
Gasu_29520	1.37573	4.61e-68	1e-66	malate dehydrogenase	-
Gasu_22380	1.15965	1.96e-67	4.22e-66	phenylalanyl-tRNA synthetase beta chain	-
Gasu_13930	1.0897	5.66e-67	1.2e-65	methyltransferase	-
Gasu_41040	1.34019	5.77e-67	1.22e-65	fumarylacetoacetase	FAA_hydrolase
Gasu_57540	1.04104	6.4e-67	1.35e-65	ribonucleoside-diphosphate reductase subunit M2	-
Gasu_02250	1.27275	6.84e-67	1.44e-65	hypothetical protein	-
Gasu_35620	1.61798	7.34e-67	1.54e-65	proliferating cell nuclear antigen	PCNA_N
Gasu_27260	1.19847	1.76e-66	3.69e-65	SPla/RYanodine receptor (SPRY) domain-containing protein	SPRY
Gasu_17700	1.08778	2.1e-66	4.38e-65	cytochrome b5	-
Gasu_19310	1.08451	6.47e-66	1.34e-64	protein transport protein SEC61 subunit gamma	-
Gasu_47370	1.00132	6.52e-66	1.35e-64	protease IV	Peptidase_S49
Gasu_34950	1.11981	2.26e-65	4.62e-64	hypothetical protein isoform 1	-
Gasu_22460	1.09318	9.93e-65	2e-63	histidinol dehydrogenase	-
Gasu_18500	1.48613	1.87e-64	3.74e-63	hypothetical protein	-
Gasu_07200	1.36412	1.87e-64	3.74e-63	40S ribosomal protein S9e	S4
Gasu_36030	1.74538	2.04e-63	4.03e-62	hypothetical protein	-
Gasu_22170	1.58725	4.09e-63	8e-62	hypothetical protein	-
Gasu_17590	1.37358	4.92e-63	9.6e-62	hypothetical protein	SRR1
Gasu_41620	2.96978	5.13e-63	9.97e-62	hypothetical protein	-
Gasu_00100	1.23504	2.19e-62	4.23e-61	small nuclear ribonucleoprotein D2	LSM
Gasu_07660	1.61677	2.79e-62	5.37e-61	tubulin	Tubulin
Gasu_34200	2.82586	6.6e-62	1.25e-60	NAD-dependent formate dehydrogenase	2-Hacid_dh_C
Gasu_17020	1.24772	3.72e-61	6.95e-60	molecular chaperone DnaJ isoform 1	DnaJ_C
Gasu_33620	1.22304	4.11e-61	7.66e-60	myo-inositol 2-dehydrogenase	GFO_IDH_MocA
Gasu_49690	1.17502	5.58e-61	1.03e-59	60S ribosomal protein L44e	-
Gasu_07680	1.29747	1.56e-60	2.86e-59	minichromosome maintenance family (MCM)	MCM
Gasu_27100	1.23885	2.51e-60	4.54e-59	signal peptidase I isoform 2	Peptidase_S24
Gasu_42100	1.13179	2.18e-59	3.88e-58	tubulin	Tubulin
Gasu_47840	1.18493	4.03e-59	7.15e-58	replication factor C subunit 2/4	AAA
Gasu_07740	1.24976	2.83e-58	4.91e-57	hypothetical protein	-
Gasu_17440	1.00679	4.08e-58	7.06e-57	methionine--tRNA ligase-like protein	GST_C
Gasu_25540	1.03265	7.25e-58	1.25e-56	translation initiation factor eIF-2B delta subunit	-
Gasu_18470	1.64805	1.29e-57	2.21e-56	hypothetical protein	-
Gasu_14740	1.0506	1.77e-57	3.02e-56	carbonyl reductase (NADPH)	adh_short
Gasu_30580	1.81525	2.34e-57	3.97e-56	hypothetical protein	-
Gasu_11990	1.54993	2.66e-57	4.48e-56	hypothetical protein	-
Gasu_43380	1.31821	4.32e-57	7.23e-56	hypothetical protein	-
Gasu_49320	1.50861	5.26e-57	8.78e-56	solute carrier%2C DMT family	-
Gasu_59660	2.5384	1.27e-56	2.08e-55	histone H2B	Histone
Gasu_28190	1.33008	1.91e-56	3.11e-55	H+-translocating PPase (vacuolar)	-
Gasu_57530	1.26925	4.45e-56	7.2e-55	hypothetical protein	-
Gasu_49520	1.48444	7.01e-56	1.13e-54	thioredoxin-like protein	-
Gasu_26720	1.01133	3.67e-55	5.81e-54	40S ribosomal protein S26e	-
Gasu_04530	1.56229	6.35e-55	1e-53	hypothetical protein	-
Gasu_37720	1.06501	7.03e-55	1.11e-53	acid phosphatase	Acid_phosphat_A
Gasu_nc0075	1.29431	2.08e-54	3.24e-53	18S ribosomal RNA	-
Gasu_37480	1.50165	1.82e-53	2.76e-52	tubulin	Tubulin
Gasu_00620	1.24389	2.29e-53	3.46e-52	fumarate hydratase%2C class II isoform 1	-
Gasu_28640	1.05989	8.11e-53	1.21e-51	small nuclear ribonucleoprotein F isoform 2	DnaJ
Gasu_28790	1.38157	1.69e-52	2.51e-51	hypothetical protein	LIM
Gasu_48240	1.74028	1.72e-51	2.48e-50	mitochondrial carrier (BOU / S-adenosylmethionine carrier)	Mito_carr
Gasu_24710	1.30409	1.92e-51	2.77e-50	ribonucleoside-diphosphate reductase alpha chain	Ribonuc_red_lgC
Gasu_11090	1.48541	2.05e-51	2.96e-50	hypothetical protein	-
Gasu_56740	1.23334	3.64e-51	5.21e-50	1-alkyl-2-acetylglycerophosphocholine esterase	PAF-AH_p_II
Gasu_19770	1.41885	2.88e-50	4.03e-49	acyl-CoA-binding protein	-
Gasu_08700	1.04626	4.71e-50	6.57e-49	cohesin complex subunit SA-1/2	-
Gasu_36020	1.07738	5.13e-50	7.15e-49	hypothetical protein	-
Gasu_57260	1.00831	2.4e-49	3.32e-48	60S ribosomal protein L1e	-
Gasu_46180	1.12444	7.27e-49	9.9e-48	myb family transcription factor	Myb_DNA-binding
Gasu_05550	1.13149	7.36e-48	9.83e-47	alpha 1%2C3-glucosidase	Glyco_hydro_31
Gasu_45160	1.31978	6.8e-47	8.86e-46	malonyl-CoA decarboxylase	-
Gasu_36510	1.08714	8.8e-47	1.14e-45	40S ribosomal protein S3e	-
Gasu_05210	1.16481	9.95e-47	1.28e-45	ribosomal protein S1-like protein	-
Gasu_56200	1.39313	1.27e-46	1.63e-45	40S ribosomal protein S21	-
Gasu_33200	1.16404	1.31e-46	1.68e-45	DNA binding protein	Peptidase_M24
Gasu_15740	1.38245	2.47e-46	3.13e-45	H+-translocating PPase (vacuolar)	-
Gasu_02840	1.06988	4.1e-46	5.17e-45	6-phosphogluconate dehydrogenase (decarboxylating)	NAD_binding_2
Gasu_36380	1.41159	4.9e-46	6.13e-45	60S ribosomal protein L17e	-
Gasu_28890	1.03326	1.72e-45	2.11e-44	2-oxoisovalerate dehydrogenase E1 component%2C beta subunit	-
Gasu_31030	1.11859	3.97e-45	4.83e-44	histone chaperone ASF1	-
Gasu_59320	1.38738	5.7e-45	6.89e-44	protein phosphatase 2 (formerly 2A)%2C regulatory subunit B''	-
Gasu_48840	1.58174	6.55e-45	7.89e-44	hypothetical protein	-
Gasu_17870	1.02975	2.91e-44	3.44e-43	60S acidic ribosomal protein P0	-
Gasu_44870	1.24968	8.44e-44	9.9e-43	1-acylglycerol-3-phosphate O-acyltransferase isoform 1	Acyltransferase
Gasu_10890	1.03167	1.53e-43	1.78e-42	endomembrane protein-like protein	-
Gasu_48080	1.46321	3.21e-43	3.71e-42	hypothetical protein	-
Gasu_29760	1.32285	4.33e-43	4.97e-42	hypothetical protein	-
Gasu_31850	1.06409	5.91e-43	6.78e-42	hypothetical protein	-
Gasu_27370	1.11722	1.76e-42	2e-41	50S ribosomal protein L33 (mitochondrial)	-
Gasu_51580	1.37027	3.34e-42	3.76e-41	60S ribosomal protein L36e	-
Gasu_07420	1.20121	5.51e-42	6.15e-41	hypothetical protein	-
Gasu_38180	1.2208	6.28e-42	6.98e-41	aspartate aminotransferase	Aminotran_1_2
Gasu_63240	1.24012	1.09e-41	1.21e-40	histone H2A	Histone
Gasu_59760	1.66389	1.24e-41	1.37e-40	origin recognition complex subunit 2	-
Gasu_47270	1.05705	1.33e-41	1.47e-40	mitochondrial protein translocase%2C MPT family	-
Gasu_38040	1.33179	1.56e-41	1.71e-40	alcohol dehydrogenase (zinc-containing)	ADH_N
Gasu_10270	1.00649	1.59e-41	1.75e-40	hypothetical protein	-
Gasu_52340	1.00556	1.93e-41	2.11e-40	NmrA-like family domain-containing protein 1	NmrA
Gasu_22710	1.58546	2.3e-41	2.5e-40	hypothetical protein	-
Gasu_33760	1.63996	4.35e-41	4.71e-40	hypothetical protein	-
Gasu_23800	1.2281	2.47e-40	2.63e-39	diamine N-acetyltransferase	Acetyltransf_1
Gasu_15320	1.06826	2.62e-40	2.79e-39	hypothetical protein	-
Gasu_01940	1.30246	3.98e-40	4.19e-39	hypothetical protein isoform 1	-
Gasu_15430	1.29917	7.65e-40	7.95e-39	mitotic spindle assembly checkpoint protein MAD2 isoform 2	HORMA
Gasu_13800	1.61387	2.7e-39	2.77e-38	tubulin isoform 1	Tubulin
Gasu_03540	1.02803	3.66e-39	3.74e-38	hypothetical protein	-
Gasu_51490	1.29344	8.61e-39	8.67e-38	inositolphosphorylceramide synthase-like protein	-
Gasu_05220	1.12861	1.18e-38	1.18e-37	prefoldin alpha subunit	-
Gasu_28330	2.11937	1.35e-38	1.35e-37	hypothetical protein	-
Gasu_41810	1.37769	7.1e-38	6.97e-37	hypothetical protein isoform 1	-
Gasu_11880	1.64277	1.41e-37	1.37e-36	hypothetical protein	-
Gasu_49250	1.01432	1.96e-37	1.89e-36	X-Pro aminopeptidase	Peptidase_M24
Gasu_58530	1.0766	2.66e-37	2.57e-36	hypothetical protein	-
Gasu_13660	1.08521	2.73e-37	2.63e-36	hypothetical protein	PHD
Gasu_16670	1.51801	3.37e-37	3.24e-36	hypothetical protein	-
Gasu_43360	1.43458	4.72e-37	4.53e-36	serine/threonine protein kinase	Pkinase
Gasu_04590	1.01109	6.46e-37	6.14e-36	hypothetical protein	-
Gasu_61420	1.85544	1.09e-36	1.03e-35	60S ribosomal protein L18Ae	-
Gasu_34490	1.31747	1.31e-36	1.23e-35	60S ribosomal protein L8e	Ribosomal_L2_C
Gasu_24530	1.69519	1.88e-36	1.75e-35	G2/mitotic-specific cyclin 1/2	Cyclin_C
Gasu_47200	1.11022	3.07e-36	2.85e-35	T-complex protein 1 subunit isoform 1	-
Gasu_29110	1.64926	1.47e-34	1.31e-33	hypothetical protein	-
Gasu_36460	1.12315	2.12e-34	1.88e-33	glutamate dehydrogenase (NAD(P)+) isoform 1	-
Gasu_32800	1.12664	2.17e-34	1.92e-33	omega-6 fatty acid desaturase (delta-12 desaturase)	-
Gasu_36070	2.46967	3.41e-34	3e-33	chaperonin GroES	-
Gasu_30340	1.0942	5.62e-34	4.9e-33	DNA primase small subunit	-
Gasu_26920	1.00632	7.29e-34	6.34e-33	hypothetical protein	-
Gasu_05630	1.05557	8.05e-34	6.99e-33	transcription initiation factor TFIID subunit D11 isoform 2	-
Gasu_53050	1.47707	1.47e-33	1.27e-32	sugar-phosphate:phosphate translocator%2C DMT family	-
Gasu_61570	1.2608	3.67e-33	3.1e-32	histone H3	Histone
Gasu_22060	1.2189	3.73e-33	3.15e-32	zinc finger protein ZIC 1/3	FHA
Gasu_45120	1.06141	9.44e-33	7.9e-32	hypothetical protein	-
Gasu_00140	1.12111	9.54e-33	7.97e-32	rRibonuclease HII	-
Gasu_56880	1.3755	2.93e-32	2.39e-31	hypothetical protein isoform 2	-
Gasu_60140	1.13115	4.65e-32	3.77e-31	electron carrier/ protein disulfide oxidoreductase	GST_C
Gasu_30210	1.11866	5.36e-32	4.33e-31	farnesyl pyrophosphate synthase	-
Gasu_59210	1.30788	6.33e-32	5.11e-31	T-complex protein 1 subunit	-
Gasu_30450	1.51938	8.34e-32	6.71e-31	spermine oxidase	Amino_oxidase
Gasu_29750	1.12228	9e-32	7.23e-31	citrate synthase (mitochondrial)	Citrate_synt
Gasu_26770	1.12732	1.02e-31	8.14e-31	hypothetical protein	-
Gasu_42260	1.22443	1.39e-31	1.11e-30	3R-hydroxymyristoyl ACP dehydrase isoform 1	-
Gasu_30880	1.04974	1.47e-31	1.17e-30	hypothetical protein	-
Gasu_52020	1.17013	7.27e-31	5.75e-30	40S ribosomal protein S16e	-
Gasu_48710	1.14343	8.97e-31	7.07e-30	hypothetical protein	-
Gasu_44640	1.03625	2.22e-30	1.74e-29	cytoplasmic linker associated protein	-
Gasu_65210	2.73368	4.43e-30	3.41e-29	MFS transporter%2C SP family%2C sugar:H+ symporter	Sugar_tr
Gasu_15070	1.02993	1.01e-29	7.67e-29	hypothetical protein	-
Gasu_37340	1.18108	1.88e-29	1.41e-28	methionyl aminopeptidase	Peptidase_M24
Gasu_53580	1.21893	3.16e-29	2.34e-28	40S ribosomal protein S24e	Ribosomal_S24e
Gasu_50250	1.06829	3.71e-29	2.74e-28	ubiquitin-conjugating enzyme E2 isoform 2	UQ_con
Gasu_37710	1.18693	4.63e-29	3.42e-28	hypothetical protein	-
Gasu_39830	1.0301	9.87e-29	7.23e-28	calmodulin	-
Gasu_53020	1.73626	1.67e-28	1.21e-27	hypothetical protein	-
Gasu_59930	1.43817	2.12e-28	1.53e-27	hypothetical protein	-
Gasu_17800	1.36461	3.76e-28	2.68e-27	peroxidase	-
Gasu_25470	1.10639	4.18e-28	2.98e-27	myo-inositol 2-dehydrogenase	GFO_IDH_MocA
Gasu_54520	1.12051	4.58e-28	3.25e-27	60S ribosomal protein L26e	KOW
Gasu_35700	1.80543	7.8e-28	5.5e-27	hypothetical protein	-
Gasu_65900	1.51561	9.01e-28	6.34e-27	MFS transporter%2C SP family%2C sugar:H+ symporter	Sugar_tr
Gasu_51970	1.04454	1.83e-27	1.27e-26	hypothetical protein	-
Gasu_43430	1.19842	4.14e-27	2.83e-26	bifunctional orotate phosphoribosyltransferase / orotidine-5'-phosphate decarboxylase isoform 1	Pribosyltran
Gasu_20320	1.75353	5.14e-27	3.51e-26	hypothetical protein	-
Gasu_47870	1.08112	7.2e-27	4.88e-26	hypothetical protein	-
Gasu_26760	1.87426	1.12e-26	7.5e-26	metal ion (Mn2+-iron) transporter%2C Nramp family	-
Gasu_48990	1.29828	2.74e-26	1.82e-25	hypothetical protein	-
Gasu_56830	1.08735	8.52e-26	5.57e-25	thioesterase superfamily protein	4HBT
Gasu_58930	1.48966	1.53e-25	9.92e-25	molecular chaperone DnaK	HSP70
Gasu_62510	1.23551	1.56e-25	1.01e-24	citrate synthase (mitochondrial)	Citrate_synt
Gasu_18440	2.03193	2.05e-25	1.33e-24	hypothetical protein	-
Gasu_10140	1.29398	2.17e-25	1.4e-24	ubiquitin	ubiquitin
Gasu_13920	1.06495	2.63e-25	1.69e-24	serine/threonine-protein kinase	-
Gasu_38510	1.52086	3.38e-25	2.15e-24	hypothetical protein	-
Gasu_64070	2.29378	3.38e-25	2.15e-24	peroxidase	-
Gasu_11030	1.33711	5.35e-25	3.37e-24	hypothetical protein	-
Gasu_47120	1.15432	5.68e-25	3.57e-24	2-haloacid dehalogenase	-
Gasu_35340	1.30097	5.74e-25	3.61e-24	NADH dehydrogenase (ubiquinone) Fe-S protein 1	-
Gasu_24990	1.3158	9.05e-25	5.66e-24	hypothetical protein	-
Gasu_56640	1.27235	1.2e-24	7.5e-24	tyrosine aminotransferase isoform 2	Aminotran_1_2
Gasu_62390	1.47773	1.33e-24	8.25e-24	hypothetical protein	-
Gasu_47380	1.10877	2.2e-24	1.36e-23	hypothetical protein	TBPIP
Gasu_37290	1.62286	2.42e-24	1.5e-23	polysaccharide export protein (CAP59)%2C putative	-
Gasu_07530	1.28233	3e-24	1.85e-23	60S ribosomal protein L3	-
Gasu_53510	1.29016	3.86e-24	2.37e-23	40S ribosomal protein S27e	-
Gasu_28120	1.20651	4.01e-24	2.45e-23	hypothetical protein	-
Gasu_58830	1.1931	4.59e-24	2.8e-23	minichromosome maintenance family (MCM)	MCM
Gasu_60830	1.2797	6.89e-24	4.18e-23	hypothetical protein	-
Gasu_35460	1.47659	7.63e-24	4.61e-23	dolichyl-diphosphooligosaccharide--protein glycosyltransferase	-
Gasu_20940	1.39427	2.31e-23	1.38e-22	transcription factor	Coprinus_mating
Gasu_20440	1.23251	2.47e-23	1.47e-22	serine/threonine protein kinase%2C aurora kinase	Pkinase
Gasu_26210	1.20049	3.63e-23	2.14e-22	60S ribosomal protein L23e	-
Gasu_27700	1.01938	9.58e-23	5.53e-22	4a-hydroxytetrahydrobiopterin dehydratase	-
Gasu_20820	1.02994	2.25e-22	1.28e-21	hypothetical protein	-
Gasu_38110	1.77664	2.31e-22	1.31e-21	hypothetical protein	-
Gasu_35280	1.33786	5.38e-22	3.01e-21	40S ribosomal protein S25e	-
Gasu_10520	1.10184	9.13e-22	5.08e-21	hypothetical protein isoform 1	-
Gasu_48320	1.20062	1.22e-21	6.73e-21	hypothetical protein	-
Gasu_09060	1.02776	1.87e-21	1.02e-20	hypothetical protein	-
Gasu_58190	1.2994	2.77e-21	1.51e-20	UDPglucose 6-dehydrogenase	-
Gasu_06710	1.08955	6.49e-21	3.49e-20	hypothetical protein	-
Gasu_58780	1.18164	6.91e-21	3.71e-20	DNA polymerase alpha subunit B	-
Gasu_09420	1.32787	8.76e-21	4.69e-20	mitochondrial presequence translocase subunit Tim50	NIF
Gasu_43580	1.25568	1.41e-20	7.47e-20	ABC transporter%2C heme transporter%2C ATPase component	ABC_tran
Gasu_59030	1.45625	3.17e-20	1.66e-19	hypothetical protein	-
Gasu_07030	1.02315	4.04e-20	2.1e-19	acylphosphatase	-
Gasu_25020	1.17409	8.49e-20	4.33e-19	MFS transporter%2C PHS family%2C inorganic phosphate transporter	Sugar_tr
Gasu_41530	1.50215	1.11e-19	5.62e-19	hypothetical protein	-
Gasu_39030	1.19637	1.14e-19	5.78e-19	G protein beta subunit-like protein	WD40
Gasu_44470	1.22696	1.18e-19	5.94e-19	hypothetical protein	-
Gasu_07620	1.06069	1.19e-19	6.01e-19	60S ribosomal protein L35	-
Gasu_41570	1.13896	1.3e-19	6.57e-19	transcription factor E2F isoform 2	E2F_TDP
Gasu_07540	1.25514	1.32e-19	6.65e-19	glutaredoxin 3	-
Gasu_59100	1.44815	2.45e-19	1.22e-18	hypothetical protein	RRM_1
Gasu_34700	1.41447	2.76e-19	1.38e-18	hypothetical protein	-
Gasu_25630	1.05912	3.42e-19	1.69e-18	zinc finger (C2H2 type) family protein	-
Gasu_53340	1.09782	5.52e-19	2.7e-18	hypothetical protein	-
Gasu_25450	1.02863	1.04e-18	5.02e-18	hypothetical protein	-
Gasu_62960	1.09097	2.15e-18	1.02e-17	nucleotide-sugar transporter%2C DMT family	-
Gasu_22180	1.30769	3.44e-18	1.61e-17	condensin complex subunit 2	-
Gasu_55270	1.11267	3.96e-18	1.84e-17	myo-inositol-1(or 4)-monophosphatase	-
Gasu_41520	1.12169	4.02e-18	1.87e-17	hypothetical protein	RhoGEF
Gasu_35740	1.08456	6.51e-18	3e-17	hypothetical protein	Cyclin_C
Gasu_06500	1.13103	2.29e-17	1.02e-16	sarcosine dimethylglycine methyltransferase	Methyltransf_11
Gasu_58460	1.00278	2.51e-17	1.12e-16	elongator complex protein 4	-
Gasu_64240	1.69877	3.66e-17	1.61e-16	hypothetical protein	-
Gasu_58900	1.09005	5.01e-17	2.19e-16	Rab family%2C other	Ras
Gasu_17980	1.61657	9.22e-17	3.97e-16	hypothetical protein	-
Gasu_35270	1.23549	9.98e-17	4.29e-16	GCN5-related N-acetyltransferase	-
Gasu_27650	1.43521	1.03e-16	4.42e-16	hypothetical protein	-
Gasu_56690	1.19414	1.25e-16	5.35e-16	hypothetical protein	-
Gasu_55820	1.08201	2.42e-16	1.02e-15	DNA-directed RNA polymerase II subunit G	S1
Gasu_09530	1.19437	3.06e-16	1.28e-15	biotin synthetase	Radical_SAM
Gasu_53720	1.44464	3.51e-16	1.47e-15	cytochrome-b5 reductase	NAD_binding_1
Gasu_61400	1.31609	1.2e-15	4.85e-15	40S ribosomal protein S11e	-
Gasu_59020	1.2016	1.37e-15	5.52e-15	hypothetical protein	-
Gasu_52180	1.53745	1.9e-15	7.62e-15	hypothetical protein isoform 1	-
Gasu_49030	1.27978	2.51e-15	9.97e-15	cytochrome b5-like protein	-
Gasu_29930	1.09812	3.6e-15	1.42e-14	hypothetical protein	-
Gasu_37280	1.15001	8.38e-15	3.21e-14	hypothetical protein	-
Gasu_58960	1.28566	9.44e-15	3.6e-14	40S ribosomal protein S2e	Ribosomal_S10
Gasu_38640	1.05258	2.28e-14	8.53e-14	calcium-transporting P-type ATPase	-
Gasu_62970	1.37783	2.97e-14	1.11e-13	hypothetical protein	-
Gasu_34540	1.47419	3.18e-14	1.18e-13	hypothetical protein	-
Gasu_63780	1.02061	5.73e-14	2.11e-13	hypothetical protein	-
Gasu_59730	1.03171	5.78e-14	2.13e-13	kinetochore protein NDC8	-
Gasu_40890	1.17988	1.09e-13	3.97e-13	hypothetical protein	-
Gasu_59370	1.03918	1.14e-13	4.15e-13	elongation factor EF-Ts (mitochondria)	-
Gasu_52910	1.03305	1.76e-13	6.3e-13	hypothetical protein	-
Gasu_37590	1.99327	1.82e-13	6.49e-13	hypothetical protein	-
Gasu_50910	1.43759	2.04e-13	7.24e-13	hypothetical protein	-
Gasu_03760	1.07855	2.08e-13	7.38e-13	hypothetical protein	LAG1
Gasu_42570	1.31231	2.83e-13	1e-12	transcription factor DP-1	E2F_TDP
Gasu_35930	1.178	4.83e-13	1.69e-12	mitochondrial carrier%2C phosphate carrier	Mito_carr
Gasu_58020	1.25578	6.19e-13	2.14e-12	kinesin family member	Kinesin
Gasu_53030	1.13119	7.15e-13	2.47e-12	hypothetical protein	-
Gasu_38810	1.2924	8.24e-13	2.83e-12	hypothetical protein	-
Gasu_21580	1.24109	8.48e-13	2.91e-12	cell division cycle 2%2C cofactor of APC complex	WD40
Gasu_59890	1.27988	9.83e-13	3.36e-12	hypothetical protein	-
Gasu_20950	1.50904	1.52e-12	5.16e-12	hypothetical protein	-
Gasu_43150	1.07331	2.35e-12	7.86e-12	hypothetical protein	-
Gasu_35810	1.45217	3.11e-12	1.03e-11	hypothetical protein	-
Gasu_38990	1.00334	3.71e-12	1.23e-11	hypothetical protein	-
Gasu_40910	1.11672	6.83e-12	2.23e-11	hypothetical protein	-
Gasu_06910	1.27087	1.07e-11	3.46e-11	hypothetical protein	-
Gasu_07650	1.36117	1.29e-11	4.15e-11	hypothetical protein	-
Gasu_03400	1.03319	3.25e-11	1.02e-10	aspartyl protease	Asp
Gasu_33920	1.01759	8.79e-11	2.66e-10	hypothetical protein	-
Gasu_29830	1.08891	9.37e-11	2.83e-10	N-acetylglucosaminyltransferase	-
Gasu_29100	1.26572	1.12e-10	3.36e-10	hypothetical protein	-
Gasu_53000	1.12356	1.53e-10	4.55e-10	ADP-ribosylation factor	Arf
Gasu_56540	1.03659	5.29e-10	1.53e-09	microtubule associated protein (Ase1)%2C putative	-
Gasu_55250	1.00864	5.29e-10	1.53e-09	hypothetical protein	-
Gasu_61060	1.50425	5.75e-10	1.66e-09	hypothetical protein	-
Gasu_13650	1.07335	9.19e-10	2.62e-09	hypothetical protein	-
Gasu_36040	1.14213	1.04e-09	2.96e-09	hypothetical protein isoform 1	START
Gasu_61110	2.47092	1.42e-09	3.99e-09	hypothetical protein	-
Gasu_42650	1.0893	1.82e-09	5.08e-09	adenylyl-sulfate kinase	-
Gasu_55360	1.10193	1.83e-09	5.1e-09	hypothetical protein	-
Gasu_16700	1.91629	1.92e-09	5.35e-09	hypothetical protein	-
Gasu_63790	1.09746	2.08e-09	5.76e-09	hypothetical protein	-
Gasu_65470	1.99782	2.2e-09	6.09e-09	hypothetical protein	-
Gasu_26050	1.35006	3.1e-09	8.53e-09	DNA primase	-
Gasu_26450	1.10484	4.22e-09	1.15e-08	microtubule-associated protein%2C RP/EB family	CH
Gasu_09850	1.11708	5.66e-09	1.52e-08	hypothetical protein isoform 2	-
Gasu_64790	1.94525	6.57e-09	1.76e-08	hypothetical protein	-
Gasu_nc0025	1.0231	7.7e-09	2.05e-08	28S ribosomal RNA	-
Gasu_36260	1.38385	1.01e-08	2.65e-08	mitochondrial alternative oxidase	AOX
Gasu_42560	1.00332	1.18e-08	3.08e-08	hypothetical protein	-
Gasu_58810	1.0573	1.63e-08	4.21e-08	cystathionine gamma-synthase	Cys_Met_Meta_PP
Gasu_63710	1.14311	2.23e-08	5.7e-08	50S ribosomal protein L4 (mitochondrial)	-
Gasu_21010	1.622	7.67e-08	1.87e-07	small conjugating protein ligase	-
Gasu_51570	1.04181	1.21e-07	2.91e-07	transducin family protein / WD-40 repeat family protein	-
Gasu_52980	1.12951	1.99e-07	4.73e-07	tubulin	Tubulin
Gasu_03220	1.01426	2e-07	4.75e-07	8-amino-7-oxononanoate synthase	Aminotran_1_2
Gasu_34310	2.27987	3.13e-07	7.31e-07	hypothetical protein	-
Gasu_25940	1.19952	3.57e-07	8.31e-07	cell division control protein 42	Ras
Gasu_47570	1.10912	5.1e-07	1.17e-06	F-type H+-transporting ATPase subunit delta	-
Gasu_14890	1.38373	7e-07	1.59e-06	hypothetical protein	-
Gasu_37620	1.06385	7.97e-07	1.8e-06	hypothetical protein	-
Gasu_28670	3.10917	9.61e-07	2.16e-06	metal ion (Mn2+-iron) transporter%2C Nramp family	-
Gasu_43390	2.02205	1.06e-06	2.37e-06	zinc finger (C3HC4-type RING finger) family protein	-
Gasu_49470	1.21821	1.4e-06	3.08e-06	hypothetical protein	-
Gasu_20960	1.54975	1.82e-06	3.99e-06	acid phosphatase	Phosphoesterase
Gasu_66050	2.85567	2.24e-06	4.87e-06	hypothetical protein	-
Gasu_59400	1.03094	2.24e-06	4.87e-06	molybdenum cofactor biosynthesis protein C	-
Gasu_35780	1.01367	2.36e-06	5.11e-06	acyltransferase	Acyltransferase
Gasu_65870	1.50311	7.85e-06	1.62e-05	hypothetical protein	-
Gasu_nc0074	1.04533	9.26e-06	1.9e-05	28S ribosomal RNA	-
Gasu_37510	1.02579	1.12e-05	2.28e-05	hypothetical protein	-
Gasu_64250	1.10516	1.3e-05	2.63e-05	hypothetical protein	-
Gasu_58230	1.04738	2.2e-05	4.37e-05	hypothetical protein	-
Gasu_65360	1.94561	2.29e-05	4.54e-05	hypothetical protein	-
Gasu_20460	1.07412	2.49e-05	4.9e-05	hypothetical protein	-
Gasu_62230	1.07059	3.88e-05	7.51e-05	hypothetical protein	Histone
Gasu_54050	1.18443	3.99e-05	7.72e-05	serine/threonine protein kinase	Pkinase_Tyr
Gasu_30720	1.44136	4.11e-05	7.93e-05	hypothetical protein	-
Gasu_39060	1.31495	4.17e-05	8.04e-05	hypothetical protein	-
Gasu_65710	1.03512	5.55e-05	0.000105434	hypothetical protein	-
Gasu_58520	1.47621	6.03e-05	0.000113864	hypothetical protein	-
Gasu_64610	1.00831	7e-05	0.000131273	translationally controlled tumor protein (TCTP) (p23)-like protein	-
Gasu_62790	1.46329	0.000120502	0.000220803	hypothetical protein	-
Gasu_51980	1.17333	0.000142411	0.000259083	hypothetical protein	-
Gasu_39130	1.36333	0.000177961	0.000320844	hypothetical protein	-
Gasu_25660	1.33529	0.000789771	0.00132524	hypothetical protein	-
Gasu_66060	3.69603	0.00167591	0.00270775	resolvase	Resolvase
Gasu_63960	4.24917	0.002108	0.00336961	hypothetical protein	-
Gasu_09440	1.91344	0.00431625	0.00663953	histone H2B	-
Gasu_nc0031	3.94086	0.00580042	0.00880178	tRNA-Ser	-
Gasu_65480	1.62172	0.00584396	0.00886378	hypothetical protein	-
Gasu_63830	1.47311	0.00674384	0.0101426	RWP-RK domain-containing protein	RWP-RK
Gasu_65860	3.17964	0.00678076	0.0101958	dihydroorotase	-
Gasu_01060	1.17268	0.00804829	0.0120008	ATP synthase mitochondrial F1 complex assembly factor 2	-
Gasu_52900	1.40703	0.011461	0.0167385	hypothetical protein	-
Gasu_02400	1.09404	0.0118552	0.0172759	hypothetical protein	-
Gasu_62690	1.58971	0.0136098	0.0197027	hypothetical protein	-
Gasu_62450	1.59843	0.0148031	0.0212996	40S ribosomal protein S21	-
Gasu_63500	1.18247	0.0246952	0.034519	ADP-ribosylation factor	Arf
Gasu_36810	2.84962	0.024896	0.0347776	hypothetical protein	-
Gasu_00230	3.24066	0.0311719	0.0428921	hypothetical protein	Coprinus_mating
Gasu_28650	1.65472	0.0317516	0.0436444	molecular chaperone HscB	DnaJ

## Sheet: HTvsPHOT_Down
gene_name	log2FoldChange	pvalue	padj	gene_description	tf_family
Gasu_57960	-9.26647	0	0	glycerol dehydrogenase	-
Gasu_51440	-3.87632	0	0	putative aminopeptidase NPEPL1 isoform 1	-
Gasu_51270	-2.26807	0	0	RNA-binding protein	RRM_1
Gasu_15730	-4.39086	3.7532e-276	2.25636e-273	amino acid transporter%2C AAAP family isoform 1	Aa_trans
Gasu_05310	-1.53914	4.51242e-246	1.75533e-243	hypothetical protein	-
Gasu_03010	-7.25777	1.16558e-243	4.28222e-241	MFS transporter%2C SP family%2C sugar:H+ symporter	Sugar_tr
Gasu_36210	-8.0856	6.88167e-243	2.39518e-240	hypothetical protein	-
Gasu_62010	-3.02219	1.13039e-227	2.87511e-225	aldehyde dehydrogenase (NAD+)	Aldedh
Gasu_44980	-1.42589	1.16479e-226	2.75099e-224	transcription factor	RWP-RK
Gasu_25310	-5.07368	1.73624e-189	2.73376e-187	hypothetical protein	-
Gasu_39610	-2.05305	5.93666e-183	8.72425e-181	GATA transcription factor	GATA
Gasu_01410	-1.2085	6.92566e-181	9.95639e-179	PBS lyase HEAT-like repeat domain protein isoform 2	-
Gasu_33790	-1.39528	1.23105e-176	1.66141e-174	serine/threonine protein kinase	Pkinase
Gasu_62730	-2.93891	1.44025e-176	1.90488e-174	MFS transporter%2C SP family%2C sugar:H+ symporter	-
Gasu_01160	-3.2481	1.10571e-172	1.30573e-170	serine--glyoxylate transaminase	Aminotran_5
Gasu_22130	-1.67208	5.1344e-171	5.95681e-169	hypothetical protein isoform 1	-
Gasu_19280	-2.33718	2.85386e-170	3.25389e-168	hypothetical protein	-
Gasu_50690	-4.30276	1.57045e-168	1.62272e-166	adenylate kinase	ADK
Gasu_00030	-2.07626	3.36478e-166	3.3714e-164	sodium:solute symporter%2C SSS family	-
Gasu_52210	-1.22505	6.03993e-165	5.9615e-163	uroporphyrinogen decarboxylase	-
Gasu_39240	-1.21474	4.27194e-163	4.09426e-161	30S ribosomal protein S1	S1
Gasu_16270	-1.97312	1.48903e-158	1.36764e-156	hypothetical protein	-
Gasu_11340	-1.76751	5.43284e-151	4.49092e-149	catalase	Catalase
Gasu_10220	-5.03218	9.7728e-151	7.97871e-149	hypothetical protein	-
Gasu_12040	-2.85758	2.63495e-150	2.12499e-148	hypothetical protein	CCT
Gasu_51150	-4.88257	1.31758e-145	9.90134e-144	amino acid transporter%2C AAAP family	Aa_trans
Gasu_12410	-1.42747	1.12586e-140	7.75551e-139	hypothetical protein	-
Gasu_11820	-1.44828	3.39693e-139	2.24639e-137	ribose-phosphate pyrophosphokinase	-
Gasu_58490	-2.92742	2.66077e-138	1.72507e-136	(S)-2-hydroxy-acid oxidase	FMN_dh
Gasu_45920	-1.20867	3.42108e-137	2.1343e-135	zinc finger (CCCH-type) family protein	zf-CCCH
Gasu_54360	-3.82766	4.36519e-134	2.64835e-132	hypothetical protein	-
Gasu_38310	-4.31471	5.96379e-132	3.49014e-130	hypothetical protein	-
Gasu_46810	-3.34849	1.48452e-127	8.46304e-126	ferredoxin-nitrite reductase	-
Gasu_61820	-1.82352	1.80232e-125	1.00551e-123	glycine dehydrogenase	-
Gasu_54210	-1.97102	6.35116e-124	3.50002e-122	fructose-1%2C6-bisphosphatase I	-
Gasu_01490	-2.74971	1.35474e-121	7.22494e-120	CpcT/CpeT protein family member	-
Gasu_60470	-1.06174	5.218e-118	2.61414e-116	mercuric reductase	Pyr_redox_2
Gasu_42720	-1.02577	2.31884e-116	1.13589e-114	membrane-associated zinc metalloprotease	Peptidase_M50
Gasu_32030	-1.65891	6.26871e-116	2.98237e-114	hypothetical protein	-
Gasu_27280	-5.56611	4.76208e-115	2.21772e-113	MFS transporter%2C SP family%2C sugar:H+ symporter	Sugar_tr
Gasu_03050	-1.48176	3.42469e-114	1.5619e-112	bifunctional acetyl-CoA carboxylase/biotin carboxylase	Carboxyl_trans
Gasu_01480	-1.43138	5.25534e-114	2.38038e-112	mitochondrial protein translocase%2C MPT family	-
Gasu_24480	-1.36416	6.68653e-114	3.00803e-112	ABC transporter%2C Fe-S cluster assembly protein SufD%2C transmembrane	-
Gasu_06570	-2.55547	2.87868e-110	1.24423e-108	MFS transporter%2C PHS family%2C inorganic phosphate transporter	Sugar_tr
Gasu_47710	-3.05125	1.13165e-109	4.79717e-108	hypothetical protein	-
Gasu_17240	-1.40685	1.05732e-106	4.34288e-105	hypothetical protein	-
Gasu_34830	-5.06407	4.07695e-106	1.66425e-104	hypothetical protein	-
Gasu_57790	-1.85022	4.60914e-106	1.86995e-104	glycine dehydrogenase subunit 2	-
Gasu_06330	-1.17816	2.01638e-101	7.75251e-100	tetratricopeptide repeat (TPR)-containing protein	zf-CCCH
Gasu_51090	-1.62736	2.47436e-101	9.45834e-100	hypothetical protein	-
Gasu_14300	-1.4535	4.02629e-99	1.49583e-97	hypothetical protein	-
Gasu_26860	-1.97668	7.291e-95	2.6204e-93	hypothetical protein	-
Gasu_54160	-1.15295	1.42893e-94	5.10785e-93	phosphoglycolate phosphatase	-
Gasu_55410	-3.25215	1.83777e-94	6.53395e-93	transcription factor	CCT
Gasu_39550	-1.48375	1.08883e-93	3.83002e-92	transcription factor	RWP-RK
Gasu_59430	-2.9248	3.29522e-93	1.14691e-91	MFS transporter%2C SP family%2C sugar:H+ symporter	Sugar_tr
Gasu_39500	-1.60003	3.76121e-93	1.30225e-91	1%2C2-diacylglycerol 3-beta-galactosyltransferase	-
Gasu_26830	-1.77686	4.41872e-93	1.52193e-91	hypothetical protein	MED7
Gasu_66120	-2.82436	2.14849e-92	7.24895e-91	hypothetical protein	-
Gasu_00840	-1.05772	3.42135e-92	1.1485e-90	glyceraldehyde-3-phosphate dehydrogenase (NADP)	Aldedh
Gasu_49610	-2.00686	7.89513e-92	2.63689e-90	MFS transporter%2C SP family%2C sugar:H+ symporter	Sugar_tr
Gasu_31820	-1.23564	1.05551e-91	3.49003e-90	protein phosphatase 2C isoform 1	PP2C
Gasu_57980	-2.35842	1.31572e-91	4.3288e-90	glycerol dehydrogenase	-
Gasu_22950	-1.94037	5.8977e-91	1.93077e-89	hypothetical protein	-
Gasu_01770	-1.31169	4.53749e-90	1.46373e-88	serine/threonine protein phosphatase	Metallophos
Gasu_17560	-1.31691	1.95285e-89	6.26902e-88	aarF domain-containing kinase	ABC1
Gasu_01170	-1.54463	3.30851e-89	1.05696e-87	amino acid transporter%2C AAAP family	Aa_trans
Gasu_19410	-3.97317	6.03894e-87	1.90169e-85	AAA-type ATPase family protein / ankyrin repeat family protein	AAA
Gasu_31400	-4.34272	9.7857e-87	3.06696e-85	MFS transporter%2C SP family%2C sugar:H+ symporter	Sugar_tr
Gasu_24210	-1.70366	1.04159e-86	3.24908e-85	MFS transporter%2C PHS family%2C inorganic phosphate transporter	Sugar_tr
Gasu_44560	-2.35569	3.29913e-84	1.00079e-82	glycine/serine hydroxymethyltransferase	SHMT
Gasu_32620	-4.71274	8.25131e-84	2.48027e-82	aquaglyceroporin related protein%2C MIP family	-
Gasu_40760	-5.08319	4.72224e-83	1.40037e-81	[pt] ribulose-bisphosphate carboxylase large chain	RuBisCO_large
Gasu_15300	-1.28989	9.71e-83	2.85388e-81	hypothetical protein	-
Gasu_03180	-2.54945	2.82504e-81	8.01803e-80	glycerol dehydrogenase	-
Gasu_07090	-1.63315	5.59252e-79	1.52195e-77	hypothetical protein	-
Gasu_10900	-1.32189	1.32148e-78	3.55241e-77	hypothetical protein	Zn_clus
Gasu_52450	-1.59898	2.2743e-78	6.06449e-77	ring finger protein-like protein	-
Gasu_57950	-13.5122	1.05029e-77	2.74529e-76	putative acetate transporter	-
Gasu_51650	-2.57896	1.92529e-77	4.99293e-76	hypothetical protein	-
Gasu_65830	-1.25509	4.349e-77	1.11473e-75	archaeal ATPase	-
Gasu_24850	-1.27653	6.49093e-76	1.64462e-74	short-chain dehydrogenase/reductase SDR isoform 1	-
Gasu_40260	-3.75814	3.16505e-75	7.89828e-74	[pt] AAA-type ATPase	AAA
Gasu_26840	-1.70573	4.2482e-75	1.05614e-73	glycerate dehydrogenase/ poly(U) binding protein	2-Hacid_dh_C
Gasu_48360	-1.24804	1.06747e-74	2.63403e-73	ABC transporter%2C ATP-binding protein	ABC2_membrane
Gasu_22400	-3.42763	2.89685e-74	7.1215e-73	hypothetical protein	-
Gasu_37150	-3.82973	1.62006e-73	3.93878e-72	hypothetical protein	-
Gasu_58250	-1.66576	5.23866e-73	1.24616e-71	phycoerythrobilin:ferredoxin oxidoreductase	-
Gasu_38700	-1.78636	2.10684e-72	4.99375e-71	hypothetical protein	-
Gasu_58270	-3.81714	4.57102e-72	1.07573e-70	hypothetical protein	-
Gasu_42760	-3.38691	7.08763e-72	1.66207e-70	serine rich Pumilio family RNA binding domain pr otein	PUF
Gasu_35230	-4.35961	8.27757e-72	1.93426e-70	amino acid transporter%2C AAAP family	-
Gasu_41970	-1.06181	2.9626e-71	6.85023e-70	ABC transporter%2C ATP-binding protein	ABC2_membrane
Gasu_30370	-1.17674	8.22884e-71	1.88949e-69	phosphatase	NIF
Gasu_47430	-2.2866	6.2938e-70	1.4352e-68	succinate-semialdehyde dehydrogenase	Aldedh
Gasu_21440	-1.54393	1.26274e-69	2.84031e-68	hypothetical protein	-
Gasu_45600	-1.27895	1.00959e-68	2.22547e-67	ATP-dependent Lon protease	-
Gasu_33690	-1.16244	1.07873e-68	2.36999e-67	GATA transcription factor	GATA
Gasu_06670	-1.15158	1.27845e-68	2.79947e-67	hypothetical protein	-
Gasu_31430	-2.14398	3.11864e-67	6.65276e-66	hypothetical protein	-
Gasu_61910	-3.47049	1.25965e-65	2.59504e-64	alkane 1-monooxygenase	-
Gasu_35000	-1.67218	1.9494e-65	4.00354e-64	hypothetical protein	-
Gasu_29660	-2.96828	7.98744e-65	1.61532e-63	hypothetical protein	-
Gasu_41460	-1.06248	1.27275e-64	2.55826e-63	alpha-mannosidase	-
Gasu_55420	-1.24377	2.68008e-64	5.32234e-63	FAD-dependent monooxygenase/oxidoreductase acting on aromatic compound isoform 2	FAD_binding_3
Gasu_31500	-6.40924	1.18377e-63	2.34378e-62	hypothetical protein	-
Gasu_05700	-2.53561	1.35249e-62	2.61521e-61	hypothetical protein	-
Gasu_58480	-1.7217	4.47268e-62	8.52387e-61	hypothetical protein	-
Gasu_55200	-5.44641	8.21099e-62	1.55141e-60	hypothetical protein	-
Gasu_24310	-2.55434	9.05748e-62	1.70647e-60	ATP-dependent Clp protease ATP-binding subunit ClpB	AAA
Gasu_34290	-1.65936	1.66124e-61	3.11213e-60	zinc-finger protein / transcription factor isoform 1	zf-LSD1
Gasu_33380	-1.82001	6.69321e-61	1.23637e-59	hypothetical protein	-
Gasu_54970	-3.1016	7.75301e-61	1.42815e-59	mRNA (2'-O-methyladenosine-N6-)-methyltransferase	ZZ
Gasu_54600	-2.35212	1.75572e-60	3.20734e-59	hypothetical protein	-
Gasu_36720	-1.64757	2.07243e-60	3.76511e-59	DnaJ domain-containing protein	DnaJ
Gasu_57900	-1.80848	4.89602e-60	8.82217e-59	two-component response regulator	CCT
Gasu_06720	-1.71003	5.36286e-60	9.63711e-59	acyl-CoA dehydrogenase	APH
Gasu_09580	-1.21427	9.51653e-60	1.7055e-58	hypothetical protein	-
Gasu_47220	-1.54769	4.59213e-59	8.09806e-58	hypothetical protein	-
Gasu_08020	-2.23778	1.10574e-58	1.93447e-57	NAD-dependent epimerase/dehydratase	Epimerase
Gasu_31300	-2.02043	1.11286e-58	1.94178e-57	hypothetical protein	-
Gasu_53210	-4.26262	8.98729e-58	1.53971e-56	MFS transporter%2C SP family%2C sugar:H+ symporter	Sugar_tr
Gasu_54680	-1.28559	1.91484e-57	3.25522e-56	hypothetical protein	-
Gasu_27010	-1.61838	2.8617e-57	4.81537e-56	SEC-C motif domain protein	-
Gasu_34860	-1.75102	3.90492e-57	6.55411e-56	ABC transporter%2C ATP-binding protein	ABC2_membrane
Gasu_31330	-1.50868	5.4525e-57	9.05964e-56	hypothetical protein	-
Gasu_56520	-1.83279	5.48511e-57	9.09099e-56	receptor kinase	-
Gasu_13620	-2.0677	9.95451e-57	1.64162e-55	heat shock protein	-
Gasu_26660	-2.30539	2.10074e-56	3.42172e-55	hypothetical protein	-
Gasu_05850	-1.79736	2.26144e-56	3.67442e-55	deoxyribodipyrimidine photo-lyase / cryptochrome	-
Gasu_27800	-1.38561	7.30157e-56	1.17197e-54	(E)-4-hydroxy-3-methylbut-2-enyl-diphosphate synthase	-
Gasu_54670	-1.31377	1.10174e-55	1.76412e-54	deoxyribodipyrimidine photo-lyase isoform 2	-
Gasu_52800	-1.57229	2.1333e-55	3.3994e-54	hypothetical protein	-
Gasu_08030	-1.83783	4.06729e-55	6.43469e-54	haloacid dehalogenaselike hydrolase	-
Gasu_47810	-1.8074	8.59199e-55	1.34962e-53	circadian clock associated 1	Myb_DNA-binding
Gasu_62080	-1.22967	1.14199e-54	1.78957e-53	hypothetical protein isoform 1	-
Gasu_13330	-1.97988	1.86355e-54	2.91339e-53	MFS transporter%2C PHS family%2C inorganic phosphate transporter	Sugar_tr
Gasu_45220	-1.33579	2.79143e-54	4.32312e-53	hypothetical protein	-
Gasu_36910	-1.09496	3.60408e-54	5.56865e-53	peptidylprolyl isomerase	Pro_isomerase
Gasu_45410	-1.27822	3.6968e-54	5.69859e-53	hypothetical protein	-
Gasu_46800	-2.44837	7.56923e-54	1.16138e-52	ferric-chelate reductase	Ferric_reduct
Gasu_57970	-13.1543	8.84168e-54	1.35035e-52	alcohol dehydrogenase	ADH_N
Gasu_44080	-1.57762	9.5724e-54	1.45858e-52	chloroplast inner membrane import protein Tic22%2C putative	-
Gasu_10590	-1.00769	1.22871e-53	1.86364e-52	zinc finger (C3HC4-type RING finger) family protein isoform 2	-
Gasu_51850	-3.5061	3.43597e-53	5.1641e-52	hypothetical protein	-
Gasu_37000	-1.04303	1.00345e-52	1.49793e-51	helicase	-
Gasu_17720	-1.40023	2.80013e-52	4.16119e-51	hypothetical protein	-
Gasu_07220	-1.31076	3.52668e-52	5.22914e-51	ATPase with chaperone activity	-
Gasu_44880	-1.61159	8.3248e-52	1.21796e-50	hydrolase	-
Gasu_31020	-1.22373	9.64787e-52	1.40842e-50	peroxisomal membrane MPV17/PMP22-like protein	Mpv17_PMP22
Gasu_51300	-1.26718	2.35312e-51	3.38287e-50	3'-5' exonuclease domain-containing protein / KH domain-containing protein	3_5_exonuc
Gasu_39950	-2.70242	5.6575e-51	8.06316e-50	hypothetical protein	-
Gasu_31540	-1.44322	8.4709e-51	1.19953e-49	hypothetical protein	-
Gasu_61070	-1.12737	1.2683e-50	1.78833e-49	archaeal ATPase	-
Gasu_38470	-1.15383	2.08883e-50	2.92658e-49	hypothetical protein isoform 1	-
Gasu_08060	-1.80449	2.61293e-49	3.59986e-48	hypothetical protein	-
Gasu_12470	-1.70132	3.93693e-49	5.40144e-48	hypothetical protein	-
Gasu_30820	-1.26497	4.95186e-49	6.76584e-48	acid phosphatase	-
Gasu_47020	-1.12523	1.20844e-48	1.63758e-47	zinc finger (CCCH-type) family protein	-
Gasu_52870	-1.07183	2.32781e-48	3.12883e-47	1%2C3-propanediol dehydrogenase	-
Gasu_13160	-2.60206	6.91709e-48	9.25965e-47	hypothetical protein	-
Gasu_26970	-1.15722	8.28624e-48	1.10339e-46	leucine-rich repeat family protein	-
Gasu_30120	-1.04288	2.0228e-47	2.67001e-46	protein phosphatase 2 (formerly 2A)%2C regulatory subunit B'	-
Gasu_30510	-2.20684	3.14136e-47	4.12999e-46	collagen-related protein	VWA
Gasu_31580	-2.5245	4.11994e-47	5.40579e-46	alanine--glyoxylate transaminase / serine--pyruvate aminotransferase	Aminotran_5
Gasu_36700	-1.29275	5.8418e-47	7.63475e-46	ribosomal protein L11 methyltransferase	-
Gasu_44400	-1.58032	6.74859e-47	8.80244e-46	MFS transporter	MFS_1
Gasu_11610	-3.04968	7.79941e-47	1.01132e-45	light-harvesting complex protein	-
Gasu_14470	-1.68633	1.584e-46	2.02611e-45	hypothetical protein	-
Gasu_42270	-1.06254	1.981e-46	2.52416e-45	hypothetical protein	-
Gasu_19010	-1.75185	2.57297e-46	3.25336e-45	hypothetical protein	-
Gasu_32180	-1.65246	3.9438e-46	4.97716e-45	hypothetical protein	-
Gasu_41850	-1.00433	4.52922e-46	5.68344e-45	ubiquitin-conjugating enzyme E2	UQ_con
Gasu_61830	-1.0439	7.08789e-46	8.81057e-45	mitochondrial carrier isoform 2	Mito_carr
Gasu_43660	-1.43795	8.65087e-46	1.07131e-44	hypothetical protein	-
Gasu_30350	-1.74713	1.2185e-45	1.50615e-44	peptidylprolyl isomerase	FKBP_C
Gasu_57430	-1.16136	1.27821e-45	1.57701e-44	1-deoxy-D-xylulose-5-phosphate reductoisomerase	-
Gasu_47700	-1.46087	1.33263e-45	1.6411e-44	hypothetical protein	-
Gasu_11630	-3.12867	2.42623e-45	2.97124e-44	light-harvesting complex protein	-
Gasu_44310	-1.31571	2.98604e-45	3.65003e-44	hypothetical protein	-
Gasu_00920	-1.59256	3.43503e-45	4.19112e-44	hypothetical protein	-
Gasu_63180	-1.30808	4.90952e-45	5.95718e-44	aldehyde dehydrogenase (NAD+)	Aldedh
Gasu_29050	-2.79482	5.72709e-45	6.91118e-44	SOUL heme-binding protein	-
Gasu_27770	-1.2596	6.64414e-45	7.98867e-44	hypothetical protein	-
Gasu_51040	-1.35961	9.00172e-45	1.07841e-43	hypothetical protein	-
Gasu_45500	-1.57299	1.12101e-44	1.34055e-43	hypothetical protein	-
Gasu_60580	-1.09658	1.27566e-44	1.52273e-43	ABC transporter%2C ATP-binding protein	ABC2_membrane
Gasu_45900	-2.14879	1.5246e-44	1.81661e-43	4-aminobutyrate transaminase	Aminotran_3
Gasu_16260	-2.3286	1.9576e-44	2.32835e-43	alpha-1%2C6-mannosyl-glycoprotein beta-1%2C2-N-acetylglucosaminyltransferase	-
Gasu_45630	-1.0853	4.03162e-44	4.75243e-43	hypothetical protein	KH_1
Gasu_27350	-1.22929	7.00691e-44	8.24496e-43	protein-S-isoprenylcysteine O-methyltransferase	-
Gasu_56130	-1.18786	7.06167e-44	8.29465e-43	hypothetical protein	-
Gasu_21500	-2.22843	1.2768e-43	1.48915e-42	cell division cycle 14	DSPc
Gasu_40800	-1.06814	2.00285e-43	2.32774e-42	L-iditol 2-dehydrogenase	ADH_N
Gasu_61020	-4.29425	2.92097e-42	3.30194e-41	beta-galactosidase	-
Gasu_12540	-1.25366	3.7986e-42	4.27941e-41	hypothetical protein	-
Gasu_01210	-1.04331	4.89622e-42	5.46937e-41	zinc finger (C3HC4-type RING finger) family protein	-
Gasu_21180	-1.78347	5.63364e-42	6.27193e-41	hypothetical protein	-
Gasu_54710	-1.07063	1.86182e-41	2.03845e-40	alcohol dehydrogenase (zinc-containing)	ADH_zinc_N
Gasu_19720	-1.29535	2.01901e-41	2.20325e-40	hypothetical protein	-
Gasu_21290	-1.16379	4.74731e-41	5.11302e-40	archaeal ATPase	-
Gasu_64180	-1.45142	5.77992e-41	6.20497e-40	ABC1 transporter	-
Gasu_18300	-1.06053	6.64518e-41	7.12229e-40	choline/ethanolamine kinase isoform 2	Choline_kinase
Gasu_24590	-1.99695	3.12425e-40	3.3057e-39	carbonyl reductase (NADPH)	adh_short
Gasu_35440	-2.15735	3.47738e-40	3.66761e-39	MFS transporter%2C SP family%2C sugar:H+ symporter	Sugar_tr
Gasu_23110	-2.06178	4.21652e-40	4.43304e-39	hypothetical protein	-
Gasu_39820	-1.54792	4.36559e-40	4.58249e-39	3-beta hydroxysteroid dehydrogenase/isomerase	-
Gasu_13630	-1.86389	4.88641e-40	5.12105e-39	heme oxygenase	-
Gasu_25700	-1.16273	5.33422e-40	5.5727e-39	hypothetical protein	-
Gasu_36540	-1.18483	1.14271e-39	1.18445e-38	histone H2B	Histone
Gasu_15630	-1.98775	1.81863e-39	1.87916e-38	electron carrier	-
Gasu_56920	-2.75726	3.28773e-39	3.36559e-38	ferredoxin component (biphenyl dioxygenase%2C Rieske iron-sulfur component related protein)	-
Gasu_38460	-1.27985	3.65041e-39	3.73109e-38	D-lactate dehydrogenase (cytochrome)	FAD_binding_4
Gasu_44540	-1.42192	4.46196e-39	4.53953e-38	hypothetical protein	-
Gasu_40000	-3.58014	5.36166e-39	5.43814e-38	[pt] light-independent protochlorophyllide reductase iron-sulfur ATP-binding protein	-
Gasu_57730	-2.72458	1.58074e-38	1.57669e-37	hypothetical protein	-
Gasu_49370	-1.95103	1.62274e-38	1.61371e-37	hypothetical protein	-
Gasu_42220	-2.18136	2.04037e-38	2.02597e-37	hypothetical protein	-
Gasu_37330	-1.37984	3.56928e-38	3.53878e-37	9-cis-epoxycarotenoid dioxygenase%2C neoxanthin cleavage enzyme-like protein	RPE65
Gasu_49950	-1.20197	7.44666e-38	7.29552e-37	hypothetical protein	-
Gasu_41500	-1.19869	1.13011e-37	1.1039e-36	ABC transporter%2C ATP-binding protein	ABC2_membrane
Gasu_65630	-1.49445	1.18468e-37	1.1555e-36	urate oxidase	-
Gasu_03920	-1.32545	2.62566e-37	2.53852e-36	hypothetical protein	-
Gasu_29290	-1.10196	4.50518e-37	4.32406e-36	hypothetical protein	-
Gasu_15720	-1.56202	5.12206e-37	4.89483e-36	hypothetical protein	-
Gasu_54590	-2.05309	5.4421e-37	5.18568e-36	hypothetical protein	-
Gasu_41450	-2.7131	6.44032e-37	6.12803e-36	MFS transporter%2C SP family%2C sugar:H+ symporter	Sugar_tr
Gasu_16170	-1.20486	7.00356e-37	6.64484e-36	hypothetical protein isoform 2	-
Gasu_21190	-1.01223	1.11082e-36	1.0494e-35	hypothetical protein	-
Gasu_56860	-1.1092	1.27523e-36	1.2013e-35	PsbB mRNA maturation factor Mbb1	-
Gasu_12090	-1.10711	1.75287e-36	1.63957e-35	carbonic anhydrase isoform 1	-
Gasu_06400	-1.43439	2.20285e-36	2.05465e-35	glycogenin glucosyltransferase-like protein	Glyco_transf_8
Gasu_44380	-1.2037	9.60635e-36	8.86008e-35	glyoxalase I family protein	Glyoxalase
Gasu_51160	-1.67887	1.43147e-35	1.31295e-34	hypothetical protein	-
Gasu_60010	-2.17667	1.58665e-35	1.44925e-34	glycerol kinase	FGGY_N
Gasu_01500	-1.08315	2.64744e-35	2.40819e-34	ESCRT-II complex subunit VPS36	-
Gasu_54020	-5.39637	2.7412e-35	2.49005e-34	amino acid/auxin permease%2C AAAP family	Aa_trans
Gasu_53690	-1.34811	4.09922e-35	3.69571e-34	hypothetical protein	-
Gasu_51810	-1.66514	5.04106e-35	4.53558e-34	fructose-bisphosphate aldolase%2C class I	-
Gasu_16650	-2.70366	1.37887e-34	1.22725e-33	hypothetical protein	-
Gasu_38950	-1.61778	2.31518e-34	2.04957e-33	QXW lectin repeat-containing protein	-
Gasu_07020	-1.00227	4.80797e-34	4.21686e-33	antioxidant/ oxidoreductase isoform 2	-
Gasu_38860	-1.81037	5.3888e-34	4.70754e-33	hypothetical protein	DnaJ
Gasu_09550	-1.60943	1.13502e-33	9.8116e-33	serine/threonine protein kinase	Pkinase
Gasu_28760	-2.00608	1.23067e-33	1.06246e-32	RNA polymerase primary sigma factor	Sigma70_r2
Gasu_31460	-2.52433	1.49252e-33	1.28516e-32	selenium-binding protein	-
Gasu_00890	-1.12241	1.51572e-33	1.30344e-32	O-acyl transferase%2C membrane bound	MBOAT
Gasu_52300	-1.6724	2.49439e-33	2.13394e-32	amino acid transporter%2C AAAP family	Aa_trans
Gasu_09830	-1.52045	3.00737e-33	2.56616e-32	peroxisomal biogenesis factor 11	-
Gasu_26620	-1.9575	3.01482e-33	2.56921e-32	hypothetical protein	-
Gasu_30180	-2.1119	3.2577e-33	2.76195e-32	NAD dependent epimerase/dehydratase family protein	Epimerase
Gasu_37830	-1.31879	3.27098e-33	2.76965e-32	ribosomal large subunit pseudouridine synthase D	-
Gasu_45760	-2.27334	8.00622e-33	6.71892e-32	hypothetical protein	-
Gasu_13960	-2.44112	1.16557e-32	9.69547e-32	plastid-lipid associated protein PAP%2C putative	-
Gasu_41870	-1.13978	2.05133e-32	1.69568e-31	NADH dehydrogenase isoform 1	Pyr_redox_2
Gasu_06660	-2.0632	2.11314e-32	1.74242e-31	myb domain-containing protein	Myb_DNA-binding
Gasu_26200	-1.78088	2.2377e-32	1.84283e-31	ApaG domain protein	-
Gasu_29670	-3.68265	2.64276e-32	2.16563e-31	RWP-RK domain-containing protein	RWP-RK
Gasu_15120	-1.77574	4.63303e-32	3.76391e-31	hypothetical protein	-
Gasu_53810	-1.76143	5.33249e-32	4.31097e-31	transcription repressor	-
Gasu_08800	-4.62817	1.03412e-31	8.27919e-31	hypothetical protein	-
Gasu_09990	-1.53693	2.44387e-31	1.94013e-30	hypothetical protein	-
Gasu_24000	-1.87943	8.47626e-31	6.68099e-30	hypothetical protein	-
Gasu_25180	-1.75269	2.17067e-30	1.70078e-29	methylmalonyl-CoA epimerase	-
Gasu_31720	-1.02684	2.734e-30	2.13458e-29	vacuolar iron transporter 1 isoform 1	DUF125
Gasu_42440	-1.09389	2.84394e-30	2.21519e-29	alcohol dehydrogenase (zinc-containing)	ADH_zinc_N
Gasu_30960	-1.59459	3.48108e-30	2.69875e-29	hypothetical protein	-
Gasu_20660	-4.55336	4.02228e-30	3.10203e-29	MFS transporter%2C PHS family%2C inorganic phosphate transporter	-
Gasu_46160	-2.34974	4.28505e-30	3.29884e-29	rhodanese-related sulfurtransferase	Rhodanese
Gasu_16660	-3.7444	4.36969e-30	3.36009e-29	hypothetical protein	-
Gasu_34840	-4.92479	8.8833e-30	6.7757e-29	formamidase	FmdA_AmdA
Gasu_40720	-2.88156	1.44013e-29	1.08717e-28	[pt] acetyl-CoA carboxylase carboxyltransferase subunit beta	Carboxyl_trans
Gasu_64190	-1.01818	1.5565e-29	1.16967e-28	aquaglyceroporin related protein%2C MIP family	-
Gasu_13970	-2.37968	2.40283e-29	1.79142e-28	zinc finger protein	-
Gasu_65320	-4.63474	2.56879e-29	1.91299e-28	amino acid/auxin permease%2C AAAP family	-
Gasu_36190	-1.22116	2.9756e-29	2.20849e-28	hypothetical protein	-
Gasu_12840	-1.172	3.52961e-29	2.61381e-28	carotenoid isomerase	Amino_oxidase
Gasu_26850	-1.09894	4.96022e-29	3.65685e-28	chaperone protein / DnaJ-related protein	-
Gasu_54580	-3.24096	4.97459e-29	3.66336e-28	amino acid permease%2C APC family	AA_permease
Gasu_52560	-1.30425	9.29451e-29	6.82182e-28	hypothetical protein isoform 2	-
Gasu_40150	-4.4176	1.31719e-28	9.60369e-28	[pt] photosystem II PsbC protein	Photo_RC
Gasu_37660	-1.03179	1.346e-28	9.80297e-28	zinc finger-like protein	-
Gasu_52290	-1.28619	2.57843e-28	1.8554e-27	plastid-specific ribosomal protein PSRP-1 precursor	-
Gasu_56750	-1.13848	2.75966e-28	1.98365e-27	hypothetical protein	-
Gasu_16140	-1.18484	3.07267e-28	2.20386e-27	leukotriene-A4 hydrolase	-
Gasu_18750	-2.1628	4.35019e-28	3.09664e-27	hypothetical protein	-
Gasu_63150	-2.88432	4.67315e-28	3.31583e-27	[pt] magnesium chelatase subunit I	-
Gasu_21670	-1.60943	5.79084e-28	4.0957e-27	acyl-CoA oxidase isoform 1	-
Gasu_05780	-1.20017	9.94363e-28	6.99545e-27	long-chain acyl-CoA synthetase	AMP-binding
Gasu_20520	-2.06538	1.13606e-27	7.98379e-27	peptidase M48	-
Gasu_37520	-1.99494	1.17131e-27	8.22279e-27	ribulose-1%2C5-bisphosphate carboxylase/oxygenase small subunit N-methyltransferase I	SET
Gasu_31450	-2.98973	1.42833e-27	9.97417e-27	hypothetical protein isoform 1	-
Gasu_48680	-1.12604	1.54561e-27	1.07704e-26	hypothetical protein	-
Gasu_19700	-2.59383	1.6732e-27	1.16228e-26	hypothetical protein	-
Gasu_38780	-1.08918	1.85328e-27	1.28198e-26	putative holliday junction resolvase	-
Gasu_54930	-1.62575	3.36317e-27	2.30473e-26	fructose-1%2C6-bisphosphatase I	-
Gasu_23060	-2.57796	7.19138e-27	4.88082e-26	hypothetical protein	-
Gasu_60270	-2.56334	7.78876e-27	5.27196e-26	alpha-galactosidase	-
Gasu_07260	-1.01443	7.91676e-27	5.35313e-26	E3 ubiquitin-protein ligase synoviolin isoform 1	-
Gasu_56380	-1.96852	9.28264e-27	6.2575e-26	hypothetical protein	-
Gasu_62070	-1.20344	1.06102e-26	7.1306e-26	hypothetical protein	-
Gasu_18200	-1.17449	2.09102e-26	1.39535e-25	ribulose-phosphate 3-epimerase	-
Gasu_62330	-1.37331	2.77427e-26	1.84015e-25	hypothetical protein	-
Gasu_46590	-1.74641	3.03545e-26	2.00734e-25	thioesterase family	4HBT
Gasu_52970	-1.26574	6.48028e-26	4.25985e-25	ubiquitin	ubiquitin
Gasu_23970	-1.5225	7.94436e-26	5.20675e-25	NADH:ubiquinone oxidoreductase complex I intermediate-associated protein 30	-
Gasu_51130	-1.08237	1.76142e-25	1.14199e-24	archaeal ATPase	-
Gasu_36420	-1.67846	2.31073e-25	1.49227e-24	amino acid transporter%2C AAAP family	Aa_trans
Gasu_57280	-1.26762	2.93027e-25	1.87407e-24	hypothetical protein	-
Gasu_51230	-1.71852	2.96455e-25	1.89416e-24	hypothetical protein	-
Gasu_18090	-1.2208	4.13086e-25	2.61911e-24	4-hydroxy-3-methylbut-2-enyl diphosphate reductase	-
Gasu_47720	-6.10073	4.40391e-25	2.78423e-24	hypothetical protein	-
Gasu_64980	-2.24396	5.60725e-25	3.5315e-24	hypothetical protein	-
Gasu_15690	-1.08502	1.23959e-24	7.71882e-24	archaeal ATPase	-
Gasu_57190	-5.31502	1.2584e-24	7.82859e-24	putative acetate transporter	-
Gasu_64000	-1.01844	1.48057e-24	9.19346e-24	archaeal ATPase	-
Gasu_01070	-1.67242	2.08082e-24	1.28964e-23	ATP synthase mitochondrial F1 complex assembly factor 2	-
Gasu_20140	-2.25235	3.05059e-24	1.88011e-23	phosphoribulokinase	-
Gasu_34420	-1.03906	3.07626e-24	1.89416e-23	archaeal ATPase	-
Gasu_50640	-1.25902	3.37463e-24	2.07209e-23	hypothetical protein	-
Gasu_43140	-1.00073	5.58054e-24	3.4013e-23	ferredoxin	Fer2
Gasu_53140	-1.67658	6.14389e-24	3.74121e-23	myb domain-containing protein	Myb_DNA-binding
Gasu_13030	-1.05974	6.63737e-24	4.03057e-23	archaeal ATPase	-
Gasu_09800	-2.4988	8.58054e-24	5.18202e-23	hypothetical protein	-
Gasu_33080	-2.50051	1.05337e-23	6.35577e-23	MFS transporter%2C SP family%2C sugar:H+ symporter	Sugar_tr
Gasu_45960	-1.18603	1.06781e-23	6.43706e-23	hypothetical protein	-
Gasu_20540	-1.1767	1.19004e-23	7.16079e-23	mitochondrial carrier (BOU / S-adenosylmethionine carrier)	Mito_carr
Gasu_47190	-8.23306	1.73093e-23	1.03683e-22	putative acetate transporter	-
Gasu_21130	-1.79482	2.85727e-23	1.69463e-22	amino acid permease%2C APC family	AA_permease
Gasu_63020	-1.18962	3.43489e-23	2.02812e-22	S-adenosylmethionine-dependent methyltransferase	Methyltransf_11
Gasu_11780	-1.40597	3.49391e-23	2.05929e-22	hypothetical protein	-
Gasu_19790	-1.88117	4.37674e-23	2.57046e-22	heme oxygenase	-
Gasu_26370	-1.5112	5.37455e-23	3.14808e-22	phosphoenolpyruvate carboxylase	-
Gasu_12900	-1.99526	5.43581e-23	3.18115e-22	magnesium chelatase subunit H	-
Gasu_11400	-4.56739	6.30636e-23	3.6776e-22	glutathione-independent formaldehyde dehydrogenase	ADH_N
Gasu_05040	-1.07852	6.46106e-23	3.76449e-22	hypothetical protein	-
Gasu_37550	-3.51517	7.45157e-23	4.33397e-22	light-harvesting complex protein	-
Gasu_41640	-1.12417	7.51851e-23	4.36906e-22	cyclophilin	Pro_isomerase
Gasu_65110	-1.24118	8.19811e-23	4.75145e-22	hypothetical protein	-
Gasu_60320	-1.93106	2.99683e-22	1.6953e-21	hypothetical protein	-
Gasu_19160	-1.44884	3.20475e-22	1.80674e-21	hypothetical protein	-
Gasu_23940	-1.02861	5.75325e-22	3.22153e-21	hypothetical protein	-
Gasu_15560	-3.37408	6.27433e-22	3.51033e-21	hypothetical protein	-
Gasu_29960	-3.53253	7.30852e-22	4.07858e-21	hypothetical protein isoform 1	-
Gasu_14490	-1.44824	9.07188e-22	5.05412e-21	F-type H+-transporting ATPase subunit gamma	-
Gasu_46790	-1.16332	9.39985e-22	5.22363e-21	MFS transporter%2C nitrate/nitrite transport	MFS_1
Gasu_09340	-3.69764	1.01456e-21	5.63334e-21	hypothetical protein	-
Gasu_60860	-1.89126	1.02679e-21	5.69646e-21	hypothetical protein	-
Gasu_41440	-1.51439	1.18624e-21	6.55905e-21	MFS transporter%2C SP family%2C sugar:H+ symporter	Sugar_tr
Gasu_42150	-1.65603	1.21654e-21	6.72095e-21	hypothetical protein	-
Gasu_25280	-1.01749	1.2678e-21	6.99246e-21	hypothetical protein	-
Gasu_06120	-3.09723	1.44572e-21	7.96048e-21	hypothetical protein	-
Gasu_09670	-1.16518	1.68318e-21	9.26028e-21	ABC transporter%2C ATP-binding %26 transmembrane domain	ABC_membrane
Gasu_40590	-2.40012	1.95606e-21	1.07259e-20	[pt] DNA-directed RNA polymerase subunit	RNA_pol_Rpb2_6
Gasu_40460	-3.84196	2.71073e-21	1.48272e-20	[pt] photosystem I P700 chlorophyll A2 apoprotein	-
Gasu_60770	-1.19446	3.23881e-21	1.76573e-20	hypothetical protein	-
Gasu_40010	-2.77098	1.01517e-20	5.42709e-20	[pt] light-independent protochlorophyllide reductase subunit N	-
Gasu_25600	-1.18066	1.0531e-20	5.6253e-20	small chloroplast protein	-
Gasu_24780	-1.03279	1.12183e-20	5.97316e-20	GTP pyrophosphokinase	-
Gasu_03850	-1.00153	1.24755e-20	6.61593e-20	hypothetical protein	-
Gasu_32580	-1.53041	1.55955e-20	8.24406e-20	MFS transporter%2C SP family%2C sugar:H+ symporter	Sugar_tr
Gasu_53170	-1.15882	1.62406e-20	8.57823e-20	hypothetical protein	-
Gasu_54730	-1.04514	2.37583e-20	1.24496e-19	bifunctional aspartyl-tRNA(Asn) / glutamyl-tRNA (Gln) amidotransferase subunit A	Amidase
Gasu_47790	-2.2384	2.44915e-20	1.28236e-19	hypothetical protein	-
Gasu_47320	-1.06787	3.63603e-20	1.89331e-19	hypothetical protein	-
Gasu_18410	-2.49908	3.92947e-20	2.0445e-19	putative acetate transporter isoform 2	-
Gasu_nc0090	-2.06161	4.00044e-20	2.07979e-19	5S ribosomal RNA	-
Gasu_54960	-2.16828	4.15921e-20	2.15386e-19	electron carrier protein (proton gradient regulation 5) isoform 1	-
Gasu_21660	-1.28001	4.30377e-20	2.22524e-19	sugar-phosphate:phosphate translocator%2C DMT family	-
Gasu_19680	-1.21757	5.29679e-20	2.72377e-19	hypothetical protein	-
Gasu_50280	-1.02498	6.11298e-20	3.1313e-19	hypothetical protein	-
Gasu_63700	-1.53266	6.60607e-20	3.37865e-19	fructose-bisphosphate aldolase%2C class I	-
Gasu_36280	-1.2552	6.91548e-20	3.53416e-19	hypothetical protein	-
Gasu_60490	-1.97334	8.66384e-20	4.41062e-19	hypothetical protein isoform 2	-
Gasu_44650	-1.44042	9.52095e-20	4.83579e-19	ATP-binding protein involved in chromosome partitioning	-
Gasu_45230	-1.14017	1.82867e-19	9.15444e-19	hypothetical protein	-
Gasu_61640	-1.24569	2.78639e-19	1.38545e-18	hypothetical protein	-
Gasu_60070	-3.87669	2.91623e-19	1.44783e-18	fatty acid hydroxylase	-
Gasu_26900	-1.27275	3.04772e-19	1.51084e-18	hypothetical protein	-
Gasu_04500	-1.0063	3.06385e-19	1.51656e-18	tyrosine aminotransferase	Aminotran_1_2
Gasu_57690	-1.26098	3.25288e-19	1.60772e-18	hypothetical protein	Methyltransf_11
Gasu_46820	-2.36751	3.30028e-19	1.62993e-18	oxidoreductase molybdopterin binding / sulfite oxidase	-
Gasu_04130	-1.11329	3.80151e-19	1.87188e-18	glucuronyl/N-acetylglucosaminyl transferase EXT1	-
Gasu_32870	-2.32542	4.31522e-19	2.12168e-18	methylmalonate-semialdehyde dehydrogenase	Aldedh
Gasu_10830	-1.00931	6.11351e-19	2.98587e-18	ATP-dependent RNA helicase	DEAD
Gasu_38010	-1.52012	6.14622e-19	2.99963e-18	hypothetical protein	-
Gasu_30870	-1.03784	6.28416e-19	3.06243e-18	hypothetical protein	Mrr_cat
Gasu_26430	-1.07775	7.18077e-19	3.48908e-18	G protein beta subunit-like protein	-
Gasu_39070	-1.55234	7.79423e-19	3.7816e-18	hypothetical protein	-
Gasu_16200	-2.78932	7.90719e-19	3.8336e-18	phycobilisome core linker protein (ApcC)	-
Gasu_19220	-1.0898	1.33212e-18	6.38355e-18	MFS transporter%2C PHS family%2C inorganic phosphate transporter	-
Gasu_23470	-1.43498	1.44536e-18	6.90121e-18	MFS transporter%2C SP family%2C sugar:H+ symporter	Sugar_tr
Gasu_34900	-1.05933	1.46235e-18	6.97223e-18	hypothetical protein	-
Gasu_22820	-1.00405	1.46515e-18	6.98056e-18	hypothetical protein	-
Gasu_51920	-2.17652	1.80177e-18	8.56585e-18	sedoheptulose-1%2C7-bisphosphatase%2C chloroplast	-
Gasu_50470	-1.1595	2.27043e-18	1.07169e-17	hypothetical protein	-
Gasu_63140	-2.56922	3.18091e-18	1.4887e-17	[pt] maturase	S4
Gasu_15790	-1.26709	3.68595e-18	1.71656e-17	hypothetical protein	-
Gasu_16000	-1.01967	3.8922e-18	1.81007e-17	ABC transporter%2C ATP-binding protein isoform 2	ABC2_membrane
Gasu_32640	-1.26017	4.12754e-18	1.91547e-17	phytoene synthase	-
Gasu_24400	-2.78257	4.28075e-18	1.98518e-17	hypothetical protein	-
Gasu_02920	-1.24292	6.65304e-18	3.06169e-17	hypothetical protein	-
Gasu_40350	-2.63747	8.82474e-18	4.04141e-17	[pt] small subunit ribosomal protein S5	-
Gasu_28710	-2.07334	9.17322e-18	4.1981e-17	hypothetical protein	-
Gasu_37640	-5.50659	9.30707e-18	4.25641e-17	MFS transporter%2C SP family%2C sugar:H+ symporter	Sugar_tr
Gasu_52320	-1.59213	1.07694e-17	4.91159e-17	hypothetical protein	-
Gasu_24410	-3.55538	1.13389e-17	5.16419e-17	MFS transporter%2C PHS family%2C inorganic phosphate transporter	Sugar_tr
Gasu_18080	-1.97591	1.59192e-17	7.19572e-17	hypothetical protein	-
Gasu_15240	-3.06692	1.6697e-17	7.54216e-17	light-harvesting complex protein	-
Gasu_40550	-3.3858	1.88603e-17	8.49615e-17	[pt] allophycocyanin beta subunit (ApcB)	-
Gasu_01220	-1.05655	1.92103e-17	8.63614e-17	bifunctional phosphoribosylaminoimidazole carboxylase / phosphoribosylaminoimidazole-succinocarboxamide synthase%2C chloroplast or mitochondrial precursor	-
Gasu_10410	-2.85114	2.00592e-17	8.99331e-17	hypothetical protein	-
Gasu_21150	-1.19511	2.21935e-17	9.93003e-17	hypothetical protein	-
Gasu_47900	-1.40057	2.25709e-17	1.00921e-16	hypothetical protein	-
Gasu_60510	-1.17957	2.38207e-17	1.06365e-16	haloacid dehalogenaselike hydrolase	-
Gasu_10380	-1.1127	2.71526e-17	1.20672e-16	xanthine phosphoribosyltransferase	Pribosyltran
Gasu_40490	-2.72619	2.76537e-17	1.22817e-16	[pt] magnesium-protoporphyrin IX monomethyl ester (oxidative) cyclase	-
Gasu_35550	-1.75691	2.80287e-17	1.24398e-16	photosystem II Psb27 protein	-
Gasu_52950	-1.04199	3.03645e-17	1.34315e-16	N-acetyltransferase	-
Gasu_38690	-1.67107	3.15385e-17	1.39135e-16	hypothetical protein	-
Gasu_40270	-2.79367	3.6386e-17	1.59987e-16	[pt] photosystem II PsbB protein	-
Gasu_14910	-1.25708	3.74869e-17	1.64609e-16	hypothetical protein	-
Gasu_00690	-1.06955	4.74168e-17	2.07661e-16	hypothetical protein	HLH
Gasu_27040	-2.61083	4.78648e-17	2.09345e-16	photosystem II PsbO protein	-
Gasu_09320	-1.20201	5.4836e-17	2.39044e-16	myb domain-containing protein	Myb_DNA-binding
Gasu_64640	-2.58101	6.88418e-17	2.98525e-16	primary-amine oxidase	-
Gasu_27110	-1.35561	8.07272e-17	3.48011e-16	hypothetical protein	-
Gasu_00530	-1.13787	1.00136e-16	4.29998e-16	4-methyl-5(b-hydroxyethyl)-thiazole monophosphate biosynthesis	DJ-1_PfpI
Gasu_48220	-1.10515	1.10395e-16	4.7252e-16	hypothetical protein	-
Gasu_52830	-1.79657	1.11013e-16	4.74858e-16	hypothetical protein	-
Gasu_50720	-1.06339	1.21752e-16	5.20119e-16	2Fe-2S iron-sulfur cluster binding domain protein	-
Gasu_21080	-1.03194	1.48158e-16	6.30075e-16	hypothetical protein	-
Gasu_40440	-5.11007	1.58982e-16	6.75239e-16	[pt] photosystem I P700 chlorophyll A apoprotein	-
Gasu_18980	-1.46879	1.74779e-16	7.40904e-16	hypothetical protein	-
Gasu_39730	-1.32205	1.80998e-16	7.65794e-16	glutamyl-tRNA reductase	-
Gasu_17910	-1.57134	1.95735e-16	8.27089e-16	peroxisomal membrane MPV17/PMP22-like protein	Mpv17_PMP22
Gasu_54660	-1.9083	2.5173e-16	1.05896e-15	aldehyde dehydrogenase (NAD) family protein	Aldedh
Gasu_05710	-1.29091	2.56105e-16	1.07668e-15	rubredoxin family protein	Rubredoxin
Gasu_42090	-1.3418	3.28986e-16	1.37608e-15	1-deoxy-D-xylulose-5-phosphate synthase	-
Gasu_60110	-1.38907	4.03841e-16	1.68386e-15	thylakoid protein	-
Gasu_22200	-1.34611	4.90656e-16	2.03942e-15	hypothetical protein	-
Gasu_48940	-3.06566	5.03292e-16	2.09062e-15	hypothetical protein	-
Gasu_36270	-1.40436	5.06404e-16	2.10223e-15	hypothetical protein	-
Gasu_09450	-2.21391	5.84154e-16	2.41438e-15	Trp repressor binding protein	FMN_red
Gasu_02910	-1.04062	6.10466e-16	2.52156e-15	glycosyltransferase family 5 protein	-
Gasu_26020	-1.59987	7.34826e-16	3.02767e-15	hypothetical protein	-
Gasu_51470	-1.20877	8.00978e-16	3.28998e-15	tRNA-dihydrouridine synthase A	Dus
Gasu_37860	-1.76664	8.6918e-16	3.56348e-15	hypothetical protein	-
Gasu_40540	-3.6735	8.81882e-16	3.61108e-15	[pt] phycobilisome core-membrane linker protein (ApcE)	-
Gasu_49000	-1.30069	8.84966e-16	3.62146e-15	Myb-like DNA-binding protein BAS1 isoform 1	Myb_DNA-binding
Gasu_34460	-1.6869	9.04184e-16	3.69325e-15	cytochrome b6-f complex iron-sulfur subunit	-
Gasu_43120	-1.4186	9.25626e-16	3.77771e-15	photosystem II oxygen-evolving enhancer protein	-
Gasu_63100	-7.72183	9.63135e-16	3.92435e-15	MFS transporter%2C SP family%2C sugar:H+ symporter	Sugar_tr
Gasu_49890	-3.6845	1.06947e-15	4.35224e-15	hypothetical protein	-
Gasu_38300	-2.40987	1.14897e-15	4.66717e-15	hypothetical protein	-
Gasu_53710	-1.02904	1.16592e-15	4.73311e-15	peroxisomal membrane protein peroxin10 isoform 1	-
Gasu_63990	-1.06771	1.75561e-15	7.06194e-15	archaeal ATPase	-
Gasu_63340	-1.28089	1.81692e-15	7.29967e-15	hypothetical protein	-
Gasu_37910	-2.52089	2.33892e-15	9.32325e-15	zinc finger protein CONSTANS-LIKE 2 protein	CCT
Gasu_26360	-1.21685	2.41821e-15	9.6335e-15	transferase%2C transferring glycosyl groups / transferase%2C transferring hexosyl groups isoform 1	-
Gasu_10120	-2.2415	2.5791e-15	1.02498e-14	peroxisomal biogenesis factor 11	-
Gasu_39510	-2.08709	3.00286e-15	1.18839e-14	aspartate aminotransferase	Aminotran_1_2
Gasu_16280	-1.06157	3.19974e-15	1.26403e-14	hypothetical protein	-
Gasu_06410	-1.28678	3.23675e-15	1.27779e-14	centrin-2	-
Gasu_40040	-3.38879	3.4472e-15	1.35773e-14	[pt] C-phycocyanin beta chain	-
Gasu_65030	-1.07224	4.07003e-15	1.59544e-14	ABC transporter%2C ATP-binding protein	-
Gasu_27320	-1.08741	4.33718e-15	1.69614e-14	salicylate hydroxylase	FAD_binding_3
Gasu_62880	-2.17651	4.58601e-15	1.79028e-14	xanthine dehydrogenase molybdenum-binding subunit	-
Gasu_28170	-1.2771	4.88342e-15	1.90301e-14	acetyl-CoA synthetase	AMP-binding
Gasu_45570	-4.51127	5.61804e-15	2.18157e-14	alcohol dehydrogenase	ADH_N
Gasu_35420	-1.94481	6.01827e-15	2.33151e-14	RNA polymerase primary sigma factor	Sigma70_r2
Gasu_30840	-1.18638	7.17147e-15	2.76208e-14	mRNA binding / poly(U) binding protein	Epimerase
Gasu_40640	-2.71506	7.32665e-15	2.81857e-14	[pt] ABC transporter%2C Fe-S cluster assembly protein SufB	-
Gasu_51990	-1.20618	7.40751e-15	2.84306e-14	hypothetical protein	-
Gasu_07700	-3.25038	1.06176e-14	4.04459e-14	putative acetate transporter	-
Gasu_33650	-3.12679	1.21397e-14	4.60849e-14	phycobilisome linker polypeptide	-
Gasu_65350	-1.48232	1.37343e-14	5.20784e-14	amino acid permease%2C APC family	-
Gasu_54950	-1.51173	1.46111e-14	5.52763e-14	rubredoxin family protein	Rubredoxin
Gasu_60960	-1.11553	1.64976e-14	6.22354e-14	nucleobase:cation symporter-1%2C NCS1 family	-
Gasu_44280	-1.28676	1.87803e-14	7.06853e-14	thioredoxin f	-
Gasu_62640	-2.14036	1.9066e-14	7.172e-14	MFS transporter%2C SP family%2C sugar:H+ symporter	-
Gasu_44660	-1.38076	3.38796e-14	1.25869e-13	hypothetical protein	-
Gasu_40420	-2.4259	4.54871e-14	1.6833e-13	[pt] acyl carrier protein	PP-binding
Gasu_27000	-1.16972	7.31248e-14	2.68652e-13	hypothetical protein	-
Gasu_40380	-2.56946	9.90883e-14	3.61429e-13	[pt] 50S ribosomal protein L2 (plastid)	Ribosomal_L2_C
Gasu_60060	-2.38181	9.96535e-14	3.6329e-13	MFS transporter%2C SP family%2C sugar:H+ symporter	Sugar_tr
Gasu_40560	-2.56876	1.00894e-13	3.67609e-13	[pt] F-type H+-transporting ATPase subunit beta	ATP-synt_ab
Gasu_51020	-1.86535	1.05157e-13	3.82722e-13	hypothetical protein	-
Gasu_53700	-3.21075	1.33704e-13	4.82371e-13	carbonic anhydrase	-
Gasu_27760	-1.08928	1.46415e-13	5.27366e-13	sugar-phosphate:phosphate translocator%2C DMT family isoform 2	-
Gasu_50000	-1.11319	1.47668e-13	5.31011e-13	arsenite-translocating ATPase%2C ArsA family	-
Gasu_45890	-6.88134	1.62941e-13	5.84026e-13	amino acid transporter%2C AAAP family	Aa_trans
Gasu_09840	-1.3703	2.37359e-13	8.42541e-13	AAA-type ATPase	AAA
Gasu_53490	-1.10698	2.48532e-13	8.80782e-13	ATP-dependent Clp protease adaptor protein ClpS	-
Gasu_18020	-1.33328	2.49729e-13	8.84553e-13	osmotic stress-responsive proline dehydrogenase%2C putative	-
Gasu_27150	-2.21451	3.57474e-13	1.25877e-12	zinc-finger protein / transcription factor	-
Gasu_35520	-4.23517	4.42547e-13	1.55173e-12	putative acetate transporter	-
Gasu_03020	-3.03708	4.52611e-13	1.58534e-12	hypothetical protein	RWP-RK
Gasu_56870	-1.17274	4.56272e-13	1.59647e-12	aarF domain-containing kinase	ABC1
Gasu_43070	-1.02001	4.8485e-13	1.69199e-12	30S ribosomal protein S1 (plastid)	S1
Gasu_54850	-1.05868	6.70886e-13	2.31917e-12	hypothetical protein	-
Gasu_03830	-1.21471	6.85161e-13	2.36728e-12	hypothetical protein	-
Gasu_37030	-1.17216	7.52605e-13	2.58948e-12	cytochrome p450	p450
Gasu_37630	-5.77577	7.87661e-13	2.70587e-12	fatty acid hydroxylase	-
Gasu_62150	-3.51577	1.00949e-12	3.44468e-12	hypothetical protein	-
Gasu_40750	-2.78967	1.35776e-12	4.61637e-12	[pt] AAA-type ATPase family protein / ankyrin repeat family protein	AAA
Gasu_13590	-1.01145	1.72975e-12	5.85406e-12	hypothetical protein	-
Gasu_53180	-6.57678	2.2186e-12	7.44372e-12	MFS transporter%2C SP family%2C sugar:H+ symporter	Sugar_tr
Gasu_54570	-3.64475	2.5481e-12	8.51039e-12	primary-amine oxidase	-
Gasu_39860	-1.36092	3.14216e-12	1.04418e-11	hypothetical protein	-
Gasu_26910	-1.09561	3.31215e-12	1.10011e-11	hypothetical protein isoform 1	-
Gasu_56270	-1.17297	4.52352e-12	1.489e-11	hypothetical protein	-
Gasu_09890	-1.17656	5.87063e-12	1.92381e-11	hypothetical protein	-
Gasu_33540	-1.14919	6.57288e-12	2.14755e-11	nucleobase:cation symporter-1%2C NCS1 family	-
Gasu_63040	-1.47047	7.22696e-12	2.35428e-11	hypothetical protein isoform 2	-
Gasu_40330	-2.09613	8.23367e-12	2.67564e-11	[pt] DNA-directed RNA polymerase subunit alpha	RNA_pol_A_bac
Gasu_01960	-1.21961	8.54825e-12	2.7765e-11	oxidoreductase	-
Gasu_09460	-3.7115	8.56062e-12	2.77916e-11	ARID/BRIGHT DNA binding domain-containing protein	-
Gasu_11210	-1.3738	1.35002e-11	4.35496e-11	(S)-2-hydroxy-acid oxidase	FMN_dh
Gasu_04350	-1.14158	1.63165e-11	5.243e-11	hypothetical protein	-
Gasu_29620	-3.55665	1.72194e-11	5.51439e-11	light-harvesting complex protein	-
Gasu_40500	-2.96476	1.95382e-11	6.2328e-11	[pt] octaprenyl-diphosphate synthase	-
Gasu_08910	-1.63732	1.97402e-11	6.29118e-11	hypothetical protein	-
Gasu_01010	-1.01406	3.55675e-11	1.11685e-10	acetyl-CoA synthetase	AMP-binding
Gasu_03350	-4.95967	4.06586e-11	1.27068e-10	MFS transporter%2C PHS family%2C inorganic phosphate transporter	Sugar_tr
Gasu_40020	-3.55057	4.4079e-11	1.37239e-10	[pt] preprotein translocase subunit A	-
Gasu_nc0039	-1.81754	4.53385e-11	1.40828e-10	5S ribosomal RNA	-
Gasu_60980	-2.52243	4.74823e-11	1.47211e-10	NAD-dependent formate dehydrogenase	2-Hacid_dh_C
Gasu_41730	-1.34718	4.90291e-11	1.51722e-10	putative signal-transduction protein containing cAMP-binding and CBS domains isoform 1	CBS
Gasu_40450	-4.9244	4.9372e-11	1.5264e-10	[pt] photosystem I P700 chlorophyll A apoprotein	-
Gasu_65050	-1.17453	4.98855e-11	1.54012e-10	archaeal ATPase	-
Gasu_00270	-1.40292	5.22604e-11	1.60893e-10	phosphoglycerate kinase	-
Gasu_57520	-3.42321	5.26772e-11	1.62101e-10	light-harvesting complex protein	-
Gasu_40030	-3.32739	6.46939e-11	1.98065e-10	[pt] C-phycocyanin alpha chain	-
Gasu_48370	-1.01119	6.58074e-11	2.01288e-10	hypothetical protein	-
Gasu_01280	-1.11803	6.60916e-11	2.02064e-10	hypothetical protein	-
Gasu_27020	-2.33428	6.67366e-11	2.03941e-10	photosystem II PsbU protein	-
Gasu_45350	-1.25047	7.50266e-11	2.2843e-10	hypothetical protein	-
Gasu_36760	-1.7462	7.7169e-11	2.34737e-10	hypothetical protein	-
Gasu_09130	-1.30011	1.2464e-10	3.73978e-10	(S)-2-hydroxy-acid oxidase	FMN_dh
Gasu_33370	-1.34608	1.46201e-10	4.37084e-10	formamidase	FmdA_AmdA
Gasu_49480	-2.07293	1.50027e-10	4.47912e-10	MFS transporter%2C SP family%2C sugar:H+ symporter	Sugar_tr
Gasu_65390	-1.02705	1.54658e-10	4.61116e-10	hypothetical protein	-
Gasu_59200	-1.23009	2.08288e-10	6.16566e-10	hypothetical protein	Aldose_epim
Gasu_19710	-2.87505	2.77868e-10	8.15959e-10	amino acid transporter%2C AAAP family	Aa_trans
Gasu_19290	-1.93257	3.0939e-10	9.07718e-10	hypothetical protein	-
Gasu_34810	-2.25659	3.40833e-10	9.96871e-10	hypothetical protein	-
Gasu_40400	-2.07581	3.48296e-10	1.01825e-09	[pt] molecular chaperone DnaK	HSP70
Gasu_nc0016	-1.83049	3.74605e-10	1.09372e-09	tRNA-Lys	-
Gasu_15230	-3.68381	4.3968e-10	1.27863e-09	light-harvesting complex protein	-
Gasu_45280	-1.06535	4.46198e-10	1.29543e-09	Trp repressor binding protein	FMN_red
Gasu_64970	-1.91214	5.26998e-10	1.52385e-09	photosystem II reaction center M precursor	-
Gasu_33410	-1.37785	6.45554e-10	1.85289e-09	beta-galactosidase	-
Gasu_13890	-1.27066	1.01748e-09	2.89153e-09	putative heat shock protein	DnaJ
Gasu_40370	-2.09122	1.04524e-09	2.96533e-09	[pt] small subunit ribosomal protein S3	-
Gasu_03170	-1.46071	1.35882e-09	3.83192e-09	glycerol kinase	FGGY_N
Gasu_47610	-1.24931	1.50413e-09	4.23089e-09	ATP-dependent Clp protease ATP-binding subunit ClpX	-
Gasu_47550	-1.57895	1.67181e-09	4.6886e-09	hypothetical protein	-
Gasu_40190	-3.37623	1.75881e-09	4.92004e-09	[pt] cytochrome b6-f complex subunit 4	-
Gasu_54560	-1.4381	1.79398e-09	5.01169e-09	hypothetical protein	-
Gasu_40130	-2.48088	1.91206e-09	5.31951e-09	[pt] hypothetical protein	-
Gasu_33110	-1.25721	2.04164e-09	5.66809e-09	hypothetical protein	-
Gasu_07710	-2.65829	3.16192e-09	8.67265e-09	hypothetical protein	-
Gasu_14810	-1.20278	3.26926e-09	8.95593e-09	hypothetical protein	-
Gasu_40580	-2.49364	4.16116e-09	1.13288e-08	[pt] translation initiation factor IF-2	GTP_EFTU
Gasu_22970	-3.42381	5.41356e-09	1.46062e-08	amino acid transporter%2C AAAP family	Aa_trans
Gasu_63750	-3.30725	8.48573e-09	2.24914e-08	hypothetical protein	-
Gasu_58610	-1.13227	9.08968e-09	2.40056e-08	hypothetical protein	-
Gasu_43910	-1.49989	1.01886e-08	2.67901e-08	thylakoid lumenal protein	Pentapeptide
Gasu_02580	-1.12916	1.03663e-08	2.7225e-08	DNA repair protein isoform 1	-
Gasu_40050	-1.8553	1.25313e-08	3.26902e-08	[pt] glutamate synthase (ferredoxin dependent)	GATase_2
Gasu_50510	-5.28601	1.39747e-08	3.62838e-08	hypothetical protein	-
Gasu_40430	-1.67013	1.40844e-08	3.65542e-08	[pt] hypothetical protein	R3H
Gasu_58300	-1.6646	1.63652e-08	4.2291e-08	hypothetical protein	-
Gasu_00020	-1.1817	2.08888e-08	5.36457e-08	formamidase	FmdA_AmdA
Gasu_05610	-3.95125	2.91551e-08	7.38991e-08	IMP dehydrogenase	CBS
Gasu_33220	-1.02838	3.35218e-08	8.45782e-08	acid phosphatase	-
Gasu_42600	-1.68697	3.92085e-08	9.84753e-08	MFS transporter%2C SP family%2C sugar:H+ symporter	Sugar_tr
Gasu_21300	-1.01709	4.14007e-08	1.03784e-07	hypothetical protein	-
Gasu_34480	-1.17157	4.39343e-08	1.09927e-07	hypothetical protein	-
Gasu_66210	-1.10104	4.88958e-08	1.21972e-07	hypothetical protein	-
Gasu_40240	-1.93698	5.24524e-08	1.30499e-07	[pt] acetolactate synthase I/II/III large subunit	TPP_enzyme_N
Gasu_57830	-1.15498	5.55656e-08	1.37882e-07	MFS transporter%2C SP family%2C sugar:H+ symporter	Sugar_tr
Gasu_50960	-2.17145	6.67882e-08	1.64373e-07	hypothetical protein	-
Gasu_64620	-1.87953	7.19297e-08	1.76567e-07	hypothetical protein	-
Gasu_nc0070	-2.49453	7.41602e-08	1.81705e-07	tRNA-Ala	-
Gasu_59260	-3.44396	7.93213e-08	1.93776e-07	ARID/BRIGHT DNA binding domain-containing protein	ARID
Gasu_40390	-2.66145	1.00553e-07	2.43843e-07	[pt] large subunit ribosomal protein L3	-
Gasu_47280	-1.13607	1.01032e-07	2.44735e-07	alpha-L-arabinofuranosidase B	-
Gasu_48040	-1.83186	1.24214e-07	2.99571e-07	phosphoenolpyruvate carboxykinase (ATP)	-
Gasu_20530	-6.79645	1.47047e-07	3.5335e-07	hypothetical protein	-
Gasu_39980	-1.93697	1.50975e-07	3.62133e-07	[pt] ABC transporter%2C sulfate transport%2C permease protein	BPD_transp_1
Gasu_59000	-1.03599	2.34258e-07	5.52479e-07	hypothetical protein	-
Gasu_37760	-1.04131	2.92835e-07	6.86466e-07	ribonuclease	Isochorismatase
Gasu_16930	-1.02647	3.39716e-07	7.92432e-07	heat shock transcription	HSF_DNA-bind
Gasu_56120	-1.06979	4.14178e-07	9.60363e-07	PBS lyase HEAT domain protein repeat-containing protein	-
Gasu_64700	-1.22496	5.54788e-07	1.27257e-06	archaeal ATPase	-
Gasu_49920	-1.77587	5.85532e-07	1.3403e-06	amino acid/auxin permease%2C AAAP family	Aa_trans
Gasu_40100	-4.62815	6.27824e-07	1.43215e-06	[pt] photosystem II PsbA protein	Photo_RC
Gasu_34300	-1.11028	6.73456e-07	1.53149e-06	short-chain dehydrogenase/reductase (SDR) family protein	adh_short
Gasu_65040	-1.13045	7.01423e-07	1.59125e-06	hypothetical protein	-
Gasu_52750	-1.17807	8.22465e-07	1.8563e-06	hypothetical protein	-
Gasu_42970	-1.79741	9.06708e-07	2.03878e-06	photosystem I subunit O precursor	-
Gasu_62620	-1.20768	1.0363e-06	2.31991e-06	amino acid transporter%2C AAAP family	Aa_trans
Gasu_36590	-3.18825	1.1761e-06	2.61783e-06	hypothetical protein	-
Gasu_24110	-1.03718	1.2897e-06	2.86105e-06	glutathione S-transferase	GST_N
Gasu_50450	-1.21517	1.46403e-06	3.22936e-06	psbB mRNA maturation factor Mbb1 (plastid)	-
Gasu_41430	-1.43497	1.86357e-06	4.07534e-06	MFS transporter%2C SP family%2C sugar:H+ symporter	Sugar_tr
Gasu_63410	-1.06152	1.87535e-06	4.09589e-06	hypothetical protein	-
Gasu_40570	-2.65933	2.33759e-06	5.0667e-06	[pt] photosystem I assembly related protein	TPR_1
Gasu_39960	-1.86306	2.35594e-06	5.1048e-06	[pt] carbamoyl-phosphate synthase small subunit	-
Gasu_40110	-2.29663	2.63146e-06	5.67575e-06	[pt] cytochrome c biogenesis protein	-
Gasu_40630	-2.1735	2.94832e-06	6.32411e-06	[pt] F-type H+-transporting ATPase subunit alpha	-
Gasu_40710	-2.74327	3.23076e-06	6.91424e-06	[pt] allophycocyanin-B (ApcD)	-
Gasu_40340	-2.41426	3.48375e-06	7.44123e-06	[pt] translocation protein%2C Sec family	-
Gasu_nc0097	-4.02692	3.61464e-06	7.71085e-06	tRNA-Thr	-
Gasu_39970	-1.31811	5.03275e-06	1.0633e-05	[pt] beta-carotene hydroxylase	-
Gasu_06350	-1.16731	5.63904e-06	1.18459e-05	hypothetical protein	-
Gasu_63890	-1.14911	6.29196e-06	1.31465e-05	archaeal ATPase	-
Gasu_35920	-1.05054	7.66578e-06	1.59014e-05	X-Pro dipeptidase isoform 1	Peptidase_M24
Gasu_21040	-1.4395	7.72007e-06	1.6004e-05	nucleic acid binding protein / zinc ion binding protein	GIY-YIG
Gasu_23890	-1.13132	1.0946e-05	2.23069e-05	hypothetical protein	-
Gasu_33850	-1.64676	1.3835e-05	2.79106e-05	hypothetical protein	-
Gasu_00070	-1.15897	1.42784e-05	2.87876e-05	hypothetical protein	-
Gasu_40410	-1.93601	1.43339e-05	2.88867e-05	[pt] light-independent protochlorophyllide reductase subunit B	-
Gasu_46510	-2.74969	1.43407e-05	2.88867e-05	hypothetical protein	-
Gasu_57810	-1.03623	1.64432e-05	3.29412e-05	peptidyl-prolyl cis-trans isomerase B (cyclophilin B)	Pro_isomerase
Gasu_40090	-2.64326	2.08582e-05	4.1447e-05	[pt] phycobilisome core component (ApcF)	-
Gasu_54440	-4.0003	2.23101e-05	4.42522e-05	beta-Ig-H3/fasciclin	-
Gasu_54620	-2.85805	2.39522e-05	4.73389e-05	agmatine deiminase	-
Gasu_40670	-2.49519	2.95488e-05	5.79154e-05	[pt] photosystem I subunit XI	-
Gasu_40280	-3.60752	3.07479e-05	6.02121e-05	[pt] ferredoxin--NAD+ reductase	Fer2
Gasu_09790	-1.43704	3.16117e-05	6.18668e-05	mitochondrial protein translocase%2C MPT family isoform 1	-
Gasu_49910	-1.78269	3.312e-05	6.47421e-05	hypothetical protein	-
Gasu_09270	-2.94526	3.47807e-05	6.77681e-05	hypothetical protein	-
Gasu_50420	-1.05921	3.53536e-05	6.87425e-05	photosystem II stability/assembly factor HCF136	-
Gasu_40200	-2.16557	3.6246e-05	7.04155e-05	[pt] 50S ribosomal protein L1	-
Gasu_00050	-2.00244	4.16118e-05	8.02329e-05	amino acid transporter%2C AAAP family isoform 1	Aa_trans
Gasu_40480	-2.69261	5.46932e-05	0.000104022	[pt] photosystem I subunit II	-
Gasu_56160	-1.45949	5.54876e-05	0.000105412	acid phosphatase	Phosphoesterase
Gasu_07690	-3.86644	5.56239e-05	0.00010558	putative acetate transporter	-
Gasu_09140	-1.11564	6.09817e-05	0.000115155	hypothetical protein	-
Gasu_64930	-1.53961	6.21314e-05	0.000117125	NTPase/helicase	-
Gasu_40360	-1.94933	0.000108457	0.000199674	[pt] large subunit ribosomal protein L14	-
Gasu_59250	-1.01114	0.000112137	0.000206276	hypothetical protein	-
Gasu_40120	-1.65464	0.000115375	0.000211937	[pt] thiamine biosynthesis ThiG	-
Gasu_64900	-1.01725	0.000120785	0.000221138	hypothetical protein	-
Gasu_40140	-3.77746	0.000360241	0.000630232	[pt] two-component system%2C OmpR family%2C response regulator RpaB	Response_reg
Gasu_40510	-1.67852	0.000360752	0.000630791	[pt] pyruvate dehydrogenase E1 component subunit alpha	-
Gasu_28590	-2.29783	0.000369179	0.000644505	glutathione S-transferase isoform 1	GST_N
Gasu_11660	-1.52037	0.000419121	0.000727658	hypothetical protein	-
Gasu_40690	-1.81658	0.000494848	0.000851308	[pt] tryptophan synthase alpha chain	-
Gasu_16390	-1.37119	0.000495016	0.000851376	hypothetical protein	-
Gasu_61030	-1.20481	0.000513218	0.000880391	MFS transporter%2C SP family%2C sugar:H+ symporter	Sugar_tr
Gasu_39990	-1.1212	0.000532775	0.00091252	[pt] transcription factor	LysR_substrate
Gasu_40530	-2.22317	0.000564044	0.000963084	[pt] cytochrome f	-
Gasu_40600	-2.53187	0.000637497	0.00108291	[pt] small subunit ribosomal protein S2 (plastid)	-
Gasu_34640	-1.1774	0.000896282	0.00149486	hypothetical protein	-
Gasu_64820	-1.84171	0.000924668	0.00153871	ubiquitin thiolesterase/ zinc ion binding protein	UCH
Gasu_57740	-2.18604	0.0010934	0.00180811	hypothetical protein	-
Gasu_nc0072	-2.05203	0.00111702	0.00184488	5S ribosomal RNA	-
Gasu_61320	-1.33934	0.00115104	0.00189868	hypothetical protein	-
Gasu_40250	-1.03972	0.00128911	0.00211484	[pt] acetylglutamate kinase	AA_kinase
Gasu_nc0056	-4.09888	0.00140943	0.00229683	tRNA-Leu	-
Gasu_nc0101	-2.28733	0.00164141	0.00265589	tRNA-Met	-
Gasu_59380	-1.3546	0.00214211	0.0034192	hypothetical protein	-
Gasu_00040	-2.20791	0.00230631	0.00367243	metal ion binding protein	-
Gasu_65620	-2.22829	0.00230869	0.00367535	hypothetical protein	-
Gasu_06210	-1.80138	0.00242245	0.00384533	hypothetical protein	-
Gasu_nc0091	-1.62891	0.00245266	0.00389048	5S ribosomal RNA	-
Gasu_47670	-1.30922	0.00308263	0.00482725	hypothetical protein	-
Gasu_40080	-2.09122	0.0033723	0.00525348	[pt] phycobilisome rod-core linker protein (CpcG)	-
Gasu_51070	-1.46947	0.00337617	0.00525827	hypothetical protein	-
Gasu_63360	-1.46824	0.00343758	0.00534887	archaeal ATPase	-
Gasu_14340	-1.17612	0.00396086	0.00611418	diphthamide synthesis DPH2 family	-
Gasu_65340	-2.26625	0.0042789	0.00658514	amino acid permease%2C APC family	-
Gasu_40680	-1.60405	0.00483525	0.00739318	[pt] photosystem I assembly protein	-
Gasu_nc0066	-2.3909	0.00510863	0.00779857	tRNA-Ser	-
Gasu_40170	-1.70063	0.00546635	0.00831776	[pt] photosystem II reaction center 13kDa protein	-
Gasu_40300	-1.7677	0.0057866	0.00878685	[pt] small subunit ribosomal protein S7	-
Gasu_57920	-1.37488	0.00601996	0.009114	zinc transporter%2C ZIP family	-
Gasu_64570	-1.01295	0.00844224	0.0125485	archaeal ATPase	-
Gasu_46070	-2.66452	0.0104848	0.015408	hypothetical protein	-
Gasu_40320	-1.9673	0.0115437	0.0168554	[pt] small subunit ribosomal protein S9	-
Gasu_42070	-2.70752	0.0128036	0.0186007	pyruvate phosphate dikinase (PPDK) / phosphoenolpyruvate synthase	-
Gasu_31830	-1.80012	0.0139041	0.0200891	MYB-related transcription factor	Myb_DNA-binding
Gasu_65260	-2.00283	0.014725	0.0211965	archaeal ATPase	-
Gasu_40180	-2.05608	0.0163905	0.0234662	[pt] two-component system%2C NarL family%2C response regulator	Response_reg
Gasu_40060	-2.51743	0.0167747	0.0239593	[pt] acetyl-CoA carboxylase carboxyltransferase subunit alpha	-
Gasu_64680	-1.29478	0.0178328	0.0253676	hypothetical protein	-
Gasu_40310	-1.2267	0.020629	0.0291682	[pt] small subunit ribosomal protein S12	Ribosomal_S12
Gasu_40730	-1.48008	0.0219457	0.0309043	[pt] ABC transporter%2C ATP-binding protein	ABC_tran
Gasu_65800	-1.17533	0.0259048	0.0360801	nucleobase:cation symporter-2%2C NCS2 family	-
Gasu_65060	-1.73107	0.0262225	0.0364765	archaeal ATPase	-
Gasu_63160	-1.72242	0.0263531	0.0366196	[pt] acyl-[ACP]-UDP-N-acetylglucosamine O-acyltransferase	Hexapep
Gasu_22850	-1.15129	0.0267113	0.0370784	MFS transporter%2C SP family%2C sugar:H+ symporter	Sugar_tr
Gasu_49880	-2.21799	0.0277873	0.0384671	lactoylglutathione lyase	Glyoxalase
Gasu_40610	-1.02841	0.028247	0.0390544	[pt] F-type H+-transporting ATPase subunit a	-
Gasu_44500	-2.65624	0.0293695	0.0405133	hypothetical protein	-
Gasu_65770	-2.54513	0.0295365	0.0407352	hypothetical protein	-
Gasu_nc0006	-2.93388	0.0316049	0.0434608	tRNA-Thr	-
Gasu_40740	-1.70827	0.0321136	0.0441146	[pt] acetolactate synthase I/III small subunit	-

## Sheet: GLUvsPHOT_All
gene_name	log2FoldChange	pvalue	padj	gene_description	tf_family
Gasu_07500	3.86583	0	0	hypothetical protein	-
Gasu_41620	3.24116	0	0	hypothetical protein	-
Gasu_19840	1.34435	0	0	elongation factor EF-1 alpha subunit	GTP_EFTU
Gasu_12870	2.17976	0	0	chaperonin GroEL	-
Gasu_33650	-3.92709	0	0	phycobilisome linker polypeptide	-
[truncated: 6,604 more rows]

## Sheet: GLUvsPHOT_Up
gene_name	log2FoldChange	pvalue	padj	gene_description	tf_family
[truncated: 505 more rows]

[truncated: 4 more sheets: GLUvsPHOT_Down, GLYvsPHOT_All, GLYvsPHOT_Up, GLYvsPHOT_Down]
