# Supplementary material for: Cell adaptation of the extremophilic red microalga Galdieria sulphuraria to the availability of carbon sources
Source: Front Plant Sci. 2022 Sep 15;13:978246. doi: 10.3389/fpls.2022.978246 (PMC9520601; doi:10.3389/fpls.2022.978246)
Supplement: Supplementary Table 4 — Selected pathways displaying transcript relative variations (glucose versus glycerol in heterotrophy and heterotrophy versus phototrophy). Log2FoldChange values and protein relative abundance only for comparison between heterotrophy and phototrophy. Sheet 1: Photosynthesis, chlorophyll biosynthesis, phycocyanin biosynthesis, carotenoid biosynthesis, Calvin cycle, Carbon concentrating mechanism, Photorespiration; Sheet 2: Mitochondria; Sheet 3: Ribosomes; Sheet 4: Transporters; Sheet 5: Chloroplast genome. [file Table_4.XLSX]

## Sheet: Legend
Comparison between glucose and glycerol in heterotrophy; and between heterotrophy and phototrophy.
log2FoldChange, pvalue, padj, and Protein relative abundance ( Curien et al., 2021) only for comparison between heterotrophy and phototrophy
Data in grey are not significant

## Sheet: PS, Pgts, Calvin, CCM, PhotoRes
	Glucose vs glycerol			Heterotrophy vs phototrophy													Glucose vs phototrophy			Glycerol vs phototrophy
Gene	log2FoldChange	pvalue	padj	log2FoldChange	pvalue	padj	Protein relative abundance in Curien et al., 2021 (*)	Gene description								Gene	log2FoldChange	pvalue	padj	log2FoldChange	pvalue	padj
Photosynthesis																Photosynthesis
Gasu_11610	-0.770589	1.31908e-23	4.03235e-22	-3.04968	7.8e-47	1.01e-45	0.0672787	light-harvesting complex protein								Gasu_33650	-3.92709	0	0	-2.60986	0	0	phycobilisome linker polypeptide
Gasu_11630	-0.729362	1.997e-07	1.3707e-06	-3.12867	2.43e-45	2.97e-44	NF	light-harvesting complex protein								Gasu_40540	-3.36536	4.17e-15	1.28e-14	-4.07391	8.54911e-16	2.77395e-15	[pt] phycobilisome core-membrane linker protein (ApcE)
Gasu_13890	-0.736887	7.57913e-22	2.08521e-20	-1.27066	1.02e-09	2.89e-09	NF	putative heat shock protein								Gasu_40080	-2.59871	4.13e-05	7.35e-05	-1.69943	0.171063	0.203702	[pt] phycobilisome rod-core linker protein (CpcG)
Gasu_14490	-0.478211	5.95076e-08	4.36587e-07	-1.44824	9.07e-22	5.05e-21	0.382044	F-type H+-transporting ATPase subunit gamma								Gasu_40090	-2.4979	0.000217784	0.000366785	-2.80949	7.5806e-05	0.00013263	[pt] phycobilisome core component (ApcF)
Gasu_15230	-1.90939	5.95236e-10	5.57496e-09	-3.68381	4.4e-10	1.28e-09	NA	light-harvesting complex protein								Gasu_40440	-5.98361	6.9e-57	5.31e-56	-4.5433	2.18104e-12	6.08169e-12	[pt] photosystem I P700 chlorophyll A apoprotein
Gasu_15240	-1.14486	2.81039e-38	1.95337e-36	-3.06692	1.67e-17	7.54e-17	0.183963	light-harvesting complex protein								Gasu_00090	-1.15205	5.25e-43	3.25e-42	-0.759259	1.32328e-23	5.72957e-23	photosystem II oxygen-evolving complex 23kDa protein
Gasu_16200	-0.981498	2.09688e-63	3.95591e-61	-2.78932	7.91e-19	3.83e-18	0.115072	phycobilisome core linker protein (ApcC)								Gasu_40270	-3.29136	6.01e-24	2.41e-23	-2.38278	3.00273e-16	9.86014e-16	[pt] photosystem II PsbB protein
Gasu_27020	-1.13185	1.38392e-107	7.02927e-105	-2.33428	6.67e-11	2.04e-10	NF	photosystem II PsbU protein								Gasu_40150	-4.63006	1.07e-23	4.25e-23	-4.21984	8.28254e-11	2.12222e-10	[pt] photosystem II PsbC protein
Gasu_27040	-0.969474	8.4888e-107	4.00368e-104	-2.61083	4.79e-17	2.09e-16	NF	photosystem II PsbO protein								Gasu_40100	-6.06133	7.36e-13	2.05e-12	-3.90467	6.5357e-21	2.58569e-20	[pt] photosystem II PsbA protein
Gasu_29620	-1.80227	3.95644e-104	1.74162e-101	-3.55665	1.72e-11	5.51e-11	0.111612	light-harvesting complex protein								Gasu_40570	-2.57683	9.23e-05	0.000160356	-2.75239	0.000192902	0.000325929	[pt] photosystem I assembly related protein
Gasu_34460	-0.753072	1.12579e-41	9.4096e-40	-1.6869	9.04e-16	3.69e-15	NF	cytochrome b6-f complex iron-sulfur subunit								Gasu_40670	-2.70949	0.000266244	0.00044466	-2.28344	0.00117776	0.00185117	[pt] photosystem I subunit XI
Gasu_35550	-0.725899	3.26613e-12	3.91402e-11	-1.75691	2.8e-17	1.24e-16	NF	photosystem II Psb27 protein								Gasu_40480	-2.84537	0.00053593	0.000868931	-2.53277	0.00141354	0.00220548	[pt] photosystem I subunit II
Gasu_37550	-1.12498	2.88901e-32	1.43429e-30	-3.51517	7.45e-23	4.33e-22	0.184448	light-harvesting complex protein								Gasu_40680	-1.81399	0.00393268	0.00584667	-1.40732	0.0150424	0.0209325	[pt] photosystem I assembly protein
Gasu_40030	-0.265642	0.81176	0.879967	-3.32739	6.47e-11	1.98e-10	NF	[pt] C-phycocyanin alpha chain								Gasu_40700	-3.01113	0.0144962	0.0201932	0.424506	0.597652	0.640217	[pt] photosystem I subunit III
Gasu_40040	-1.35091	0.00715595	0.0200848	-3.38879	3.45e-15	1.36e-14	NF	[pt] C-phycocyanin beta chain								Gasu_40170	-1.93313	0.0181245	0.0249372	-1.48177	0.0451928	0.0591258	[pt] photosystem II reaction center 13kDa protein
Gasu_40100	-2.14872	0.0539075	0.113072	-4.62815	6.28e-07	1.43e-06	NF	[pt] photosystem II PsbA protein								Gasu_27040	-3.18569	0	0	-2.19582	0	0	photosystem II PsbO protein
Gasu_40150	-0.386183	0.542444	0.675804	-4.4176	1.32e-28	9.6e-28	0.183096	[pt] photosystem II PsbC protein								Gasu_43120	-1.76771	0	0	-1.13223	1.98868e-198	7.86304e-197	photosystem II oxygen-evolving enhancer protein
Gasu_40170	-0.453345	0.672946	0.780531	-1.70063	0.00546635	0.00831776	NF	[pt] photosystem II reaction center 13kDa protein								Gasu_42970	-2.49696	0	0	-1.32347	2.19413e-196	8.52224e-195	photosystem I subunit O precursor
Gasu_40190	-2.02595	0.111363	0.202739	-3.37623	1.76e-09	4.92e-09	NF	[pt] cytochrome b6-f complex subunit 4								Gasu_27020	-3.01876	0	0	-1.86644	0	0	photosystem II PsbU protein
Gasu_40270	-0.907201	0.0675889	0.136147	-2.79367	3.64e-17	1.6e-16	NF	[pt] photosystem II PsbB protein								Gasu_64970	-2.47698	0	0	-1.50334	2.76621e-182	9.56296e-181	photosystem II reaction center M precursor
Gasu_40280	-2.68705	0.173248	0.287355	-3.60752	3.07e-05	6.02e-05	NF	[pt] ferredoxin--NAD+ reductase								Gasu_28590	-3.73288	1.85e-154	4.27e-153	-1.59149	3.48081e-52	3.04421e-51	photosystem II Psb27 protein
Gasu_40450	-1.65721	0.0125082	0.0326449	-4.9244	4.94e-11	1.53e-10	NF	[pt] photosystem I P700 chlorophyll A apoprotein								Gasu_50420	-1.62464	6.01e-138	1.22e-136	-0.648515	2.91391e-28	1.47663e-27	photosystem II stability/assembly factor HCF136
Gasu_40460	-1.66749	0.00944705	0.0255546	-3.84196	2.71e-21	1.48e-20	NF	[pt] photosystem I P700 chlorophyll A2 apoprotein								Gasu_29620	-4.7363	0	0	-2.91089	0	0	light-harvesting complex protein
Gasu_40480	-0.330421	0.790285	0.865382	-2.69261	5.47e-05	0.000104022	NF	[pt] photosystem I subunit II								Gasu_17910	-1.95546	0	0	-1.26255	3.02876e-145	7.96769e-144	light-harvesting complex protein
Gasu_40530	-0.695588	0.500623	0.638519	-2.22317	0.000564044	0.000963084	NF	[pt] cytochrome f								Gasu_15240	-3.75897	0	0	-2.59415	0	0	light-harvesting complex protein
Gasu_40550	-0.765479	0.277147	0.41572	-3.3858	1.89e-17	8.5e-17	NF	[pt] allophycocyanin beta subunit (ApcB)								Gasu_11630	-3.55764	0	0	-2.80003	1.45429e-257	8.27818e-256	light-harvesting complex protein
Gasu_40560	-0.242488	0.690878	0.793921	-2.56876	1.01e-13	3.68e-13	0.204069	[pt] F-type H+-transporting ATPase subunit beta								Gasu_57520	-4.57229	1.7e-300	1.05e-298	-2.78483	0	0	light-harvesting complex protein
Gasu_40610	-0.478423	0.536689	0.67104	-1.02841	0.028247	0.0390544	0.297527	[pt] F-type H+-transporting ATPase subunit a								Gasu_15230	-4.94833	3.45e-132	6.48e-131	-3.01783	7.40667e-86	1.05401e-84	light-harvesting complex protein
Gasu_40630	-1.42505	0.0230754	0.0555272	-2.1735	2.95e-06	6.32e-06	0.333018	[pt] F-type H+-transporting ATPase subunit alpha								Gasu_29620	-4.7363	0	0	-2.91089	0	0	light-harvesting complex protein
Gasu_40670	-0.424264	0.692066	0.795009	-2.49519	2.95e-05	5.79e-05	NF	[pt] photosystem I subunit XI								Gasu_11610	-3.49669	0	0	-2.70372	0	0	light-harvesting complex protein
Gasu_40700	-3.41961	0.00386074	0.011651	-0.463439	0.67167	0.713649	NF	[pt] photosystem I subunit III								Gasu_37550	-4.19532	0	0	-3.04959	0	0	light-harvesting complex protein
Gasu_42970	-1.15328	3.44685e-94	1.26442e-91	-1.79741	9.07e-07	2.04e-06	NF	photosystem I subunit O precursor								Gasu_15240	-3.75897	0	0	-2.59415	0	0	light-harvesting complex protein
Gasu_43120	-0.614979	7.54365e-58	1.2149e-55	-1.4186	9.26e-16	3.78e-15	NF	photosystem II oxygen-evolving enhancer protein								Gasu_11630	-3.55764	0	0	-2.80003	1.45429e-257	8.27818e-256	light-harvesting complex protein
Gasu_43140	-0.258144	0.00937384	0.025367	-1.00073	5.58e-24	3.4e-23	NF	ferredoxin								Gasu_57520	-4.57229	1.7e-300	1.05e-298	-2.78483	0	0	light-harvesting complex protein
Gasu_47790	-0.906126	7.21439e-94	2.50719e-91	-2.2384	2.45e-20	1.28e-19	0.256038	hypothetical protein								Gasu_15230	-4.94833	3.45e-132	6.48e-131	-3.01783	7.40667e-86	1.05401e-84	light-harvesting complex protein
Gasu_57520	-1.76492	7.77268e-93	2.56615e-90	-3.42321	5.27e-11	1.62e-10	0.335205	light-harvesting complex protein								chlorophyll synthesis
Gasu_64970	-0.953079	2.91265e-59	4.93133e-57	-1.91214	5.27e-10	1.52e-09	NF	photosystem II reaction center M precursor								Gasu_63150	-3.10258	1.98e-23	7.84e-23	-2.6708	1.8857e-18	6.81887e-18	[pt] magnesium chelatase subunit I
Chlorophyll biosynthesis																Gasu_12900	-2.40345	0	0	-1.67152	1.15359e-305	9.76561e-304	magnesium chelatase subunit H
Gasu_39730	-0.537371	1.8e-20	4.49e-19	-1.32205	1.81e-16	7.66e-16	1.05066	glutamyl-tRNA reductase								Gasu_40050	-1.59653	0.000573011	0.00092587	-2.18223	3.61628e-15	1.14141e-14	[pt] glutamate synthase (ferredoxin dependent)
Gasu_40050	0.607539	0.102573	0.189822	-1.8553	1.25e-08	3.27e-08	NF	[pt] glutamate synthase (ferredoxin dependent)								Gasu_39730	-1.62479	1.35e-194	4.26e-193	-1.06702	7.76531e-107	1.36732e-105	glutamyl-tRNA reductase
Gasu_63150	-0.415024	0.381511	0.526681	-2.88432	4.67e-28	3.32e-27	NF	[pt] magnesium chelatase subunit I								Gasu_52210	-1.22696	4.33e-111	6.61e-110	-1.21794	3.47257e-106	6.01821e-105	uroporphyrinogen decarboxylase
Gasu_12900	-0.711621	5.95e-44	5.78e-42	-1.99526	5.44e-23	3.18e-22	NA	magnesium chelatase subunit H								Gasu_58560	-1.23546	4.98e-63	4.2e-62	-0.590947	2.84018e-17	9.74724e-17	Ferrochelatase
Gasu_40490	-0.597452	0.231966	0.360562	-2.72619	2.77e-17	1.23e-16	NF	[pt] magnesium-protoporphyrin IX monomethyl ester (oxidative) cyclase								Gasu_40490	-3.04699	1.23e-21	4.63e-21	-2.4348	1.65543e-14	5.06289e-14	[pt] magnesium-protoporphyrin IX monomethyl ester (oxidative) cyclase
Gasu_52210	0.0113294	0.852185	0.905532	-1.22505	6.04e-165	5.96e-163	NF	uroporphyrinogen decarboxylase								Gasu_40010	-2.68888	2.9e-12	7.85e-12	-2.86963	4.53374e-12	1.24475e-11	[pt] light-independent protochlorophyllide reductase subunit N
Gasu_40010	0.181426	0.780372	0.858942	-2.77098	1.02e-20	5.43e-20	0.370694	[pt] light-independent protochlorophyllide reductase subunit N								Gasu_40410	-1.856	0.000347557	0.000574078	-2.02383	0.000343282	0.000567381	[pt] light-independent protochlorophyllide reductase subunit B
Gasu_40410	0.185822	0.798511	0.871387	-1.93601	1.43e-05	2.89e-05	NF	[pt] light-independent protochlorophyllide reductase subunit B								Gasu_40000	-3.73997	1.36e-30	6.46e-30	-3.41835	1.49386e-25	6.96605e-25	[pt] light-independent protochlorophyllide reductase iron-sulfur ATP-binding protein
Gasu_40000	-0.269766	0.647562	0.761506	-3.58014	5.36e-39	5.44e-38	NF	[pt] light-independent protochlorophyllide reductase iron-sulfur ATP-binding protein								Gasu_19790	-2.26249	0	0	-1.57428	2.11615e-213	9.31531e-212	heme oxygenase
Gasu_19790	-0.666862	6.22e-27	2.39e-25	-1.88117	4.38e-23	2.57e-22	0.402317	heme oxygenase								Gasu_13630	-2.11634	0	0	-1.64464	8.13158e-220	3.72867e-218	heme oxygenase
Gasu_13630	-0.451067	6.91e-12	8.05e-11	-1.86389	4.89e-40	5.12e-39	NF	heme oxygenase								phycocyanin synthesis
Phycocyanin synthesis																Gasu_40550	-3.7955	5.21e-22	1.99e-21	-3.02662	1.65983e-17	5.75622e-17	[pt] allophycocyanin beta subunit (ApcB)
Gasu_40550	-0.765479	0.277147	0.41572	-3.3858	1.89e-17	8.5e-17	NF	[pt] allophycocyanin beta subunit (ApcB)								Gasu_40040	-4.21514	9.61e-16	3.01e-15	-2.83743	5.81051e-25	2.64234e-24	[pt] C-phycocyanin beta chain
Gasu_40040	-1.35091	0.00715595	0.0200848	-3.38879	3.45e-15	1.36e-14	NF	[pt] C-phycocyanin beta chain								Gasu_40030	-3.45565	4.36e-09	1e-08	-3.18657	2.23887e-07	4.71705e-07	[pt] C-phycocyanin alpha chain
Gasu_40030	-0.265642	0.81176	0.879967	-3.32739	6.47e-11	1.98e-10	NF	[pt] C-phycocyanin alpha chain								Gasu_40710	-3.54967	2.94e-05	5.29e-05	-2.17657	0.00176977	0.00273608	[pt] allophycocyanin-B (ApcD)
Gasu_40710	-1.33002	0.270507	0.407706	-2.74327	3.23e-06	6.91e-06	NF	[pt] allophycocyanin-B (ApcD)								carotene biosynthesis
Carotenoid biosynthesis																Gasu_32640	-1.48079	2.73e-46	1.78e-45	-1.06188	2.51971e-28	1.28179e-27	phytoene synthase
Gasu_32640	-0.397928	0.000420247	0.00160863	-1.26017	4.13e-18	1.92e-17	NF	phytoene synthase								Gasu_46720	-1.02177	6.8e-28	3.02e-27	-0.355816	5.20747e-05	9.2259e-05	phytoene dehydrogenase%2C phytoene desaturase
Gasu_39970	-0.663143	0.154155	0.262003	-1.31811	5.03e-06	1.06e-05	NF	[pt] beta-carotene hydroxylase								Gasu_39970	-1.68351	1.11e-05	2.06e-05	-0.997499	0.00523967	0.00766449	[pt] beta-carotene hydroxylase
Gasu_37330	0.284377	0.0261415	0.0617135	-1.37984	3.57e-38	3.54e-37	NF	9-cis-epoxycarotenoid dioxygenase%2C neoxanthin cleavage enzyme-like protein								Gasu_37330	-1.2558	1.04e-36	5.72e-36	-1.51921	7.04721e-46	5.43607e-45	9-cis-epoxycarotenoid dioxygenase%2C neoxanthin cleavage enzyme-like protein
Gasu_12840	-0.242968	0.0284261	0.0662073	-1.172	3.53e-29	2.61e-28	NF	carotenoid isomerase								Gasu_12840	-1.30497	2.17e-44	1.38e-43	-1.0413	3.14208e-27	1.54599e-26	carotenoid isomerase
Calvin cycle
Gasu_20140	-0.804603	1.58e-43	1.45e-41	-2.25235	3.05e-24	1.88e-23	0.752642	phosphoribulokinase
Gasu_40760	-0.225773	0.631394	0.74715	-5.08319	4.72e-83	1.4e-81	NF	[pt] ribulose-bisphosphate carboxylase large chain
Gasu_00270	-0.764051	1.49e-55	2.28e-53	-1.40292	5.23e-11	1.61e-10	0.514458	phosphoglycerate kinase
Gasu_63700	-0.563954	6.14e-29	2.57e-27	-1.53266	6.61e-20	3.38e-19	0.494985	fructose-bisphosphate aldolase class I
Gasu_54930	-0.470008	1.88e-11	2.1e-10	-1.62575	3.36e-27	2.3e-26	0.0446322	fructose-1,6-bisphosphatase I
Gasu_54210	-0.0631804	0.609632	0.732952	-1.97102	6.35e-124	3.5e-122	NA	fructose-1,6-bisphosphatase I
Gasu_51920	-0.916059	3.88e-34	2.1e-32	-2.17652	1.8e-18	8.57e-18	0.101688	sedoheptulose-1,7-bisphosphatase%2C chloroplast
Carbon concentrating mechanism (CCM)
Gasu_53700	-1.39103	4.33e-65	8.66e-63	-3.21075	1.34e-13	4.82e-13	0.190751	carbonic anhydrase
Gasu_26370	0.544973	1.26e-42	1.1e-40	-1.5112	5.37e-23	3.15e-22	1.1399	phosphoenolpyruvate carboxylase
Gasu_48040	-1.07663	3.69e-47	3.87e-45	-1.83186	1.24e-07	3e-07	1.13679	phosphoenolpyruvate carboxykinase (ATP)
Photorespiration
Gasu_19410	-0.724561	7.48e-52	8.67e-50	-3.97317	6.04e-87	1.9e-85	0.0674139	AAA-type ATPase family protein / ankyrin repeat family protein
Gasu_54160	0.0845818	0.219527	0.345137	-1.15295	1.43e-94	5.11e-93	0.243786	phosphoglycolate phosphatase
Gasu_47310	-0.114223	0.0947499	0.178701	-0.0626778	0.440759	0.491027	2.33327	glyoxylate reductase/hydroxypyruvate reductase
Gasu_11210	-0.631634	0.000400507	0.00154381	-1.3738	1.35e-11	4.35e-11	NF	(S)-2-hydroxy-acid oxidase
Gasu_58490	-0.371884	1.35e-12	1.68e-11	-2.92742	2.66e-138	1.73e-136	0.259262	(S)-2-hydroxy-acid oxidase
Gasu_11340	0.106157	0.00482537	0.0141609	-1.76751	5.43e-151	4.49e-149	5.06884	catalase
Gasu_01160	-0.356975	4.09e-10	3.93e-09	-3.2481	1.11e-172	1.31e-170	0.264133	serine--glyoxylate transaminase
Gasu_44560	-0.368073	1.25e-13	1.76e-12	-2.35569	3.3e-84	1e-82	0.405928	glycine/serine hydroxymethyltransferase
Gasu_61820	-0.199273	4.63e-07	3e-06	-1.82352	1.8e-125	1.01e-123	1.13476	glycine dehydrogenase
(*) Protein abundance ratios (Curien et al., 2021) were calculated from the supplemental data (nph17359-sup-0003-datasets2.xlsx, MS-XIC quantification); NF: not found; NA: non applicable (data for one or the two conditions are missing)
Data in grey are not significant

## Sheet: Mitochondrion
	Glucose vs glycerol			Heterotrophy vs phototrophy
Gene	log2FoldChange	pvalue	padj	log2FoldChange	pvalue	padj	Protein relative abundance in Curien et al., 2021 (*)	Gene description
Respiration
Gasu_57480	-0.0499234	0.349031	0.494208	1.07001	2.34804e-81	6.69294e-80	4.28017	NADH dehydrogenase (ubiquinone) Fe-S protein 3
Gasu_35340	-0.389207	1.41564e-23	4.30758e-22	1.30097	5.73606e-25	3.60575e-24	3.09226	NADH dehydrogenase (ubiquinone) Fe-S protein 1
Gasu_52880	0.0848465	0.132647	0.232449	1.14008	8.49526e-70	1.92394e-68	5.26853	F-type H+-transporting ATPase subunit delta
Gasu_47570	0.82953	1.96053e-83	4.97898e-81	1.10912	5.10335e-07	1.17345e-06	4.03684	F-type H+-transporting ATPase subunit delta
Gasu_01060	-0.521433	0.387387	0.532788	1.17268	0.00804829	0.0120008	NF	ATP synthase mitochondrial F1 complex assembly factor 2
Gasu_36260	-0.817467	2.39601e-23	7.25728e-22	1.38385	1.00634e-08	2.64716e-08	NA	mitochondrial alternative oxidase
TCA Cycle
Gasu_55090	-0.0725986	0.0975561	0.182638	1.08561	4.81662e-100	1.80979e-98	3.77433	isocitrate dehydrogenase (NAD+)
Gasu_29750	0.209438	0.000371899	0.0014428	1.12228	9.00389e-32	7.23484e-31	4.56614	Citrate_synt
Gasu_00620	-0.1965	5.12161e-06	2.85106e-05	1.24389	2.29062e-53	3.45842e-52	15.8945	fumarate hydratase class II isoform 1
Gasu_29520	-0.152115	0.000986945	0.00342449	1.37573	4.61414e-68	1.00044e-66	3.44351	malate dehydrogenase
Glycolysis/Gluconeogenesis
Gasu_42070	-4.14196	0	0	-2.70752	0.0128036	0.0186007	0.318884	pyruvate phosphate dikinase (PPDK) / phosphoenolpyruvate synthase
Gasu_00270	-0.764051	1.48569e-55	2.28139e-53	-1.40292	5.22604e-11	1.60893e-10	0.514458	phosphoglycerate kinase
Gasu_00840	-0.0933336	0.0244356	0.058375	-1.05772	3.42135e-92	1.1485e-90	1.8342	glyceraldehyde-3-phosphate dehydrogenase (NADP)
Gasu_48040	-1.07663	3.69167e-47	3.86922e-45	-1.83186	1.24214e-07	2.99571e-07	1.13679	phosphoenolpyruvate carboxykinase (ATP)
Gasu_51810	-0.435253	5.69661e-22	1.57384e-20	-1.66514	5.04106e-35	4.53558e-34	NF	fructose-bisphosphate aldolase class I
Gasu_54210	-0.0631804	0.609632	0.732952	-1.97102	6.35116e-124	3.50002e-122	NA	fructose-1,6-bisphosphatase I
Gasu_54930	-0.470008	1.88047e-11	2.09742e-10	-1.62575	3.36317e-27	2.30473e-26	0.0446322	fructose-1,6-bisphosphatase I
Gasu_57960	-0.00702867	0.979845	0.986848	-9.26647	0	0	0.182098	glycerol dehydrogenase
Gasu_60010	-0.577845	1.5499e-09	1.38484e-08	-2.17667	1.58665e-35	1.44925e-34	NF	glycerol kinase
Gasu_03170	-0.873018	7.55e-30	3.3e-28	-1.46071	1.35882e-09	3.83192e-09	1.39671	glycerol kinase
(*) Protein abundance ratios (Curien et al., 2021) were calculated from the supplemental data (nph17359-sup-0003-datasets2.xlsx, MS-XIC quantification); NF: not found; NA: non applicable (data for one or the two conditions are missing)
Data in grey are not significant

## Sheet: Ribosomes
	Glucose vs glycerol			Heterotrophy vs phototrophy
Gene	log2FoldChange	pvalue	padj	log2FoldChange	pvalue	padj	Protein relative abundance in Curien et al., 2021 (*)	Gene description
Ribosomes
Gasu_40200	-1.4117	0.0933057	0.176532	-2.16557	3.62e-05	7.04e-05	NF	[pt] 50S ribosomal protein L1
Gasu_40380	-0.629235	0.30835	0.449853	-2.56946	9.91e-14	3.61e-13	NF	[pt] 50S ribosomal protein L2 (plastid)
Gasu_40360	-1.5786	0.00585844	0.0168795	-1.94933	0.000108457	0.000199674	NF	[pt] large subunit ribosomal protein L14
Gasu_40390	-1.98739	0.000192348	0.000792804	-2.66145	1.01e-07	2.44e-07	NF	[pt] large subunit ribosomal protein L3
Gasu_40310	-0.192811	0.805992	0.876043	-1.2267	0.020629	0.0291682	NF	[pt] small subunit ribosomal protein S12
Gasu_40600	-1.64466	0.26179	0.398112	-2.53187	0.000637497	0.00108291	NF	[pt] small subunit ribosomal protein S2 (plastid)
Gasu_40370	-0.802875	0.101805	0.188758	-2.09122	1.05e-09	2.97e-09	NF	[pt] small subunit ribosomal protein S3
Gasu_40350	-0.747623	0.0547492	0.114474	-2.63747	8.82e-18	4.04e-17	NF	[pt] small subunit ribosomal protein S5
Gasu_40300	-1.51799	0.144024	0.248235	-1.7677	0.0057866	0.00878685	NF	[pt] small subunit ribosomal protein S7
Gasu_40320	-0.926965	0.541414	0.674902	-1.9673	0.0115437	0.0168554	NF	[pt] small subunit ribosomal protein S9
Gasu_11910	0.0558194	0.218442	0.344053	1.216	3.1e-111	1.35e-109	NF	28S ribosomal protein S29-related (mitochondria)
Gasu_nc0074	-0.808049	2.32e-24	7.46e-23	1.04533	9.26e-06	1.9e-05	NF	28S ribosomal RNA
Gasu_39240	0.00686069	0.909997	0.942543	-1.21474	4.27e-163	4.09e-161	0.9	30S ribosomal protein S1
Gasu_43070	-0.457326	1.72e-24	5.61e-23	-1.02001	4.85e-13	1.69e-12	1.38	30S ribosomal protein S1 (plastid)
Gasu_61400	-0.550557	1.7e-37	1.13e-35	1.31609	1.2e-15	4.85e-15	NF	40S ribosomal protein S11e
Gasu_57310	-0.196795	1.49e-10	1.49e-09	1.46993	2.28e-80	6.41e-79	NF	40S ribosomal protein S12e
Gasu_52570	0.0722922	0.068268	0.137138	1.09091	2.31e-113	1.03e-111	NF	40S ribosomal protein S13e
Gasu_13470	0.0909116	0.0190028	0.0469594	1.14522	2.63e-114	1.21e-112	NF	40S ribosomal protein S14e
Gasu_18680	-0.0224506	0.567108	0.697321	1.74811	1.85e-200	3.4e-198	NF	40S ribosomal protein S15A
Gasu_49340	-0.030549	0.390839	0.536085	1.26976	1.83e-169	1.98e-167	5.86	40S ribosomal protein S15e
Gasu_52020	0.323742	1.23e-19	2.8e-18	1.17013	7.27e-31	5.75e-30	NF	40S ribosomal protein S16e
Gasu_06000	-0.0238699	0.625871	0.742959	1.50789	2.9e-144	2.09e-142	NF	40S ribosomal protein S17
Gasu_16370	0.00102912	0.978385	0.986211	1.09323	1.44e-154	1.25e-152	NF	40S ribosomal protein S18
Gasu_20930	-0.0708187	0.712813	0.810801	1.38829	2.59e-246	1.07e-243	3.98	40S ribosomal protein S19e
Gasu_06180	-0.0983053	0.00179598	0.0058649	1.43736	5.02e-170	5.54e-168	NF	40S ribosomal protein S2
Gasu_56200	0.230687	5.52e-06	3.05e-05	1.39313	1.27e-46	1.63e-45	5.28	40S ribosomal protein S21
Gasu_62450	0.16189	0.792964	0.867452	1.59843	0.0148031	0.0212996	NF	40S ribosomal protein S21
Gasu_53580	-0.308799	7.97e-18	1.6e-16	1.21893	3.16e-29	2.34e-28	NF	40S ribosomal protein S24e
Gasu_35280	-0.431993	4.37e-25	1.5e-23	1.33786	5.38e-22	3.01e-21	NF	40S ribosomal protein S25e
Gasu_26720	-0.14674	0.000309405	0.00122189	1.01133	3.67e-55	5.81e-54	0.29	40S ribosomal protein S26e
Gasu_53510	-0.401324	3.02e-32	1.49e-30	1.29016	3.86e-24	2.37e-23	NF	40S ribosomal protein S27e
Gasu_58960	-0.549624	3.9e-44	3.9e-42	1.28566	9.44e-15	3.6e-14	NF	40S ribosomal protein S2e
Gasu_18730	-0.0604447	0.112253	0.203797	1.3987	4.59e-169	4.81e-167	NF	40S ribosomal protein S3A isoform 2
Gasu_36510	-0.190432	3e-10	2.93e-09	1.08714	8.8e-47	1.14e-45	NF	40S ribosomal protein S3e
Gasu_24720	-0.0960693	0.00600971	0.0172531	1.67589	2.75e-193	4.67e-191	NF	40S ribosomal protein S4e
Gasu_44440	-0.137008	3.98e-05	0.000187132	1.23069	3.18e-84	9.7e-83	NF	40S ribosomal protein S5e
Gasu_34220	-0.0673956	0.0443749	0.0962259	1.4916	7.73e-198	1.38e-195	NF	40S ribosomal protein S6e
Gasu_18810	-0.111937	0.00172388	0.00566308	1.50823	1.44e-145	1.07e-143	5.48	40S ribosomal protein S7e
Gasu_12930	0.00391651	0.952435	0.970064	1.32873	5.17e-93	1.77e-91	NF	40S ribosomal protein S8
Gasu_62940	-0.0971371	0.0130774	0.0339827	1.32582	2.07e-102	8.01e-101	NF	40S ribosomal protein S8e
Gasu_07200	-0.206797	2.09e-09	1.85e-08	1.36412	1.87e-64	3.74e-63	NF	40S ribosomal protein S9e
Gasu_17870	-0.187745	1.02e-08	8.19e-08	1.02975	2.91e-44	3.44e-43	NF	60S acidic ribosomal protein P0
Gasu_37110	-0.118684	0.000606006	0.0022181	1.04534	6.51e-70	1.48e-68	3.76	60S ribosomal protein L12e
Gasu_08090	-0.134909	0.000688029	0.00247848	1.50678	5.65e-110	2.41e-108	NF	60S ribosomal protein L13A
Gasu_08090	-0.134909	0.000688029	0.00247848	1.50678	5.65e-110	2.41e-108	NF	60S ribosomal protein L13A
Gasu_35130	-0.137791	0.000308441	0.00121882	1.45548	4.88e-106	1.97e-104	1.24	60S ribosomal protein L13e
Gasu_57270	-0.0670931	0.0215808	0.0524274	1.3139	1.22e-211	2.52e-209	1.03	60S ribosomal protein L15e isoform 2
Gasu_36380	-0.284984	4.06e-18	8.48e-17	1.41159	4.9e-46	6.13e-45	NF	60S ribosomal protein L17e
Gasu_61420	-0.457653	1.41e-41	1.17e-39	1.85544	1.09e-36	1.03e-35	NF	60S ribosomal protein L18Ae
Gasu_46480	-0.114189	0.00141809	0.00474108	1.48135	4.67e-145	3.43e-143	2.12	60S ribosomal protein L18e
Gasu_39740	-0.0278106	0.415534	0.561329	1.17717	5.04e-233	1.52e-230	NF	60S ribosomal protein L19e
Gasu_57260	-0.105069	0.0271531	0.0636915	1.00831	2.4e-49	3.32e-48	5.76	60S ribosomal protein L1e
Gasu_29040	-0.188845	2.85e-09	2.45e-08	1.29389	4.07e-69	9.03e-68	NF	60S ribosomal protein L21e
Gasu_16560	-0.029649	0.484232	0.625344	1.13802	1.61e-84	4.93e-83	2.24	60S ribosomal protein L22 isoform 2
Gasu_06940	-0.0857037	0.0282647	0.065901	1.4391	2.87e-131	1.67e-129	NF	60S ribosomal protein L23Ae
Gasu_26210	0.402785	4.79e-29	2.03e-27	1.20049	3.63e-23	2.14e-22	NF	60S ribosomal protein L23e
Gasu_54520	0.330815	3.75e-21	9.95e-20	1.12051	4.58e-28	3.25e-27	0.84	60S ribosomal protein L26e
Gasu_19380	-0.0211147	0.640352	0.755689	1.24462	4.74e-120	2.49e-118	NF	60S ribosomal protein L29e
Gasu_07530	-0.36044	1.81e-11	2.02e-10	1.28233	3e-24	1.85e-23	NA	60S ribosomal protein L3
Gasu_55950	-0.0595889	0.0344206	0.0780041	1.16997	3.01e-180	4.24e-178	NF	60S ribosomal protein L3 isoform 2
Gasu_04730	-0.0868953	0.0167411	0.0421592	1.98518	3.6e-267	1.83e-264	2.91	60S ribosomal protein L30e
Gasu_29510	-0.0153422	0.712717	0.810801	1.60687	1.28e-250	5.66e-248	NF	60S ribosomal protein L31e
Gasu_00280	-0.0837726	0.0195404	0.0480004	1.68139	2.24e-204	4.36e-202	6.22	60S ribosomal protein L32
Gasu_19110	-0.0609493	0.132234	0.232033	1.92646	2.37e-273	1.3e-270	NF	60S ribosomal protein L34e
Gasu_07620	-0.354762	1.19e-24	3.93e-23	1.06069	1.19e-19	6.01e-19	4.05	60S ribosomal protein L35
Gasu_43860	0.0326259	0.498386	0.636526	1.36449	8.04e-107	3.32e-105	NF	60S ribosomal protein L35Ae isoform 1
Gasu_51580	0.299081	1.24e-14	1.97e-13	1.37027	3.34e-42	3.76e-41	NF	60S ribosomal protein L36e
Gasu_50890	-0.0894522	0.0231849	0.0557704	1.57445	3.5e-159	3.3e-157	NF	60S ribosomal protein L37e
Gasu_37250	-0.0760007	0.140884	0.244145	1.41322	1.62e-98	5.97e-97	3.06	60S ribosomal protein L38e
Gasu_12760	-0.127207	7.82e-05	0.000350478	1.38116	2.84e-118	1.45e-116	NF	60S ribosomal protein L4
Gasu_49690	-0.102578	0.0121969	0.0319461	1.17502	5.58e-61	1.03e-59	NF	60S ribosomal protein L44e
Gasu_24010	-0.0506034	0.128125	0.22663	1.28814	6.25e-190	1.01e-187	NF	60S ribosomal protein L5e
Gasu_57470	-0.0175604	0.613259	0.735002	1.23923	4.69e-170	5.25e-168	NF	60S ribosomal protein L6e
Gasu_19660	-0.101792	0.00282731	0.0088185	1.43674	9.37e-150	7.38e-148	NF	60S ribosomal protein L7Ae isoform 2
Gasu_25440	0.0599053	0.0609539	0.12511	1.31079	5.63e-260	2.66e-257	NF	60S ribosomal protein L7e
Gasu_34490	-0.308659	3.18e-26	1.15e-24	1.31747	1.31e-36	1.23e-35	4.76	60S ribosomal protein L8e
Gasu_05210	0.122295	0.0513456	0.108457	1.16481	9.95e-47	1.28e-45	NF	ribosomal protein S1-like protein
(*) Protein abundance ratios (Curien et al., 2021) were calculated from the supplemental data (nph17359-sup-0003-datasets2.xlsx, MS-XIC quantification); NF: not found; NA: non applicable (data for one or the two conditions are missing)
Data in grey are not significant

## Sheet: Transporters
	Glucose vs glycerol			Heterotrophy vs phototrophy
Gene	log2FoldChange	pvalue	padj	log2FoldChange	pvalue	padj	Protein relative abundance in Curien et al., 2021 (*)	Gene description
MFS transporters
Gasu_03350	-2.55029	7.05e-143	7.76e-140	-4.95967	4.06586e-11	1.27068e-10	NA	MFS transporter PHS family inorganic phosphate transporter
Gasu_20660	-1.27938	1.14e-21	3.1e-20	-4.55336	4.02228e-30	3.10203e-29	NF	MFS transporter PHS family inorganic phosphate transporter
Gasu_23540	-1.3896	6.05e-20	1.42e-18	0.566718	0.141688	0.175695	NF	MFS transporter PHS family inorganic phosphate transporter
Gasu_17920	-1.04381	1.6e-12	1.97e-11	0.743693	0.0177597	0.0252895	NF	MFS transporter PHS family inorganic phosphate transporter
Gasu_24410	-1.83376	0.00835175	0.0229395	-3.55538	1.13389e-17	5.16419e-17	NF	MFS transporter PHS family inorganic phosphate transporter
Gasu_45290	-3.96895	1.61e-54	2.21e-52	-2.05336	0.0528328	0.0705967	NF	MFS transporter SP family sugar:H+ symporter
Gasu_14680	-1.14594	1.73e-16	3.25e-15	0.922064	0.00482974	0.00738647	NF	MFS transporter SP family sugar:H+ symporter
Gasu_63100	-3.71964	7.64e-07	4.77e-06	-7.72183	9.63135e-16	3.92435e-15	NA	MFS transporter SP family sugar:H+ symporter
Gasu_61030	-1.19616	2.25e-06	1.32e-05	-1.20481	0.000513218	0.000880391	NF	MFS transporter SP family sugar:H+ symporter
Gasu_60060	-1.072	0.000546005	0.00202771	-2.38181	9.96535e-14	3.6329e-13	NA	MFS transporter SP family sugar:H+ symporter
Gasu_03010	0.272049	0.673035	0.780531	-7.25777	1.16558e-243	4.28222e-241	NF	MFS transporter SP family sugar:H+ symporter
Gasu_62730	0.132256	0.344205	0.489719	-2.93891	1.44025e-176	1.90488e-174	NF	MFS transporter SP family sugar:H+ symporter
Gasu_27280	-0.364614	0.535322	0.669671	-5.56611	4.76208e-115	2.21772e-113	NF	MFS transporter SP family sugar:H+ symporter
Gasu_06570	-0.13755	0.438469	0.582772	-2.55547	2.87868e-110	1.24423e-108	NF	MFS transporter PHS family inorganic phosphate transporter
Gasu_59430	0.361697	0.133065	0.233043	-2.9248	3.29522e-93	1.14691e-91	NF	MFS transporter SP family sugar:H+ symporter
Gasu_49610	0.148522	0.309228	0.450636	-2.00686	7.89513e-92	2.63689e-90	NF	MFS transporter SP family sugar:H+ symporter
Gasu_31400	-0.679771	9.59996e-06	5.07514e-05	-4.34272	9.7857e-87	3.06696e-85	0.243247	MFS transporter SP family sugar:H+ symporter
Gasu_24210	-0.102113	0.226688	0.353942	-1.70366	1.04159e-86	3.24908e-85	NF	MFS transporter PHS family inorganic phosphate transporter
Gasu_53210	0.988946	0.00273287	0.00855218	-4.26262	8.98729e-58	1.53971e-56	NF	MFS transporter SP family sugar:H+ symporter
Gasu_13330	0.0448535	0.753895	0.840447	-1.97988	1.86355e-54	2.91339e-53	NF	MFS transporter PHS family inorganic phosphate transporter
Gasu_44400	-0.314916	0.00703036	0.0197454	-1.58032	6.74859e-47	8.80244e-46	NF	MFS transporter
Gasu_35440	-0.516724	0.000281224	0.00111863	-2.15735	3.47738e-40	3.66761e-39	NF	MFS transporter SP family sugar:H+ symporter
Gasu_06570	-0.13755	0.438469	0.582772	-2.55547	2.88e-110	1.24e-108	NF	MFS transporter PHS family inorganic phosphate transporter
Gasu_59430	0.361697	0.133065	0.233043	-2.9248	3.3e-93	1.15e-91	NF	MFS transporter SP family sugar:H+ symporter
Gasu_41450	0.648492	0.138439	0.240493	-2.7131	6.44e-37	6.13e-36	NF	MFS transporter SP family sugar:H+ symporter
Gasu_65210	-0.154415	0.404125	0.5494	2.73368	4.43e-30	3.41e-29	NF	MFS transporter SP family sugar:H+ symporter
Gasu_65900	-0.0628059	0.624996	0.742553	1.51561	9.01e-28	6.34e-27	NF	MFS transporter SP family sugar:H+ symporter
Gasu_33080	0.293721	0.28216	0.420601	-2.50051	1.05e-23	6.36e-23	NF	MFS transporter SP family sugar:H+ symporter
Gasu_46790	0.253666	0.173897	0.288286	-1.16332	9.4e-22	5.22e-21	NF	MFS transporter nitrate/nitrite transport
Gasu_41440	0.522339	0.00582943	0.016816	-1.51439	1.19e-21	6.56e-21	NF	MFS transporter SP family sugar:H+ symporter
Gasu_32580	-0.505901	1.2535e-08	1.00083e-07	-1.53041	1.56e-20	8.24e-20	NF	MFS transporter SP family sugar:H+ symporter
Gasu_25020	-0.361771	1.94203e-06	1.16258e-05	1.17409	8.49e-20	4.33e-19	NF	MFS transporter PHS family inorganic phosphate transporter
Gasu_19220	-0.165272	0.273525	0.411315	-1.0898	1.33e-18	6.38e-18	NF	MFS transporter PHS family inorganic phosphate transporter
Gasu_23470	-0.523339	4.32068e-10	4.12275e-09	-1.43498	1.45e-18	6.9e-18	NF	MFS transporter SP family sugar:H+ symporter
Gasu_37640	-0.4903	0.776088	0.855999	-5.50659	9.31e-18	4.26e-17	NF	MFS transporter SP family sugar:H+ symporter
Gasu_62640	-0.819671	0.0255435	0.0604964	-2.14036	1.91e-14	7.17e-14	NF	MFS transporter SP family sugar:H+ symporter
Gasu_53180	2.83263	4.75873e-05	0.00022097	-6.57678	2.22e-12	7.44e-12	NF	MFS transporter SP family sugar:H+ symporter
Gasu_49480	0.234977	0.651687	0.764857	-2.07293	1.5e-10	4.48e-10	NF	MFS transporter SP family sugar:H+ symporter
Gasu_42600	0.889256	0.000575322	0.00212583	-1.68697	3.92e-08	9.85e-08	NF	MFS transporter SP family sugar:H+ symporter
Gasu_57830	0.766655	4.83892e-23	1.4328e-21	-1.15498	5.56e-08	1.38e-07	7.34838	MFS transporter SP family sugar:H+ symporter
Gasu_41430	-0.663738	0.18533	0.303355	-1.43497	1.86e-06	4.08e-06	NF	MFS transporter SP family sugar:H+ symporter
Gasu_22850	-0.356274	0.644632	0.758965	-1.15129	0.0267112	0.0370784	NF	MFS transporter SP family sugar:H+ symporter
Amino acid transporters and permeases
Gasu_19710	-1.48293	2.01717e-154	3.32984e-151	-2.87505	2.78e-10	8.16e-10	NF	amino acid transporter AAAP family
Gasu_65340	-2.68882	3.85182e-150	5.08671e-147	-2.26625	0.0042789	0.00658514	NF	amino acid permease APC family
Gasu_22970	-2.02033	2.49955e-39	1.85444e-37	-3.42381	5.41e-09	1.46e-08	NF	amino acid transporter AAAP family
Gasu_49920	-1.05688	4.20905e-23	1.25191e-21	-1.77587	5.86e-07	1.34e-06	NF	amino acid/auxin permease AAAP family
Gasu_54580	-1.03151	0.00665649	0.0188558	-3.24096	4.97e-29	3.66e-28	NF	amino acid permease APC family
Gasu_15730	-0.331194	7.61259e-05	0.000342077	-4.39086	3.75e-276	2.26e-273	1.25787	amino acid transporter AAAP family isoform 1
Gasu_51150	-0.133248	0.768666	0.85088	-4.88257	1.32e-145	9.9e-144	NF	amino acid transporter AAAP family
Gasu_01170	0.0588716	0.580001	0.707901	-1.54463	3.31e-89	1.06e-87	NF	amino acid transporter AAAP family
Gasu_35230	-0.369784	0.563043	0.694469	-4.35961	8.28e-72	1.93e-70	NF	amino acid transporter AAAP family
Gasu_54020	-0.0532018	0.967256	0.980171	-5.39637	2.74e-35	2.49e-34	NF	amino acid/auxin permease AAAP family
Gasu_52300	-0.269526	0.0507002	0.107265	-1.6724	2.49e-33	2.13e-32	NF	amino acid transporter AAAP family
Gasu_36420	-0.438456	0.00748984	0.0208305	-1.67846	2.31e-25	1.49e-24	NF	amino acid transporter AAAP family
Gasu_21130	0.191228	0.512968	0.649621	-1.79482	2.86e-23	1.69e-22	NF	amino acid permease APC family
Gasu_65350	-0.213998	0.533729	0.668732	-1.48232	1.37e-14	5.21e-14	NF	amino acid permease APC family
Gasu_45890	0.558467	0.855143	0.907215	-6.88134	1.63e-13	5.84e-13	NF	amino acid transporter AAAP family
Gasu_62620	0.524961	0.0321535	0.0736419	-1.20768	1.04e-06	2.32e-06	NF	amino acid transporter AAAP family
Gasu_00050	0.804765	0.314446	0.456527	-2.00244	4.16e-05	8.02e-05	NF	amino acid transporter AAAP family isoform 1
Gasu_15730	-0.331194	7.61259e-05	0.000342077	-4.39086	3.75e-276	2.26e-273	NF	amino acid transporter AAAP family isoform 1
Gasu_51150	-0.133248	0.768666	0.85088	-4.88257	1.32e-145	9.9e-144	NF	amino acid transporter AAAP family
Gasu_01170	0.0588716	0.580001	0.707901	-1.54463	3.31e-89	1.06e-87	NF	amino acid transporter AAAP family
Gasu_35230	-0.369784	0.563043	0.694469	-4.35961	8.28e-72	1.93e-70	NF	amino acid transporter AAAP family
Gasu_54020	-0.0532018	0.967256	0.980171	-5.39637	2.74e-35	2.49e-34	NF	amino acid/auxin permease AAAP family
Gasu_52300	-0.269526	0.0507002	0.107265	-1.6724	2.49e-33	2.13e-32	NF	amino acid transporter AAAP family
Gasu_65320	0.276892	0.807199	0.876778	-4.63474	2.57e-29	1.91e-28	NF	amino acid/auxin permease AAAP family
Gasu_21130	0.191228	0.512968	0.649621	-1.79482	2.86e-23	1.69e-22	NF	amino acid permease APC family
Gasu_65350	-0.213998	0.533729	0.668732	-1.48232	1.37e-14	5.21e-14	NF	amino acid permease APC family
Gasu_45890	0.558467	0.855143	0.907215	-6.88134	1.63e-13	5.84e-13	NF	amino acid transporter AAAP family
Gasu_62620	0.524961	0.0321535	0.0736419	-1.20768	1.04e-06	2.32e-06	NF	amino acid transporter AAAP family
Gasu_00050	0.804765	0.314446	0.456527	-2.00244	4.16e-05	8.02e-05	NF	amino acid transporter AAAP family isoform 1
Putative acetate transporters
Gasu_07700	-1.3387	7.44563e-58	1.2149e-55	-3.25038	1.06176e-14	4.04459e-14	NF	putative acetate transporter
Gasu_07690	-2.70977	3.93747e-06	2.23552e-05	-3.86644	5.56239e-05	0.00010558	NF	putative acetate transporter
Gasu_57190	-1.55513	6.42215e-06	3.50748e-05	-5.31502	1.2584e-24	7.82859e-24	NF	putative acetate transporter
Gasu_47190	-2.74239	0.00170437	0.00560456	-8.23306	1.73093e-23	1.03683e-22	NF	putative acetate transporter
Gasu_00440	-0.227266	0.00429667	0.0127912	0.679633	5.81383e-12	1.90791e-11	NF	putative acetate transporter
Gasu_18410	-0.391881	0.272586	0.41021	-2.49908	3.92947e-20	2.0445e-19	NF	putative acetate transporter
Gasu_57950	-1.66712	0.521403	0.657163	-13.5122	1.05029e-77	2.74529e-76	NF	putative acetate transporter
Gasu_14180	0.0875226	0.598347	0.723761	-0.954062	8.24325e-18	3.77773e-17	NA	putative acetate transporter
Gasu_35520	-0.115457	0.931098	0.957489	-4.23517	4.42547e-13	1.55173e-12	NF	putative acetate transporter
Gasu_14180	0.0875226	0.598347	0.723761	-0.954062	8.24325e-18	3.77773e-17	NF	putative acetate transporter
(*) Protein abundance ratios (Curien et al., 2021) were calculated from the supplemental data (nph17359-sup-0003-datasets2.xlsx, MS-XIC quantification); NF: not found; NA: non applicable (data for one or the two conditions are missing)
Data in grey are not significant

## Sheet: Chloroplast genome
	Glucose vs glycerol			Heterotrophy vs phototrophy
Gene	log2FoldChange	pvalue	padj	log2FoldChange	pvalue	padj	Protein relative abundance in Curien et al., 2021 (*)	Gene description
Sigma transcription factors
Gasu_28760	-0.532696	2.09e-11	2.32e-10	-2.00608	1.23e-33	1.06e-32	NF	RNA polymerase primary sigma factor
Gasu_35420	-0.805675	6.29e-07	4e-06	-1.94481	6.02e-15	2.33e-14	NF	RNA polymerase primary sigma factor
Chloroplast
Gasu_40720	-0.764727	0.0135905	0.0351226	-2.88156	1.44e-29	1.09e-28	0.46528	[pt] acetyl-CoA carboxylase carboxyltransferase subunit beta
Gasu_40150	-0.386183	0.542444	0.675804	-4.4176	1.32e-28	9.6e-28	0.183096	[pt] photosystem II PsbC protein
Gasu_63150	-0.415024	0.381511	0.526681	-2.88432	4.67e-28	3.32e-27	NF	[pt] magnesium chelatase subunit I
Gasu_40590	-0.415024	0.381511	0.526681	-2.40012	1.96e-21	1.07e-20	0.679823	[pt] DNA-directed RNA polymerase subunit
Gasu_40330	-0.916899	0.013273	0.0344099	-2.09613	8.23e-12	2.68e-11	0.80129	[pt] DNA-directed RNA polymerase subunit alpha
Gasu_40010	0.181426	0.780372	0.858942	-2.77098	1.02e-20	5.43e-20	NF	[pt] light-independent protochlorophyllide reductase subunit N
Gasu_63140	-0.631075	0.105865	0.194553	-2.56922	3.18e-18	1.49e-17	NF	[pt] maturase
Gasu_40350	-0.747623	0.0547492	0.114474	-2.63747	8.82e-18	4.04e-17	0.562571	[pt] small subunit ribosomal protein S5
Gasu_40550	-0.765479	0.277147	0.41572	-3.3858	1.89e-17	8.5e-17	NF	[pt] allophycocyanin beta subunit (ApcB)
Gasu_40490	-0.597452	0.231966	0.360562	-2.72619	2.77e-17	1.23e-16	NF	[pt] magnesium-protoporphyrin IX monomethyl ester (oxidative) cyclase
Gasu_40270	-0.907201	0.0675889	0.136147	-2.79367	3.64e-17	1.6e-16	NF	[pt] photosystem II PsbB protein
Gasu_40440	-1.43333	0.0386561	0.0860188	-5.11007	1.59e-16	6.75e-16	NF	[pt] photosystem I P700 chlorophyll A apoprotein
Gasu_40540	0.69118	0.43154	0.576824	-3.6735	8.82e-16	3.61e-15	NF	[pt] phycobilisome core-membrane linker protein (ApcE)
Gasu_40040	-1.35091	0.00715595	0.0200848	-3.38879	3.45e-15	1.36e-14	NF	[pt] C-phycocyanin beta chain
Gasu_40640	-0.827382	0.167377	0.280078	-2.71506	7.33e-15	2.82e-14	0.063947	[pt] ABC transporterFe-S cluster assembly protein SufB
Gasu_40420	-0.6983	0.135337	0.236222	-2.4259	4.55e-14	1.68e-13	NF	[pt] acyl carrier protein
Gasu_40380	-0.629235	0.30835	0.449853	-2.56946	9.91e-14	3.61e-13	NF	[pt] 50S ribosomal protein L2 (plastid)
Gasu_40560	-0.242488	0.690878	0.793921	-2.56876	1.01e-13	3.68e-13	0.204069	[pt] F-type H+-transporting ATPase subunit beta
Gasu_40750	-0.966957	0.151824	0.259042	-2.78967	1.36e-12	4.62e-12	NF	[pt] AAA-type ATPase family protein / ankyrin repeat family protein
Gasu_40500	-1.05949	0.15273	0.259983	-2.96476	1.95e-11	6.23e-11	NF	[pt] octaprenyl-diphosphate synthase
Gasu_40020	-1.50865	0.199743	0.321683	-3.55057	4.41e-11	1.37e-10	NF	[pt] preprotein translocase subunit A
Gasu_40450	-1.65721	0.0125082	0.0326449	-4.9244	4.94e-11	1.53e-10	NF	[pt] photosystem I P700 chlorophyll A apoprotein
Gasu_40030	-0.265642	0.81176	0.879967	-3.32739	6.47e-11	1.98e-10	NF	[pt] C-phycocyanin alpha chain
Gasu_40400	0.538312	0.415727	0.561474	-2.07581	3.48e-10	1.02e-09	NF	[pt] molecular chaperone DnaK
Gasu_40370	-0.802875	0.101805	0.188758	-2.09122	1.05e-09	2.97e-09	NF	[pt] small subunit ribosomal protein S3
Gasu_40190	-2.02595	0.111363	0.202739	-3.37623	1.76e-09	4.92e-09	NF	[pt] cytochrome b6-f complex subunit 4
Gasu_40130	-0.924899	0.04808	0.102642	-2.48088	1.91e-09	5.32e-09	NF	[pt] hypothetical protein
Gasu_40580	-1.02361	0.127551	0.225796	-2.49364	4.16e-09	1.13e-08	NF	[pt] translation initiation factor IF-2
Gasu_40050	0.607539	0.102573	0.189822	-1.8553	1.25e-08	3.27e-08	NF	[pt] glutamate synthase (ferredoxin dependent)
Gasu_40430	-0.218606	0.60486	0.728945	-1.67013	1.41e-08	3.66e-08	NF	[pt] hypothetical protein
Gasu_40240	-0.909323	0.0449697	0.0971964	-1.93698	5.25e-08	1.3e-07	NF	[pt] acetolactate synthase I/II/III large subunit
Gasu_40390	-1.98739	0.000192348	0.000792804	-2.66145	1.01e-07	2.44e-07	NF	[pt] large subunit ribosomal protein L3
Gasu_39980	-0.322728	0.636286	0.751725	-1.93697	1.51e-07	3.62e-07	NF	[pt] ABC transporter sulfate transport permease protein
Gasu_40100	-2.14872	0.0539075	0.113072	-4.62815	6.28e-07	1.43e-06	NF	[pt] photosystem II PsbA protein
Gasu_40570	0.205825	0.851029	0.905532	-2.65933	2.34e-06	5.07e-06	NF	[pt] photosystem I assembly related protein
Gasu_39960	-0.672073	0.111859	0.203383	-1.86306	2.36e-06	5.1e-06	NF	[pt] carbamoyl-phosphate synthase small subunit
Gasu_40100	-2.14872	0.0539075	0.113072	-4.62815	6.28e-07	1.43e-06	NF	[pt] photosystem II PsbA protein
Gasu_40570	0.205825	0.851029	0.905532	-2.65933	2.34e-06	5.07e-06	NF	[pt] photosystem I assembly related protein
Gasu_39960	-0.672073	0.111859	0.203383	-1.86306	2.36e-06	5.1e-06	NF	[pt] carbamoyl-phosphate synthase small subunit
Gasu_40110	-0.670942	0.371605	0.517115	-2.29663	2.63e-06	5.68e-06	NF	[pt] cytochrome c biogenesis protein
Gasu_40630	-1.42505	0.0230754	0.0555272	-2.1735	2.95e-06	6.32e-06	0.333018	[pt] F-type H+-transporting ATPase subunit alpha
Gasu_40710	-1.33002	0.270507	0.407706	-2.74327	3.23e-06	6.91e-06	NF	[pt] allophycocyanin-B (ApcD)
Gasu_40340	-1.12237	0.0635082	0.129308	-2.41426	3.48e-06	7.44e-06	NF	[pt] translocation protein Sec family
Gasu_39970	-0.663143	0.154155	0.262003	-1.31811	5.03e-06	1.06e-05	NF	[pt] beta-carotene hydroxylase
Gasu_40410	0.185822	0.798511	0.871387	-1.93601	1.43e-05	2.89e-05	NF	[pt] light-independent protochlorophyllide reductase subunit B
Gasu_40090	0.32567	0.742936	0.832841	-2.64326	2.09e-05	4.14e-05	NF	[pt] phycobilisome core component (ApcF)
Gasu_40670	-0.424264	0.692066	0.795009	-2.49519	2.95e-05	5.79e-05	NF	[pt] photosystem I subunit XI
Gasu_40280	-2.68705	0.173248	0.287355	-3.60752	3.07e-05	6.02e-05	NF	[pt] ferredoxin--NAD+ reductase
Gasu_40200	-1.4117	0.0933057	0.176532	-2.16557	3.62e-05	7.04e-05	1.09698	[pt] 50S ribosomal protein L1
Gasu_40480	-0.330421	0.790285	0.865382	-2.69261	5.47e-05	0.000104022	NF	[pt] photosystem I subunit II
Gasu_40360	-1.5786	0.00585844	0.0168795	-1.94933	0.000108457	0.000199674	NF	[pt] large subunit ribosomal protein L14
Gasu_40120	-0.392654	0.530061	0.665018	-1.65464	0.000115375	0.000211937	NF	[pt] thiamine biosynthesis ThiG
Gasu_40140	0.289104	0.908485	0.942159	-3.77746	0.000360241	0.000630232	NF	[pt] two-component system OmpR familyresponse regulator RpaB
Gasu_40690	0.402598	0.566066	0.696688	-1.81658	0.000494848	0.000851308	NF	[pt] tryptophan synthase alpha chain
Gasu_39990	-0.37294	0.489845	0.62917	-1.1212	0.000532775	0.00091252	NF	[pt] transcription factor
Gasu_40530	-0.695588	0.500623	0.638519	-2.22317	0.000564044	0.000963084	NF	[pt] cytochrome f
Gasu_40600	-1.64466	0.26179	0.398112	-2.53187	0.000637497	0.00108291	NF	[pt] small subunit ribosomal protein S2 (plastid)
Gasu_40250	-0.258649	0.608227	0.732068	-1.03972	0.00128911	0.00211484	NF	[pt] acetylglutamate kinase
Gasu_40080	-0.881368	0.341497	0.486762	-2.09122	0.0033723	0.00525348	NF	[pt] phycobilisome rod-core linker protein (CpcG)
Gasu_40680	-0.371615	0.648257	0.762186	-1.60405	0.00483525	0.00739318	NF	[pt] photosystem I assembly protein
Gasu_40170	-0.453345	0.672946	0.780531	-1.70063	0.00546635	0.00831776	NF	[pt] photosystem II reaction center 13kDa protein
Gasu_40300	-1.51799	0.144024	0.248235	-1.7677	0.0057866	0.00878685	NF	[pt] small subunit ribosomal protein S7
Gasu_40320	-0.926965	0.541414	0.674902	-1.9673	0.0115437	0.0168554	NF	[pt] small subunit ribosomal protein S9
Gasu_40180	-0.962984	0.528908	0.663857	-2.05608	0.0163905	0.0234662	NF	[pt] two-component system NarL family response regulator
Gasu_40060	-0.60644	0.744507	0.833924	-2.51743	0.0167747	0.0239593	NF	[pt] acetyl-CoA carboxylase carboxyltransferase subunit alpha
Gasu_40310	-0.192811	0.805992	0.876043	-1.2267	0.020629	0.0291682	NF	[pt] small subunit ribosomal protein S12
Gasu_40730	0.433692	0.66655	0.775683	-1.48008	0.0219457	0.0309043	NF	[pt] ABC transporter ATP-binding protein
Gasu_63160	-2.07359	0.0858989	0.165265	-1.72242	0.0263531	0.0366196	NF	[pt] acyl-[ACP]-UDP-N-acetylglucosamine O-acyltransferase
Gasu_40610	-0.478423	0.536689	0.67104	-1.02841	0.028247	0.0390544	0.297527	[pt] F-type H+-transporting ATPase subunit a
Gasu_40740	0.825393	0.563402	0.694469	-1.70827	0.0321136	0.0441146	NF	[pt] acetolactate synthase I/III small subunit
(*) Protein abundance ratios (Curien et al., 2021) were calculated from the supplemental data (nph17359-sup-0003-datasets2.xlsx, MS-XIC quantification); NF: not found; NA: non applicable (data for one or the two conditions are missing)
Data in grey are not significant
