# Supplementary material for: Cell adaptation of the extremophilic red microalga Galdieria sulphuraria to the availability of carbon sources
Source: Front Plant Sci. 2022 Sep 15;13:978246. doi: 10.3389/fpls.2022.978246 (PMC9520601; doi:10.3389/fpls.2022.978246)
Supplement: Supplementary Table 5 — Kyoto Encyclopedia of Genes and Genomes (KEGG) pathways analyses (GluvsGly, HTvsPHOT, GluvsPHOT, GlyvsPHOT). [file Table_5.XLSX]

## Sheet: GLUvsGLY_All-KEGG
KEGGID	Description	GeneRatio	BgRatio	pvalue	padj	geneID	geneName	keggID	Count	Up	Up_Gene_id	Down	Down_Gene_id
gsl00196	Photosynthesis - antenna proteins	2019-06-01	14/1597	3.37419796017497e-09	5.73613653229744e-08	17088518/17085594/17089944/17087711/17089943/17087291	Gasu_29620/Gasu_57520/Gasu_15240/Gasu_37550/Gasu_15230/Gasu_40040	gsl:Gasu_29620/gsl:Gasu_57520/gsl:Gasu_15240/gsl:Gasu_37550/gsl:Gasu_64440/gsl:Gasu_40040	6	0		6	17088518/17085594/17089944/17087711/17089943/17087291
gsl00195	Photosynthesis	2019-05-01	29/1597	1.34457075951561e-05	0.000114288514558827	17088679/17086991/17087383/17087333/17087332	Gasu_27020/Gasu_42970/Gasu_40700/Gasu_40460/Gasu_40450	gsl:Gasu_27020/gsl:Gasu_42970/gsl:Gasu_40700/gsl:Gasu_40460/gsl:JL72_p128	5	0		5	17088679/17086991/17087383/17087333/17087332

## Sheet: HTvsPHOT_All-KEGG
KEGGID	Description	GeneRatio	BgRatio	pvalue	padj	geneID	geneName	keggID	Count	Up	Up_Gene_id	Down	Down_Gene_id
gsl03010	Ribosome	69/296	106/1597	3.21672038100303e-28	2.4447074895623e-26	17086993/17089592/17090970/17088916/17088507/17089351/17087457/17085569/17091218/17089549/17088038/17088844/17088991/17085756/17085589/17090801/17086388/17089554/17086275/17089814/17089434/17089562/17086708/17090783/17090877/17089405/17090240/17090031/17086085/17090666/17086915/17087946/17085044/17087681/17090257/17089833/17086974/17088262/17085573/17087667/17088459/17090576/17086423/17088649/170…	Gasu_42990/Gasu_19110/Gasu_04730/Gasu_25440/Gasu_29510/Gasu_20930/Gasu_39740/Gasu_57270/Gasu_00280/Gasu_18680/Gasu_34220/Gasu_24720/Gasu_24010/Gasu_55950/Gasu_57470/Gasu_06180/Gasu_49340/Gasu_18730/Gasu_50890/Gasu_16370/Gasu_19660/Gasu_18810/Gasu_46480/Gasu_06000/Gasu_06940/Gasu_19380/Gasu_12760/Gasu_13470/Gasu_52570/Gasu_08090/Gasu_43860/Gasu_35130/Gasu_62940/Gasu_37250/Gasu_12930/Gasu_16560/Gas…	gsl:Gasu_42990/gsl:Gasu_19110/gsl:Gasu_04730/gsl:Gasu_25440/gsl:Gasu_29510/gsl:Gasu_20930/gsl:Gasu_39740/gsl:Gasu_57270/gsl:Gasu_00280/gsl:Gasu_18680/gsl:Gasu_34220/gsl:Gasu_24720/gsl:Gasu_24010/gsl:Gasu_55950/gsl:Gasu_57470/gsl:Gasu_06180/gsl:Gasu_49340/gsl:Gasu_18730/gsl:Gasu_50890/gsl:Gasu_16370/gsl:Gasu_19660/gsl:Gasu_18810/gsl:Gasu_46480/gsl:Gasu_06000/gsl:Gasu_06940/gsl:Gasu_19380/gsl:Gasu_…	69	66	17086993/17089592/17090970/17088916/17088507/17089351/17087457/17085569/17091218/17089549/17088038/17088844/17088991/17085756/17085589/17090801/17086388/17089554/17086275/17089814/17089434/17089562/17086708/17090783/17090877/17089405/17090240/17090031/17086085/17090666/17086915/17087946/17085044/17087681/17090257/17089833/17086974/17088262/17085573/17087667/17088459/17090576/17086423/17088649/170…	3	17087307/17087317/17087319
gsl00195	Photosynthesis	24/296	29/1597	5.90515961206875e-14	2.24396065258613e-12	17087302/17087008/17089869/17087333/17086524/17087815/17087376/17088681/17087878/17087006/17087344/17087332/17088679/17084837/17087370/17087297/17086991/17087351/17087355/17087315/17087386/17087341/17087390/17087349	Gasu_40150/Gasu_43140/Gasu_14490/Gasu_40460/Gasu_47790/Gasu_35550/Gasu_40270/Gasu_27040/Gasu_34460/Gasu_43120/Gasu_40560/Gasu_40450/Gasu_27020/Gasu_64970/Gasu_40190/Gasu_40100/Gasu_42970/Gasu_40630/Gasu_40670/Gasu_40280/Gasu_40480/Gasu_40530/Gasu_40170/Gasu_40610	gsl:Gasu_40150/gsl:Gasu_43140/gsl:Gasu_14490/gsl:Gasu_40460/gsl:Gasu_47790/gsl:Gasu_35550/gsl:Gasu_40270/gsl:Gasu_27040/gsl:Gasu_34460/gsl:Gasu_43120/gsl:Gasu_40560/gsl:JL72_p128/gsl:Gasu_27020/gsl:Gasu_64970/gsl:Gasu_40190/gsl:Gasu_40100/gsl:Gasu_42970/gsl:Gasu_40630/gsl:Gasu_40670/gsl:Gasu_40280/gsl:Gasu_40480/gsl:Gasu_40530/gsl:Gasu_40170/gsl:Gasu_40610	24	0		24	17087302/17087008/17089869/17087333/17086524/17087815/17087376/17088681/17087878/17087006/17087344/17087332/17088679/17084837/17087370/17087297/17086991/17087351/17087355/17087315/17087386/17087341/17087390/17087349
gsl00196	Photosynthesis - antenna proteins	12/296	14/1597	8.66506088184722e-08	2.19514875673463e-06	17090125/17090127/17087711/17089797/17089944/17087343/17087291/17088518/17085594/17087290/17089943/17090073	Gasu_11610/Gasu_11630/Gasu_37550/Gasu_16200/Gasu_15240/Gasu_40550/Gasu_40040/Gasu_29620/Gasu_57520/Gasu_40030/Gasu_15230/Gasu_13890	gsl:Gasu_11610/gsl:Gasu_11630/gsl:Gasu_37550/gsl:Gasu_16200/gsl:Gasu_15240/gsl:Gasu_40550/gsl:Gasu_40040/gsl:Gasu_29620/gsl:Gasu_57520/gsl:Gasu_40030/gsl:Gasu_64440/gsl:Gasu_13890	12	0		12	17090125/17090127/17087711/17089797/17089944/17087343/17087291/17088518/17085594/17087290/17089943/17090073
gsl00630	Glyoxylate and dicarboxylate metabolism	22/296	49/1597	1.47432716088066e-05	0.000280122160567325	17089931/17091306/17090382/17085494/17085155/17086826/17087364/17088509/17088661/17088036/17088426/17088890/17087917/17085085/17088586/17090369/17091291/17085248/17090457/17088137/17087292/17091238	Gasu_15110/Gasu_01160/Gasu_11340/Gasu_58490/Gasu_61820/Gasu_44560/Gasu_40760/Gasu_29530/Gasu_26840/Gasu_34200/Gasu_29750/Gasu_25180/Gasu_34840/Gasu_62510/Gasu_28170/Gasu_11210/Gasu_01010/Gasu_60980/Gasu_09130/Gasu_33370/Gasu_40050/Gasu_00020	gsl:Gasu_15110/gsl:Gasu_01160/gsl:Gasu_11340/gsl:Gasu_58490/gsl:Gasu_61820/gsl:Gasu_44560/gsl:Gasu_40760/gsl:Gasu_29530/gsl:Gasu_26840/gsl:Gasu_34200/gsl:Gasu_29750/gsl:Gasu_25180/gsl:Gasu_34840/gsl:Gasu_62510/gsl:Gasu_28170/gsl:Gasu_11210/gsl:Gasu_01010/gsl:Gasu_60980/gsl:Gasu_09130/gsl:Gasu_33370/gsl:JL72_p025/gsl:Gasu_00020	22	5	17089931/17088509/17088036/17088426/17085085	17	17091306/17090382/17085494/17085155/17086826/17087364/17088661/17088890/17087917/17088586/17090369/17091291/17085248/17090457/17088137/17087292/17091238
gsl01200	Carbon metabolism	43/296	130/1597	2.40288311839625e-05	0.000365238233996229	17089931/17091306/17085577/17090382/17090146/17085494/17088213/17085155/17085911/17085884/17091274/17086826/17087364/17088509/17088661/17090387/17088036/17091252/17091080/17087620/17087606/17086128/17087746/17088426/17088890/17087917/17089219/17085867/17089498/17085085/17089482/17088810/17084965/17088086/17086139/17088586/17090369/17091291/17085248/17091217/17090457/17088137/17091238	Gasu_15110/Gasu_01160/Gasu_57350/Gasu_11340/Gasu_11820/Gasu_58490/Gasu_32380/Gasu_61820/Gasu_54210/Gasu_55090/Gasu_00840/Gasu_44560/Gasu_40760/Gasu_29530/Gasu_26840/Gasu_11390/Gasu_34200/Gasu_00620/Gasu_02840/Gasu_38180/Gasu_38040/Gasu_51810/Gasu_36460/Gasu_29750/Gasu_25180/Gasu_34840/Gasu_21670/Gasu_54930/Gasu_18200/Gasu_62510/Gasu_20140/Gasu_26370/Gasu_63700/Gasu_32870/Gasu_51920/Gasu_28170/Gas…	gsl:Gasu_15110/gsl:Gasu_01160/gsl:Gasu_57350/gsl:Gasu_11340/gsl:Gasu_11820/gsl:Gasu_58490/gsl:Gasu_32380/gsl:Gasu_61820/gsl:Gasu_54210/gsl:Gasu_55090/gsl:Gasu_00840/gsl:Gasu_44560/gsl:Gasu_40760/gsl:Gasu_29530/gsl:Gasu_26840/gsl:Gasu_11390/gsl:Gasu_34200/gsl:Gasu_00620/gsl:Gasu_02840/gsl:Gasu_38180/gsl:Gasu_38040/gsl:Gasu_51810/gsl:Gasu_36460/gsl:Gasu_29750/gsl:Gasu_25180/gsl:Gasu_34840/gsl:Gasu_…	43	14	17089931/17085577/17088213/17085884/17088509/17090387/17088036/17091252/17091080/17087620/17087606/17087746/17088426/17085085	29	17091306/17090382/17090146/17085494/17085155/17085911/17091274/17086826/17087364/17088661/17086128/17088890/17087917/17089219/17085867/17089498/17089482/17088810/17084965/17088086/17086139/17088586/17090369/17091291/17085248/17091217/17090457/17088137/17091238
gsl00910	Nitrogen metabolism	7/296	11/1597	0.00117339653384069	0.0148630227619821	17090173/17087746/17087917/17086740/17088137/17087292/17091238	Gasu_12090/Gasu_36460/Gasu_34840/Gasu_46790/Gasu_33370/Gasu_40050/Gasu_00020	gsl:Gasu_12090/gsl:Gasu_36460/gsl:Gasu_34840/gsl:Gasu_46790/gsl:Gasu_33370/gsl:JL72_p025/gsl:Gasu_00020	7	1	17087746	6	17090173/17087917/17086740/17088137/17087292/17091238

## Sheet: GLUvsPHOT_All-KEGG
KEGGID	Description	GeneRatio	BgRatio	pvalue	padj	geneID	geneName	keggID	Count	Up	Up_Gene_id	Down	Down_Gene_id
gsl03010	Ribosome	62/312	106/1597	3.02706824885111e-20	2.36111323410386e-18	17088844/17090970/17089592/17089434/17090240/17091218/17088916/17085573/17085569/17088038/17086708/17090801/17089549/17088794/17089562/17089554/17086993/17085756/17085943/17088507/17090666/17088459/17086149/17090576/17087881/17087946/17088991/17086225/17087738/17086275/17089351/17085200/17087457/17086974/17090877/17085589/17090031/17086388/17085951/17090783/17085044/17089814/17086915/17085944/170…	Gasu_24720/Gasu_04730/Gasu_19110/Gasu_19660/Gasu_12760/Gasu_00280/Gasu_25440/Gasu_57310/Gasu_57270/Gasu_34220/Gasu_46480/Gasu_06180/Gasu_18680/Gasu_26210/Gasu_18810/Gasu_18730/Gasu_42990/Gasu_55950/Gasu_54520/Gasu_29510/Gasu_08090/Gasu_29040/Gasu_52020/Gasu_07200/Gasu_34490/Gasu_35130/Gasu_24010/Gasu_51580/Gasu_36380/Gasu_50890/Gasu_20930/Gasu_61420/Gasu_39740/Gasu_44440/Gasu_06940/Gasu_57470/Gas…	gsl:Gasu_24720/gsl:Gasu_04730/gsl:Gasu_19110/gsl:Gasu_19660/gsl:Gasu_12760/gsl:Gasu_00280/gsl:Gasu_25440/gsl:Gasu_57310/gsl:Gasu_57270/gsl:Gasu_34220/gsl:Gasu_46480/gsl:Gasu_06180/gsl:Gasu_18680/gsl:Gasu_26210/gsl:Gasu_18810/gsl:Gasu_18730/gsl:Gasu_42990/gsl:Gasu_55950/gsl:Gasu_54520/gsl:Gasu_29510/gsl:Gasu_08090/gsl:Gasu_29040/gsl:Gasu_52020/gsl:Gasu_07200/gsl:Gasu_34490/gsl:Gasu_35130/gsl:Gasu_…	62	58	17088844/17090970/17089592/17089434/17090240/17091218/17088916/17085573/17085569/17088038/17086708/17090801/17089549/17088794/17089562/17089554/17086993/17085756/17085943/17088507/17090666/17088459/17086149/17090576/17087881/17087946/17088991/17086225/17087738/17086275/17089351/17085200/17087457/17086974/17090877/17085589/17090031/17086388/17085951/17090783/17085044/17089814/17086915/17085944/170…	4	17089654/17087307/17087319/17087317
gsl00195	Photosynthesis	25/312	29/1597	9.21418395970199e-15	3.59353174428378e-13	17088681/17086524/17087006/17086991/17088679/17087878/17084837/17087815/17089869/17091199/17087008/17087333/17087376/17087302/17087344/17087297/17087332/17087351/17087370/17087315/17087355/17087341/17087386/17087383/17087390	Gasu_27040/Gasu_47790/Gasu_43120/Gasu_42970/Gasu_27020/Gasu_34460/Gasu_64970/Gasu_35550/Gasu_14490/Gasu_00090/Gasu_43140/Gasu_40460/Gasu_40270/Gasu_40150/Gasu_40560/Gasu_40100/Gasu_40450/Gasu_40630/Gasu_40190/Gasu_40280/Gasu_40670/Gasu_40530/Gasu_40480/Gasu_40700/Gasu_40170	gsl:Gasu_27040/gsl:Gasu_47790/gsl:Gasu_43120/gsl:Gasu_42970/gsl:Gasu_27020/gsl:Gasu_34460/gsl:Gasu_64970/gsl:Gasu_35550/gsl:Gasu_14490/gsl:Gasu_00090/gsl:Gasu_43140/gsl:Gasu_40460/gsl:Gasu_40270/gsl:Gasu_40150/gsl:Gasu_40560/gsl:Gasu_40100/gsl:JL72_p128/gsl:Gasu_40630/gsl:Gasu_40190/gsl:Gasu_40280/gsl:Gasu_40670/gsl:Gasu_40530/gsl:Gasu_40480/gsl:Gasu_40700/gsl:Gasu_40170	25	0		25	17088681/17086524/17087006/17086991/17088679/17087878/17084837/17087815/17089869/17091199/17087008/17087333/17087376/17087302/17087344/17087297/17087332/17087351/17087370/17087315/17087355/17087341/17087386/17087383/17087390
gsl00196	Photosynthesis - antenna proteins	12/312	14/1597	1.61242692984745e-07	4.19231001760338e-06	17089797/17088518/17090125/17087711/17089944/17090127/17085594/17089943/17090073/17087343/17087291/17087290	Gasu_16200/Gasu_29620/Gasu_11610/Gasu_37550/Gasu_15240/Gasu_11630/Gasu_57520/Gasu_15230/Gasu_13890/Gasu_40550/Gasu_40040/Gasu_40030	gsl:Gasu_16200/gsl:Gasu_29620/gsl:Gasu_11610/gsl:Gasu_37550/gsl:Gasu_15240/gsl:Gasu_11630/gsl:Gasu_57520/gsl:Gasu_64440/gsl:Gasu_13890/gsl:Gasu_40550/gsl:Gasu_40040/gsl:Gasu_40030	12	0		12	17089797/17088518/17090125/17087711/17089944/17090127/17085594/17089943/17090073/17087343/17087291/17087290
gsl00630	Glyoxylate and dicarboxylate metabolism	24/312	49/1597	2.27877452414598e-06	4.44361032208465e-05	17085155/17086826/17087917/17091306/17085248/17085494/17088661/17090382/17088036/17088586/17089931/17087580/17088890/17089422/17090369/17090457/17088509/17091291/17088426/17091342/17085085/17087364/17088137/17087292	Gasu_61820/Gasu_44560/Gasu_34840/Gasu_01160/Gasu_60980/Gasu_58490/Gasu_26840/Gasu_11340/Gasu_34200/Gasu_28170/Gasu_15110/Gasu_37790/Gasu_25180/Gasu_19550/Gasu_11210/Gasu_09130/Gasu_29530/Gasu_01010/Gasu_29750/Gasu_01520/Gasu_62510/Gasu_40760/Gasu_33370/Gasu_40050	gsl:Gasu_61820/gsl:Gasu_44560/gsl:Gasu_34840/gsl:Gasu_01160/gsl:Gasu_60980/gsl:Gasu_58490/gsl:Gasu_26840/gsl:Gasu_11340/gsl:Gasu_34200/gsl:Gasu_28170/gsl:Gasu_15110/gsl:Gasu_37790/gsl:Gasu_25180/gsl:Gasu_19550/gsl:Gasu_11210/gsl:Gasu_09130/gsl:Gasu_29530/gsl:Gasu_01010/gsl:Gasu_29750/gsl:Gasu_01520/gsl:Gasu_62510/gsl:Gasu_40760/gsl:Gasu_33370/gsl:JL72_p025	24	5	17088036/17089931/17088509/17088426/17085085	19	17085155/17086826/17087917/17091306/17085248/17085494/17088661/17090382/17088586/17087580/17088890/17089422/17090369/17090457/17091291/17091342/17087364/17088137/17087292
gsl01200	Carbon metabolism	43/312	130/1597	9.49079915678491e-05	0.00148056466845845	17085155/17086826/17087917/17091306/17085248/17085494/17086128/17084965/17089482/17088661/17086139/17088086/17091217/17088810/17087606/17090382/17090146/17085867/17088036/17088586/17089931/17088213/17089498/17088890/17089422/17090369/17091274/17090457/17086558/17088509/17085911/17085577/17091252/17090387/17085884/17087620/17091291/17088426/17091342/17085085/17087364/17089219/17088137	Gasu_61820/Gasu_44560/Gasu_34840/Gasu_01160/Gasu_60980/Gasu_58490/Gasu_51810/Gasu_63700/Gasu_20140/Gasu_26840/Gasu_51920/Gasu_32870/Gasu_00270/Gasu_26370/Gasu_38040/Gasu_11340/Gasu_11820/Gasu_54930/Gasu_34200/Gasu_28170/Gasu_15110/Gasu_32380/Gasu_18200/Gasu_25180/Gasu_19550/Gasu_11210/Gasu_00840/Gasu_09130/Gasu_48130/Gasu_29530/Gasu_54210/Gasu_57350/Gasu_00620/Gasu_11390/Gasu_55090/Gasu_38180/Gas…	gsl:Gasu_61820/gsl:Gasu_44560/gsl:Gasu_34840/gsl:Gasu_01160/gsl:Gasu_60980/gsl:Gasu_58490/gsl:Gasu_51810/gsl:Gasu_63700/gsl:Gasu_20140/gsl:Gasu_26840/gsl:Gasu_51920/gsl:Gasu_32870/gsl:Gasu_00270/gsl:Gasu_26370/gsl:Gasu_38040/gsl:Gasu_11340/gsl:Gasu_11820/gsl:Gasu_54930/gsl:Gasu_34200/gsl:Gasu_28170/gsl:Gasu_15110/gsl:Gasu_32380/gsl:Gasu_18200/gsl:Gasu_25180/gsl:Gasu_19550/gsl:Gasu_11210/gsl:Gasu_…	43	12	17087606/17088036/17089931/17088213/17088509/17085577/17091252/17090387/17085884/17087620/17088426/17085085	31	17085155/17086826/17087917/17091306/17085248/17085494/17086128/17084965/17089482/17088661/17086139/17088086/17091217/17088810/17090382/17090146/17085867/17088586/17089498/17088890/17089422/17090369/17091274/17090457/17086558/17085911/17091291/17091342/17087364/17089219/17088137
gsl00710	Carbon fixation in photosynthetic organisms	13/312	31/1597	0.00323527377866715	0.0420585591226729	17086128/17084965/17089482/17086139/17091217/17088810/17085867/17089498/17086558/17088509/17085911/17087620/17087364	Gasu_51810/Gasu_63700/Gasu_20140/Gasu_51920/Gasu_00270/Gasu_26370/Gasu_54930/Gasu_18200/Gasu_48130/Gasu_29530/Gasu_54210/Gasu_38180/Gasu_40760	gsl:Gasu_51810/gsl:Gasu_63700/gsl:Gasu_20140/gsl:Gasu_51920/gsl:Gasu_00270/gsl:Gasu_26370/gsl:Gasu_54930/gsl:Gasu_18200/gsl:Gasu_48130/gsl:Gasu_29530/gsl:Gasu_54210/gsl:Gasu_38180/gsl:Gasu_40760	13	2	17088509/17087620	11	17086128/17084965/17089482/17086139/17091217/17088810/17085867/17089498/17086558/17085911/17087364

## Sheet: GLYvsPHOT_All-KEGG
KEGGID	Description	GeneRatio	BgRatio	pvalue	padj	geneID	geneName	keggID	Count	Up	Up_Gene_id	Down	Down_Gene_id
gsl03010	Ribosome	68/292	106/1597	1.27870711748689e-27	9.84604480464903e-26	17090240/17087881/17088844/17085573/17090970/17087738/17089592/17088038/17085200/17089562/17085569/17091218/17090576/17090666/17088459/17090801/17085951/17087946/17089434/17089554/17086708/17086974/17086993/17085756/17088991/17088916/17085202/17086275/17087785/17089549/17089714/17090558/17088507/17090877/17087751/17085463/17085958/17089351/17087457/17086388/17090619/17090783/17090031/17085044/170…	Gasu_12760/Gasu_34490/Gasu_24720/Gasu_57310/Gasu_04730/Gasu_36380/Gasu_19110/Gasu_34220/Gasu_61420/Gasu_18810/Gasu_57270/Gasu_00280/Gasu_07200/Gasu_08090/Gasu_29040/Gasu_06180/Gasu_53510/Gasu_35130/Gasu_19660/Gasu_18730/Gasu_46480/Gasu_44440/Gasu_42990/Gasu_55950/Gasu_24010/Gasu_25440/Gasu_61400/Gasu_50890/Gasu_35280/Gasu_18680/Gasu_17870/Gasu_10140/Gasu_29510/Gasu_06940/Gasu_36510/Gasu_58960/Gas…	gsl:Gasu_12760/gsl:Gasu_34490/gsl:Gasu_24720/gsl:Gasu_57310/gsl:Gasu_04730/gsl:Gasu_36380/gsl:Gasu_19110/gsl:Gasu_34220/gsl:Gasu_61420/gsl:Gasu_18810/gsl:Gasu_57270/gsl:Gasu_00280/gsl:Gasu_07200/gsl:Gasu_08090/gsl:Gasu_29040/gsl:Gasu_06180/gsl:Gasu_53510/gsl:Gasu_35130/gsl:Gasu_19660/gsl:Gasu_18730/gsl:Gasu_46480/gsl:Gasu_44440/gsl:Gasu_42990/gsl:Gasu_55950/gsl:Gasu_24010/gsl:Gasu_25440/gsl:Gasu_…	68	66	17090240/17087881/17088844/17085573/17090970/17087738/17089592/17088038/17085200/17089562/17085569/17091218/17090576/17090666/17088459/17090801/17085951/17087946/17089434/17089554/17086708/17086974/17086993/17085756/17088991/17088916/17085202/17086275/17087785/17089549/17089714/17090558/17088507/17090877/17087751/17085463/17085958/17089351/17087457/17086388/17090619/17090783/17090031/17085044/170…	2	17087307/17087319
gsl00195	Photosynthesis	22/292	29/1597	1.33343547348831e-11	5.13372657293e-10	17088681/17086524/17088679/17087006/17086991/17084837/17087878/17087815/17089869/17087332/17087333/17087297/17087376/17087302/17087344/17087370/17087351/17087355/17087386/17087315/17087341/17087350	Gasu_27040/Gasu_47790/Gasu_27020/Gasu_43120/Gasu_42970/Gasu_64970/Gasu_34460/Gasu_35550/Gasu_14490/Gasu_40450/Gasu_40460/Gasu_40100/Gasu_40270/Gasu_40150/Gasu_40560/Gasu_40190/Gasu_40630/Gasu_40670/Gasu_40480/Gasu_40280/Gasu_40530/Gasu_40620	gsl:Gasu_27040/gsl:Gasu_47790/gsl:Gasu_27020/gsl:Gasu_43120/gsl:Gasu_42970/gsl:Gasu_64970/gsl:Gasu_34460/gsl:Gasu_35550/gsl:Gasu_14490/gsl:JL72_p128/gsl:Gasu_40460/gsl:Gasu_40100/gsl:Gasu_40270/gsl:Gasu_40150/gsl:Gasu_40560/gsl:Gasu_40190/gsl:Gasu_40630/gsl:Gasu_40670/gsl:Gasu_40480/gsl:Gasu_40280/gsl:Gasu_40530/gsl:Gasu_40620	22	0		22	17088681/17086524/17088679/17087006/17086991/17084837/17087878/17087815/17089869/17087332/17087333/17087297/17087376/17087302/17087344/17087370/17087351/17087355/17087386/17087315/17087341/17087350
gsl00196	Photosynthesis - antenna proteins	12/292	14/1597	7.37771021165054e-08	1.89361228765697e-06	17089797/17085594/17088518/17090125/17087711/17089944/17090127/17089943/17087291/17087343/17084887/17087290	Gasu_16200/Gasu_57520/Gasu_29620/Gasu_11610/Gasu_37550/Gasu_15240/Gasu_11630/Gasu_15230/Gasu_40040/Gasu_40550/Gasu_64440/Gasu_40030	gsl:Gasu_16200/gsl:Gasu_57520/gsl:Gasu_29620/gsl:Gasu_11610/gsl:Gasu_37550/gsl:Gasu_15240/gsl:Gasu_11630/gsl:Gasu_64440/gsl:Gasu_40040/gsl:Gasu_40550/gsl:Gasu_64440/gsl:Gasu_40030	12	0		12	17089797/17085594/17088518/17090125/17087711/17089944/17090127/17089943/17087291/17087343/17084887/17087290
gsl01200	Carbon metabolism	41/292	130/1597	9.55244023360802e-05	0.00183884474496954	17085155/17086826/17087917/17088810/17091306/17085248/17085494/17089482/17086128/17088661/17090382/17088213/17086139/17087746/17084965/17089931/17090146/17091080/17091252/17087606/17091217/17090387/17085577/17088509/17085867/17085884/17085911/17088890/17089498/17088586/17089225/17088426/17087620/17087364/17088086/17088036/17085085/17091238/17089219/17088137/17090369	Gasu_61820/Gasu_44560/Gasu_34840/Gasu_26370/Gasu_01160/Gasu_60980/Gasu_58490/Gasu_20140/Gasu_51810/Gasu_26840/Gasu_11340/Gasu_32380/Gasu_51920/Gasu_36460/Gasu_63700/Gasu_15110/Gasu_11820/Gasu_02840/Gasu_00620/Gasu_38040/Gasu_00270/Gasu_11390/Gasu_57350/Gasu_29530/Gasu_54930/Gasu_55090/Gasu_54210/Gasu_25180/Gasu_18200/Gasu_28170/Gasu_21730/Gasu_29750/Gasu_38180/Gasu_40760/Gasu_32870/Gasu_34200/Gas…	gsl:Gasu_61820/gsl:Gasu_44560/gsl:Gasu_34840/gsl:Gasu_26370/gsl:Gasu_01160/gsl:Gasu_60980/gsl:Gasu_58490/gsl:Gasu_20140/gsl:Gasu_51810/gsl:Gasu_26840/gsl:Gasu_11340/gsl:Gasu_32380/gsl:Gasu_51920/gsl:Gasu_36460/gsl:Gasu_63700/gsl:Gasu_15110/gsl:Gasu_11820/gsl:Gasu_02840/gsl:Gasu_00620/gsl:Gasu_38040/gsl:Gasu_00270/gsl:Gasu_11390/gsl:Gasu_57350/gsl:Gasu_29530/gsl:Gasu_54930/gsl:Gasu_55090/gsl:Gasu_…	41	15	17088213/17087746/17089931/17091080/17091252/17087606/17090387/17085577/17088509/17085884/17089225/17088426/17087620/17088036/17085085	26	17085155/17086826/17087917/17088810/17091306/17085248/17085494/17089482/17086128/17088661/17090382/17086139/17084965/17090146/17091217/17085867/17085911/17088890/17089498/17088586/17087364/17088086/17091238/17089219/17088137/17090369
gsl00630	Glyoxylate and dicarboxylate metabolism	20/292	49/1597	0.00015614032237535	0.00240456096458039	17085155/17086826/17087917/17091306/17085248/17085494/17088661/17090382/17089931/17088509/17088890/17088586/17088426/17087364/17088036/17085085/17091238/17087292/17088137/17090369	Gasu_61820/Gasu_44560/Gasu_34840/Gasu_01160/Gasu_60980/Gasu_58490/Gasu_26840/Gasu_11340/Gasu_15110/Gasu_29530/Gasu_25180/Gasu_28170/Gasu_29750/Gasu_40760/Gasu_34200/Gasu_62510/Gasu_00020/Gasu_40050/Gasu_33370/Gasu_11210	gsl:Gasu_61820/gsl:Gasu_44560/gsl:Gasu_34840/gsl:Gasu_01160/gsl:Gasu_60980/gsl:Gasu_58490/gsl:Gasu_26840/gsl:Gasu_11340/gsl:Gasu_15110/gsl:Gasu_29530/gsl:Gasu_25180/gsl:Gasu_28170/gsl:Gasu_29750/gsl:Gasu_40760/gsl:Gasu_34200/gsl:Gasu_62510/gsl:Gasu_00020/gsl:JL72_p025/gsl:Gasu_33370/gsl:Gasu_11210	20	5	17089931/17088509/17088426/17088036/17085085	15	17085155/17086826/17087917/17091306/17085248/17085494/17088661/17090382/17088890/17088586/17087364/17091238/17087292/17088137/17090369
gsl00910	Nitrogen metabolism	7/292	11/1597	0.00107683748649244	0.0138194144099863	17087917/17087746/17090173/17091238/17086740/17087292/17088137	Gasu_34840/Gasu_36460/Gasu_12090/Gasu_00020/Gasu_46790/Gasu_40050/Gasu_33370	gsl:Gasu_34840/gsl:Gasu_36460/gsl:Gasu_12090/gsl:Gasu_00020/gsl:Gasu_46790/gsl:JL72_p025/gsl:Gasu_33370	7	1	17087746	6	17087917/17090173/17091238/17086740/17087292/17088137
gsl00410	beta-Alanine metabolism	10/292	23/1597	0.00433599753619356	0.0476959728981292	17086887/17088390/17089225/17090101/17085017/17088086/17086808/17089219/17084869/17085893	Gasu_45160/Gasu_30450/Gasu_21730/Gasu_14170/Gasu_63180/Gasu_32870/Gasu_45900/Gasu_21670/Gasu_64640/Gasu_54570	gsl:Gasu_45160/gsl:Gasu_30450/gsl:Gasu_21730/gsl:Gasu_14170/gsl:Gasu_63180/gsl:Gasu_32870/gsl:Gasu_45900/gsl:Gasu_21670/gsl:Gasu_64640/gsl:Gasu_54570	10	4	17086887/17088390/17089225/17090101	6	17085017/17088086/17086808/17089219/17084869/17085893
